# Supplementary material for: Adaptive immune responses to vaccination reflect social status at first exposure in female rhesus macaques
Source: bioRxiv. 2026 Mar 5:2026.03.03.709117. Preprint. [Version 1] doi: 10.64898/2026.03.03.709117 (PMC12991115; doi:10.64898/2026.03.03.709117)
Supplement: Supplement 1 [file media-1.xlsx]

## Sheet: Data_S1
Study subject information and behavioral data
subject_ID	group_1	age_1	body_mass_1	groupcent_groom_1	groupcent_AgRec_1	groupcent_Elo_1	group_form_date_1	vax_date_1	group_2	age_2	body_mass_2	groupcent_groom_2	groupcent_AgRec_2	groupcent_Elo_2	group_form_date_2	vax_date_2	antibody_1	antibody_2	gen expr	STLV	BV	notes
77_06	SPF2	12.7	7.04	-0.573181	-2.57492	880	2018-05-23	2019-01-22	NA	NA	NA	NA	NA	NA	NA	NA	yes	no	yes	Negative	Negative
Ai10	NSPF2	14.9	11	4.93728	-1.71502	562	2018-03-21	2019-02-05	NA	NA	NA	NA	NA	NA	NA	NA	yes	no	no	NA	NA	excluded from RNA-seq analysis because it was a sequencing outlier
Az15	SPF5	5.7	4.68	-0.401942	1.90685	-954	2018-07-08	2019-01-28	SPF1	6.8	5.42	-5.27172	2.47755	-681	2019-07-19	2020-02-24	yes	yes	yes	Negative	Negative
Bi10	NSPF1	14.9	10.1	-1.73748	4.48098	-655	2018-09-10	2019-02-05	NSPF3	15.8	11.1	3.00128	-2.04588	440	2019-07-19	2020-01-21	yes	yes	yes	Negative	Positive
Bm7	NSPF2	18.8	7.56	-2.44312	5.75164	-853	2018-03-21	2019-02-05	NSPF4	19.8	8.88	11.0155	-1.01287	499	2019-07-19	2020-02-04	yes	yes	yes	Negative	Positive
Bw12	SPF3	10.6	6.18	-1.57072	-3.93939	475	2018-07-02	2019-01-28	SPF4	11.7	6.36	2.67277	-1.07692	16	2019-08-21	2020-02-24	yes	yes	yes	Negative	Negative
Cg16	SPF5	5.6	5.3	-0.0690624	-0.458649	49	2018-07-08	2019-01-28	NA	NA	NA	NA	NA	NA	NA	NA	yes	no	yes	Negative	Negative
Cl13	NSPF3	9.8	8.61	3.72955	1.7013	-527	2018-04-16	2019-02-11	NSPF2	10.7	9.29	0.618764	5.8347	-628	2019-04-26	2020-02-04	yes	yes	yes	Negative	Negative
Cv9	NSPF5	15.8	8.65	2.88053	0.633333	-443	2018-09-10	2019-02-11	NSPF2	16.8	10.03	2.94209	-2.75643	109	2019-04-26	2020-02-04	yes	yes	yes	Positive	Positive
Dj15	SPF5	6.7	5.45	1.01478	-0.832468	509	2018-07-08	2019-01-28	SPF5	7.8	5.35	4.82408	0.681818	-328	2019-10-25	2020-02-24	yes	yes	yes	Negative	Negative
Ed8	NSPF2	17.9	9.27	0.372096	-1.10278	78	2018-03-21	2019-02-05	NSPF2	18.9	9.26	2.88173	-3.47564	354	2019-04-26	2020-02-04	yes	yes	yes	Positive	Positive
Et12	SPF5	10.7	6.02	-1.27592	0.421864	-496	2018-07-08	2019-01-28	SPF3	11.7	6.38	-2.68017	3.72667	-410	2019-07-24	2020-01-27	yes	yes	yes	Negative	Negative
Fn14	NSPF5	7.8	8.12	-4.022	-0.5	319	2018-09-10	2019-02-11	NSPF1	8.8	9.39	9.17779	-1.91522	474	2019-05-06	2020-01-21	yes	yes	yes	Negative	Negative
Fw12	SPF5	10.6	9.6	0.732148	-1.0376	892	2018-07-08	2019-01-28	SPF4	11.7	9.36	-2.31308	-2.15385	459	2019-08-21	2020-02-24	yes	yes	yes	Negative	Negative
Fy11	SPF4	11.8	8.67	-0.979501	-0.167051	-125.75	2018-09-17	2019-01-28	SPF2	12.8	8	-1.37151	-0.315789	111	2019-07-04	2020-01-27	yes	yes	yes	Negative	Negative
Ga13	SPF3	9.9	9.78	1.10838	-1.39394	-87	2018-07-02	2019-01-28	SPF3	10.9	10.42	-2.93737	-1.17333	155	2019-07-24	2020-01-27	yes	yes	yes	Negative	Negative
Gl11	SPF2	12.8	8.45	2.19933	-1.83074	-177	2018-05-23	2019-01-22	SPF3	13.8	8.14	2.53783	-1.27333	171	2019-07-24	2020-01-27	yes	yes	yes	Negative	Negative
Gq10	NSPF3	14.8	10.13	-2.3131	-0.748702	125	2018-04-16	2019-02-11	NSPF5	15.7	9.87	-0.740029	0.934641	-95.5	2019-07-05	2020-01-21	yes	yes	yes	Negative	Positive
Gu10	NSPF4	14.7	11.43	4.99477	-1.01709	664	2018-05-14	2019-02-11	NSPF1	15.6	11.82	9.16487	-1.91522	472	2019-05-06	2020-01-21	yes	yes	yes	Negative	Positive
Ht8	SPF1	17.5	13.75	5.77139	-1.76082	665	2018-03-20	2019-01-22	SPF4	18.5	11.04	-0.359692	3.23077	-475	2019-08-21	2020-02-24	yes	yes	yes	Negative	Negative
Ie6	NSPF1	21.7	10.03	-7.54042	0.0760845	-334	2018-09-10	2019-02-05	NA	NA	NA	NA	NA	NA	NA	NA	yes	no	no	NA	NA	excluded from RNA-seq analysis because it was a sequencing outlier
Iv8	NSPF4	16.9	10.74	-8.9225	1.09402	-501	2018-05-14	2019-02-11	NSPF5	17.9	11.2	5.01375	-0.732026	14.5	2019-07-05	2020-01-21	yes	yes	no	Negative	Positive	excluded from RNA-seq analysis because of low RNA yield
Je11	SPF2	13.7	10.43	2.2235	-1.48797	-238	2018-05-23	2019-01-22	SPF2	14.7	12.55	1.53533	-0.421053	300	2019-07-04	2020-01-27	yes	yes	yes	Negative	Negative
JVA	SPF2	22.7	9.23	-0.370626	-2.53145	401	2018-05-23	2019-01-22	SPF5	23.8	9.11	3.68827	-4.04545	594	2019-10-25	2020-02-24	yes	yes	yes	Negative	Negative
Kk13	SPF2	9.7	7.25	-3.47903	8.42508	-866	2018-05-23	2019-01-22	SPF1	10.8	6.74	5.21047	-1.59056	216	2019-07-19	2020-02-24	yes	yes	yes	Negative	Negative
Lm8	NSPF3	17.8	8.49	4.35873	-0.898702	718	2018-04-16	2019-02-11	NSPF1	18.7	8.23	-9.36283	0.345652	-171	2019-05-06	2020-01-21	yes	yes	yes	Positive	Negative
Lo9	NSPF3	15.9	9.11	0.493463	-0.70358	20	2018-04-16	2019-02-11	NSPF4	16.9	9.43	-5.03512	0.145029	-51	2019-07-19	2020-02-04	yes	yes	yes	Negative	Positive
Mg12	SPF4	11.6	13.74	4.3516	-2.55415	673.25	2018-09-17	2019-01-28	SPF3	12.6	14.78	2.82543	-1.37333	635	2019-07-24	2020-01-27	yes	yes	yes	Negative	Negative
Mi12	SPF3	11.4	5.93	-0.82417	2.18182	-794	2018-07-02	2019-01-22	SPF1	12.5	5.36	-0.470245	1.0565	-103	2019-07-19	2020-02-24	yes	yes	yes	Negative	Negative
Nn10	SPF4	14.8	5.88	-3.21279	5.01728	-731.75	2018-09-17	2019-01-28	NA	NA	NA	NA	NA	NA	NA	NA	yes	no	yes	Negative	Negative
Ph7	NSPF2	19.6	11.1	-4.20569	-1.26048	-244	2018-03-21	2019-02-05	NSPF3	20.6	10.5	-3.31341	-0.516471	-249	2019-07-19	2020-01-21	yes	yes	yes	Negative	Positive
Pt8	NSPF4	17.5	9.75	1.18359	0.367521	-292	2018-05-14	2019-02-11	NSPF2	18.5	6.41	-2.60314	3.94198	-466	2019-04-26	2020-02-04	yes	yes	yes	Negative	Negative
Qt8	SPF1	17.4	6.65	-0.537856	0.864184	-512	2018-03-20	2019-01-22	NA	NA	NA	NA	NA	NA	NA	NA	yes	no	yes	Negative	Negative
Qv5	NSPF1	22.7	6	4.7646	-1.64805	530	2018-09-10	2019-02-05	NA	NA	NA	NA	NA	NA	NA	NA	yes	no	yes	NA	NA
Rn9	NSPF2	15.9	12.96	1.33944	-1.67336	457	2018-03-21	2019-02-05	NSPF1	16.8	11.56	-8.97983	3.48478	-775	2019-05-06	2020-01-21	yes	yes	yes	Negative	Negative
Rz6	NSPF1	19.8	6.5	0.380391	-1.32547	21	2018-09-10	2019-02-05	NSPF2	20.8	7.82	-3.83944	-3.54461	631	2019-04-26	2020-02-04	yes	yes	yes	Negative	Positive
Sd4	SPF1	25.8	6.94	-2.93691	2.83493	-618	2018-03-20	2019-01-22	NA	NA	NA	NA	NA	NA	NA	NA	yes	no	yes	Negative	Negative
Sm8	NSPF1	17.8	10.65	4.13291	-1.58354	438	2018-09-10	2019-02-05	NA	NA	NA	NA	NA	NA	NA	NA	yes	no	yes	NA	NA
Ss10	SPF1	14.6	9.65	0.381727	-1.63582	457	2018-03-20	2019-01-22	SPF5	15.7	9.43	-0.850227	-1.04545	29	2019-10-25	2020-02-24	yes	yes	yes	Negative	Negative
Ta11	SPF4	13.8	8.05	-0.159308	-2.29608	184.25	2018-09-17	2019-01-28	SPF5	14.9	8.92	1.71961	-4.04545	407	2019-10-25	2020-02-24	yes	yes	yes	Negative	Negative
Tm13	NSPF4	9.7	10.51	0.386921	-0.811966	321	2018-05-14	2019-02-11	NSPF4	10.7	10.06	-2.66059	0.671345	-239	2019-07-19	2020-02-04	yes	yes	yes	Negative	Positive
Tr13	NSPF4	9.4	8.02	2.35723	0.367521	-192	2018-05-14	2019-02-11	NSPF3	10.4	6.19	-6.27692	5.65412	-767	2019-07-19	2020-01-21	yes	yes	yes	Negative	Negative
Vt12	SPF3	10.7	8.65	1.46747	-4	955	2018-07-02	2019-01-28	SPF5	11.8	7.74	-9.38173	8.45455	-702	2019-10-25	2020-02-24	yes	yes	yes	Negative	Negative
Wm14	NSPF5	7.8	9.32	-4.54643	0.433333	-131	2018-09-10	2019-02-11	NSPF3	8.8	11.39	2.41018	-2.04588	491	2019-07-19	2020-01-21	yes	yes	yes	Negative	Negative
Yr14	SPF3	7.7	6	-0.180958	7.15152	-549	2018-07-02	2019-01-28	SPF2	8.7	7.08	-0.163825	0.736842	-411	2019-07-04	2020-01-27	yes	yes	yes	Negative	Negative
Yz6	SPF1	19.8	8.67	-2.67836	-0.302482	8	2018-03-20	2019-01-22	SPF3	20.8	7.43	0.254293	0.0933333	-551	2019-07-24	2020-01-27	yes	yes	yes	Negative	Negative
DV2J	NSPF5	10.8	5.1	NA	NA	NA	2018-09-10	2019-02-11	NSPF5	11.7342	6.36	NA	NA	NA	2019-07-05	2020-01-21	no	no	no	Negative	Negative	excluded from RNA-seq and antibody analyses because it was a behavior outlier
Dj7	NA	NA	NA	NA	NA	NA	NA	NA	NSPF4	19.9644	9.44	1.68983	-1.01287	239	2019-07-19	2020-02-04	no	no	no	Negative	Positive	excluded from RNA-seq and antibody analyses because it was a replacement animal
Fi9	NA	NA	NA	NA	NA	NA	NA	NA	NSPF5	17.6548	13.05	-0.0308007	1.19608	-389.5	2019-07-05	2020-01-21	no	no	no	Negative	Positive	excluded from RNA-seq and antibody analyses because it was a replacement animal
Md11	NA	NA	NA	NA	NA	NA	NA	NA	NSPF5	14.7425	9.3	-4.24292	-1.39869	470.5	2019-07-05	2020-01-21	no	no	no	Negative	Positive	excluded from RNA-seq and antibody analyses because it was a replacement animal
Np9	NA	NA	NA	NA	NA	NA	NA	NA	NSPF3	16.7918	12.01	4.17888	-1.04588	85	2019-07-19	2020-01-21	no	no	no	Negative	Positive	excluded from RNA-seq and antibody analyses because it was a replacement animal
Vh7	NA	NA	NA	NA	NA	NA	NA	NA	NSPF4	20.611	8.18	-5.00962	1.20936	-448	2019-07-19	2020-02-04	no	no	no	Negative	Positive	excluded from RNA-seq and antibody analyses because it was a replacement animal
subject_ID	animal ID
group_1	group ID in phase 1
age_1	age at the time of 1st vaccination
body_mass_1	weight at the time of 1st vaccination
groupcent_groom_1	group centered rate of grooming (min/h) phase 1
groupcent_AgRec_1	group centered rate of agonisms received (min/h) phase 1
groupcent_Elo_1	group centered rank (Elo scores) phase 1
group_form_date_1	date of group completion phase 1
vax_date_1	date of 1st vaccination
group_2	group phase 2
age_2	age at the time of vaccine booster
body_mass_2	weight at the time of vaccine booster
groupcent_groom_2	group centered rate of grooming (min/h) phase 2
groupcent_AgRec_2	group centered rate of agonisms received (min/h) phase 2
groupcent_Elo_2	group centered rank (Elo scores) phase 2
group_form_date_2	date of group completion following rearrangement
vax_date_2	date of vaccine booster
antibody_1	individual included in antibody analyais phase 1
antibody_2	individual included in antibody analyais phase 2
gen expr	individual included in gene expression analysis phase 1
STLV	seropositivity for STLV
BV	seropositivity for BV

## Sheet: Data_S2
Titers of vaccine-specific IgG antibodies (IgG, log10) and haemagglutination-protective serum antibodies (HAI, log2) for individuals in phases 1 (IgG, HAI) and 2 (IgG)
ind	IgG day0 phase 1	IgG day28 phase 1	HAI day0 phase 1	HAI day28 phase 1	IgG day0 phase 2	IgG day28 phase 2	FC IgG day28/day0 phase 1	FC IgG day28/day0 phase 2	FC HAI day28/day0 phase 1	FC_combined
77_06	1.668	3.388	0	5	NA	NA	1.72	NA	5	NA
JVA	1.742	3.61	0	5.5	2.705	4.794	1.868	2.089	5.5	3.052
Ai10	1.712	3.878	0	7	NA	NA	2.166	NA	7	NA
Az15	2.048	3.554	0.5	5	3.22	4.972	1.506	1.752	4.5	2.924
Bi10	1.489	2.985	0	3	2.629	4.418	1.496	1.789	3	2.929
Bm7	1.749	3.645	0	5	3.453	4.743	1.896	1.29	5	2.994
Bw12	2.038	3.836	0	6	4.054	5.569	1.798	1.515	6	3.531
Cg16	1.98	3.938	0	6.5	NA	NA	1.958	NA	6.5	NA
Cl13	1.982	3.872	0	7.5	3.926	5.116	1.89	1.19	7.5	3.134
Cv9	2.324	3.273	0	4	3.174	4.747	0.949	1.573	4	2.423
Dj15	1.963	3.56	1	5	3.73	4.904	1.597	1.174	4	2.941
Ed8	1.542	3.315	0	4	2.813	4.603	1.773	1.79	4	3.061
Et12	1.847	3.65	0	6.5	3.691	5.194	1.803	1.503	6.5	3.347
Fn14	2.036	3.875	0	6.5	3.535	5.085	1.839	1.55	6.5	3.049
Fw12	1.796	3.141	0	4	2.943	4.83	1.345	1.887	4	3.034
Fy11	1.915	3.289	0	4	2.947	4.818	1.374	1.871	4	2.903
Ga13	1.768	3.708	0	5	3.642	4.987	1.94	1.345	5	3.219
Gl11	1.757	3.476	0	6	3.603	4.833	1.719	1.23	6	3.076
Gq10	1.795	3.121	0	5.5	3.381	5.017	1.326	1.636	5.5	3.222
Gu10	1.883	2.744	0	3	2.738	4.687	0.861	1.949	3	2.804
Ht8	1.717	3.203	0.5	4	2.729	4.583	1.486	1.854	3.5	2.866
Ie6	1.518	2.781	0	2.5	NA	NA	1.263	NA	2.5	NA
Iv8	2.125	3.344	0	5	3.622	4.911	1.219	1.289	5	2.786
Je11	1.8	3.463	1	5.5	3.335	4.878	1.663	1.543	4.5	3.078
Kk13	1.801	3.356	0	4	3.348	5.508	1.555	2.16	4	3.707
Lm8	1.767	2.972	0	3.5	2.717	4.714	1.205	1.997	3.5	2.947
Lo9	1.771	3.173	0	5	2.911	5.15	1.402	2.239	5	3.379
Mg12	1.899	3.377	0	4.5	2.976	4.996	1.478	2.02	4.5	3.097
Mi12	1.577	3.255	0	4	3.533	4.365	1.678	0.832	4	2.788
Nn10	1.761	3.687	0	5	NA	NA	1.926	NA	5	NA
Ph7	1.563	3.233	0	4	3.47	5.03	1.67	1.56	4	3.467
Pt8	2.114	2.906	0	3	2.846	4.763	0.792	1.917	3	2.649
Qt8	1.91	3.442	1.5	5.5	NA	NA	1.532	NA	4	NA
Qv5	1.289	3.737	0	6	NA	NA	2.448	NA	6	NA
Rn9	1.717	3.748	0	6	3.21	4.498	2.031	1.288	6	2.781
Rz6	1.297	3.232	0	4	2.833	4.887	1.935	2.054	4	3.59
Sd4	1.663	3.246	0	5	NA	NA	1.583	NA	5	NA
Sm8	1.234	2.683	0	2	NA	NA	1.449	NA	2	NA
Ss10	1.626	2.924	0.5	4	2.474	4.663	1.298	2.189	3.5	3.037
Ta11	1.773	3.777	0	6.5	3.425	4.9	2.004	1.475	6.5	3.127
Tm13	1.929	3.167	0	4	3.13	4.999	1.238	1.869	4	3.07
Tr13	1.748	3.494	0	5	3.683	5.029	1.746	1.346	5	3.281
Vt12	1.569	3.989	0	6	3.888	5.353	2.42	1.465	6	3.784
Wm14	1.982	3.619	0	5	3.421	5.347	1.637	1.926	5	3.365
Yr14	1.929	3.753	0	6	3.66	5.02	1.824	1.36	6	3.091
Yz6	1.472	3.204	0	4	3.361	4.65	1.732	1.289	4	3.178

## Sheet: Data_S3
Full parameter estimates, p-values, and FDR-corrected p-values by gene for flu vaccine effects per timepoint
gene	β vax day1	β vax day3	β vax day7	var(β) vax day1	var(β) vax day3	var(β) vax day7	p-value vax day1	p-value vax day3	p-value vax day7	FDR vax day1	FDR vax day3	FDR vax day7
A4GALT	0.0182308	0.0653886	-0.0792838	0.00404531	0.00396947	0.00404531	0.774391	0.299338	0.212564	0.255838	0.445205	0.139591
AAAS	-0.166461	-0.0887191	-0.0796922	0.00130986	0.00128654	0.00130986	4.23727e-06	0.0133812	0.0276701	0.000125252	0.131939	0.0422803
AACS	-0.0467892	-0.0191792	0.0294119	0.00103528	0.00101892	0.00103528	0.145898	0.547945	0.360664	0.0813508	0.564927	0.189631
AAGAB	0.0683387	0.0707224	0.0737648	0.00217608	0.00214108	0.00217608	0.142928	0.126411	0.113811	0.0801708	0.322431	0.0967183
AAK1	-0.0658298	-0.0403789	-0.135011	0.00154263	0.00151592	0.00154263	0.0937248	0.299694	0.000587178	0.0601452	0.4454	0.0046276
AAMDC	-0.0363428	-0.0180773	-0.00626514	0.0030826	0.00302714	0.0030826	0.512741	0.742486	0.910156	0.193067	0.62559	0.325062
AAMP	-0.0215748	-0.0403453	-0.0443565	0.000735961	0.000724712	0.000735961	0.426451	0.133955	0.10204	0.170267	0.330861	0.0907124
AAR2	-0.0401688	-0.00240944	-0.0316773	0.00084941	0.000837252	0.00084941	0.168124	0.933637	0.277081	0.0896833	0.676533	0.163089
AARS1	-0.0124409	-0.0100496	-0.0273673	0.00051281	0.000503899	0.00051281	0.582744	0.654377	0.226847	0.211135	0.600872	0.145076
AARS2	-0.0620509	-0.0204266	-0.16787	0.0027138	0.00267511	0.0027138	0.233603	0.692892	0.00127104	0.112503	0.611384	0.00716476
AARSD1	-0.113622	-0.0173697	0.0303275	0.00130287	0.00128203	0.00130287	0.00164485	0.627596	0.400792	0.00417628	0.591094	0.201543
AASDH	-0.283156	-0.0823156	-0.21388	0.00276084	0.00271453	0.00276084	7.08695e-08	0.114126	4.69079e-05	8.31907e-06	0.308945	0.00108079
AASDHPPT	-0.149241	-0.00628495	-0.24439	0.00460354	0.00454098	0.00460354	0.0278361	0.925692	0.000315846	0.0264932	0.673802	0.00324569
AASS	-0.0302016	0.121534	-0.225109	0.00312248	0.00306406	0.00312248	0.588865	0.0281216	5.61346e-05	0.212541	0.174562	0.00120141
AATK	0.371694	0.161306	-0.175384	0.00959721	0.00942752	0.00959721	0.000148155	0.0966496	0.0734105	0.000904324	0.290264	0.0747851
ABAT	-0.179594	0.00649013	-0.098353	0.00258966	0.00254449	0.00258966	0.000416899	0.897625	0.0532722	0.00173851	0.666905	0.0621825
ABCA1	-0.106245	-0.00880774	-0.455002	0.00450624	0.00442616	0.00450624	0.113486	0.894677	1.21797e-11	0.0685105	0.666285	0
ABCA2	-0.0236144	0.107542	0.0030736	0.00242031	0.00237608	0.00242031	0.631227	0.0273696	0.950184	0.222804	0.172423	0.332917
ABCA3	-0.0187294	0.0508563	-0.257627	0.00220906	0.00217017	0.00220906	0.690267	0.274971	4.22075e-08	0.237095	0.432193	2.90603e-05
ABCA5	-0.330673	-0.0727718	-0.308496	0.00967411	0.00951918	0.00967411	0.000773903	0.455745	0.00170983	0.00255451	0.524703	0.00849059
ABCA6	0.0413773	-0.0780357	-0.612776	0.0114701	0.0112572	0.0114701	0.699239	0.462039	1.05522e-08	0.239183	0.527957	1.20899e-05
ABCA7	0.053115	0.0228513	-0.105994	0.0014906	0.00146528	0.0014906	0.168903	0.55053	0.00604443	0.0899542	0.565359	0.0174442
ABCB10	-0.112274	-0.066712	-0.161425	0.00153988	0.00151356	0.00153988	0.00422153	0.0863883	3.8943e-05	0.00765579	0.276828	0.000988531
ABCB7	-0.0492919	-0.0520911	-0.0367192	0.000852012	0.000838789	0.000852012	0.0912771	0.0720804	0.208402	0.0590562	0.255523	0.138007
ABCB8	-0.0639904	-0.049267	-0.0280995	0.00207534	0.00204132	0.00207534	0.160123	0.275521	0.537357	0.0867771	0.432193	0.239591
ABCC1	0.0901193	-0.026849	-0.211557	0.00088621	0.000871354	0.00088621	0.00246783	0.363055	1.1898e-12	0.00543665	0.481967	0
ABCC10	-0.0385941	-0.0182392	-0.0262827	0.00172508	0.00169777	0.00172508	0.352777	0.658014	0.526864	0.14986	0.602077	0.23676
ABCC2	-0.0996964	-0.101015	-0.0210907	0.00144809	0.00142193	0.00144809	0.00879605	0.00738745	0.579418	0.0123246	0.104723	0.24985
ABCC3	0.114002	0.0729835	-0.274797	0.0052807	0.00518325	0.0052807	0.116696	0.31071	0.000155875	0.0698237	0.452511	0.00215859
ABCC4	-0.0372261	-0.0330023	-0.184762	0.00228285	0.00224309	0.00228285	0.435904	0.485915	0.000110184	0.172895	0.538315	0.00171743
ABCC5	-0.165561	-0.0200746	-0.121304	0.00149791	0.00147277	0.00149791	1.88798e-05	0.600909	0.00172303	0.000269108	0.58136	0.00853023
ABCD1	0.0900539	-0.00601201	0.0440405	0.0013266	0.00130353	0.0013266	0.0134179	0.86775	0.226602	0.0163899	0.659303	0.145023
ABCD3	-0.153252	-0.0752498	-0.0611879	0.00202013	0.00199355	0.00202013	0.000650335	0.09192	0.173397	0.00225873	0.284407	0.123814
ABCD4	-0.123524	-0.00355436	-0.125248	0.00200499	0.00197468	0.00200499	0.00580426	0.936249	0.00515548	0.00938473	0.676881	0.0159177
ABCE1	-0.164225	-0.0766871	-0.149769	0.00147547	0.00145395	0.00147547	1.90816e-05	0.044308	9.65744e-05	0.000269108	0.209512	0.00161687
ABCF1	-0.0659888	-0.0498919	-0.0251163	0.000483685	0.000475438	0.000483685	0.00269566	0.0221292	0.253445	0.00571388	0.160072	0.154998
ABCF2	-0.0721329	-0.0668309	0.013657	0.000676911	0.000667769	0.000676911	0.00556319	0.0097037	0.599642	0.00913777	0.117267	0.255185
ABCG1	-0.0500147	-0.010338	-0.0522352	0.00352957	0.00346837	0.00352957	0.39987	0.860657	0.379277	0.162955	0.6577	0.195171
ABCG2	-0.118138	-0.051144	0.035996	0.00150141	0.00147522	0.00150141	0.00229696	0.182998	0.352902	0.00519019	0.371392	0.18753
ABHD11	-0.185887	-0.117277	-0.201668	0.0019022	0.00187027	0.0019022	2.02541e-05	0.00669139	3.76597e-06	0.000276506	0.102324	0.000305364
ABHD12	-0.0455243	-0.0284782	0.0208215	0.000418174	0.000411135	0.000418174	0.0260007	0.160171	0.308582	0.0253372	0.353894	0.173584
ABHD13	-0.13999	-0.0231748	-0.127363	0.00561771	0.00553123	0.00561771	0.0617972	0.75534	0.0892682	0.0452694	0.630147	0.0836397
ABHD14B	-0.0871926	-0.000360707	0.039487	0.00122543	0.00120479	0.00122543	0.0127463	0.991709	0.259319	0.0158378	0.689011	0.157067
ABHD15	-0.172228	-0.0363334	-0.0313741	0.00335028	0.00329569	0.00335028	0.00292491	0.526801	0.587791	0.00599475	0.55588	0.252042
ABHD16A	-0.0563286	-0.0502741	-0.137456	0.00127126	0.00125286	0.00127126	0.114144	0.155508	0.000115629	0.0687697	0.350818	0.00178051
ABHD17A	-0.000843331	0.0581467	0.0192599	0.00104152	0.00102326	0.00104152	0.979152	0.0691029	0.55065	0.298782	0.251098	0.242898
ABHD17B	-0.106368	0.00459172	0.023286	0.00167206	0.0016436	0.00167206	0.00928811	0.909824	0.56904	0.0127956	0.670041	0.247323
ABHD18	-0.162714	-0.100245	-0.142252	0.00300458	0.00295606	0.00300458	0.00299289	0.0652182	0.00945458	0.00606532	0.2451	0.0225589
ABHD2	0.109375	-0.00918303	0.0450563	0.00261878	0.00257666	0.00261878	0.0325729	0.85644	0.378614	0.0294806	0.65634	0.195107
ABHD3	-0.246268	-0.139546	-0.134171	0.00255673	0.00251456	0.00255673	1.11361e-06	0.00538872	0.00796671	7.52333e-05	0.0942533	0.0204156
ABHD4	-0.0616118	0.0392245	-0.00619301	0.00103992	0.00102248	0.00103992	0.0560588	0.219945	0.847707	0.0423917	0.398052	0.311855
ABHD5	0.0403441	0.0630544	0.0222369	0.00460209	0.00452906	0.00460209	0.55204	0.34879	0.74307	0.203254	0.473082	0.288796
ABHD6	0.0948411	0.00789095	-0.122118	0.00175338	0.00172543	0.00175338	0.0235155	0.849334	0.00354139	0.0237671	0.654487	0.0128254
ABHD8	-0.0247478	-0.00526958	0.161374	0.00169461	0.00166923	0.00169461	0.547721	0.897375	8.85067e-05	0.202119	0.666809	0.00153919
ABI1	-0.0302552	-8.64083e-05	-0.0973026	0.00169079	0.00166417	0.00169079	0.461857	0.99831	0.0179643	0.179833	0.690042	0.0328313
ABI3	0.108178	0.00135651	-0.216715	0.00154767	0.00151998	0.00154767	0.00596346	0.972244	3.61493e-08	0.00952466	0.68505	2.90603e-05
ABL1	-0.0453174	-0.0382774	-0.103688	0.00101914	0.00100403	0.00101914	0.155742	0.227045	0.00116235	0.0851591	0.401971	0.00681251
ABL2	0.0323859	0.0424105	-0.132795	0.00348514	0.00342797	0.00348514	0.583288	0.468844	0.0244853	0.211224	0.531116	0.0394463
ABLIM1	-0.0852151	0.022885	0.0890741	0.00160519	0.00157591	0.00160519	0.0334259	0.564289	0.026199	0.0299733	0.570332	0.0409717
ABLIM3	0.303721	0.455501	0.0206519	0.022476	0.0220779	0.022476	0.042776	0.0021726	0.890435	0.0353077	0.06698	0.320807
ABR	-0.0361363	-0.0210611	-0.127601	0.000422362	0.000414785	0.000422362	0.0786905	0.30108	5.33722e-10	0.0534019	0.446392	0
ABRAXAS1	-0.140803	-0.0208236	-0.107347	0.00216151	0.00212762	0.00216151	0.00245744	0.651666	0.0209477	0.00542054	0.599473	0.0360195
ABRAXAS2	-0.0713475	-0.0310693	-0.0595772	0.0010836	0.00106685	0.0010836	0.0302022	0.341495	0.0703167	0.0280011	0.47034	0.0729297
ABTB1	0.0161041	0.117297	-0.037688	0.00262917	0.00258523	0.00262917	0.753467	0.0210581	0.462333	0.251157	0.15652	0.218747
ACAA1	0.0965092	0.00222768	-0.156692	0.00152277	0.00149757	0.00152277	0.0133925	0.954095	5.93447e-05	0.0163775	0.680335	0.00123015
ACAA2	-0.0350393	0.0436725	0.12218	0.00118393	0.00116676	0.00118393	0.308517	0.201056	0.000383926	0.136279	0.386096	0.0036537
ACAD10	0.117872	-0.00389851	-0.0210743	0.0037386	0.0036702	0.0037386	0.0538823	0.948691	0.730345	0.0412284	0.679476	0.285651
ACAD8	-0.0822543	0.0124348	-0.105113	0.00226992	0.00223802	0.00226992	0.084267	0.792666	0.0273683	0.0559973	0.640846	0.0420077
ACAD9	0.00807585	-0.00449212	0.00236001	0.00134363	0.00132112	0.00134363	0.825624	0.901641	0.948665	0.266874	0.668202	0.332707
ACADM	-0.093975	0.013708	-0.0328801	0.00157231	0.00154753	0.00157231	0.0177896	0.727494	0.406987	0.0196862	0.621135	0.203211
ACADSB	-0.0769272	0.0443668	-0.0574039	0.000907659	0.000893302	0.000907659	0.0106678	0.137696	0.0567315	0.014033	0.334138	0.0644453
ACADVL	-0.043947	-0.0365241	-0.0414546	0.00105992	0.00104336	0.00105992	0.177058	0.258166	0.202907	0.0930461	0.423949	0.135906
ACAP1	-0.160536	-0.0206546	-0.0934755	0.00131391	0.00129122	0.00131391	9.4742e-06	0.565426	0.00991486	0.000200814	0.570901	0.0231978
ACAP2	-0.101691	-0.0684376	-0.0988494	0.000836955	0.000824981	0.000836955	0.000439682	0.0171853	0.00063356	0.00179403	0.143066	0.0048255
ACAP3	0.0330811	0.0521677	-0.100443	0.00197751	0.00194227	0.00197751	0.456931	0.236527	0.023901	0.17856	0.410045	0.0389238
ACBD3	-0.0464143	-0.0338377	-0.0599857	0.000454546	0.000448566	0.000454546	0.0294791	0.110115	0.00489938	0.0275388	0.30537	0.0154803
ACBD4	-0.144942	-0.121634	-0.117928	0.00226468	0.00223099	0.00226468	0.00232122	0.0100188	0.0132095	0.00522177	0.118701	0.027444
ACBD5	-0.144676	-0.0449257	-0.296424	0.00273502	0.00269408	0.00273502	0.00566793	0.38674	1.44434e-08	0.0092393	0.494064	1.20899e-05
ACBD6	-0.0746018	-0.0343456	0.0163685	0.00169555	0.00166974	0.00169555	0.0700277	0.400619	0.690988	0.0492709	0.500964	0.276984
ACD	-0.144585	-0.0849495	-0.064745	0.00180177	0.001773	0.00180177	0.000658703	0.0436466	0.127183	0.00228045	0.208248	0.103096
ACER3	-0.0516891	-0.0743612	-0.183112	0.00311104	0.00306307	0.00311104	0.354074	0.179079	0.00102729	0.150212	0.368036	0.00637779
ACIN1	-0.0713668	-0.0170659	-0.088557	0.000672915	0.000661977	0.000672915	0.00593845	0.507141	0.000640548	0.00950656	0.547461	0.00485089
ACLY	-0.0538895	-0.0368456	-0.0896175	0.00027334	0.000268685	0.00027334	0.00111603	0.0245871	5.94227e-08	0.00329183	0.165203	3.50612e-05
ACO1	0.0705456	-0.00243864	-0.134316	0.00118167	0.00116274	0.00118167	0.0401492	0.942987	9.33243e-05	0.0337637	0.678479	0.00158933
ACO2	-0.0368037	-0.0453296	-0.0220961	0.000404723	0.000397924	0.000404723	0.0673372	0.0230634	0.272057	0.0479944	0.162949	0.161296
ACOT11	-0.071212	0.0667776	-0.356351	0.00223402	0.00219154	0.00223402	0.131903	0.153739	4.7228e-14	0.0760243	0.34881	0
ACOT13	-0.0666098	0.0258396	0.0464128	0.00256962	0.00252763	0.00256962	0.188838	0.607281	0.359879	0.0971673	0.582577	0.189383
ACOT7	-0.204761	-0.0363561	0.205617	0.00327925	0.00322223	0.00327925	0.000349296	0.521867	0.000329864	0.00158704	0.553865	0.00336346
ACOT8	-0.086795	-0.0333333	0.0286791	0.00113748	0.00112023	0.00113748	0.0100679	0.319289	0.395136	0.0135337	0.457864	0.199779
ACOT9	-0.136946	-0.0950961	-0.0921526	0.00139971	0.00137407	0.00139971	0.000251808	0.0103052	0.0137726	0.00131064	0.119296	0.0280807
ACOX1	-0.144378	-0.060294	-0.0658069	0.00061113	0.000600408	0.00061113	5.21147e-09	0.0138683	0.00776824	0	0.132558	0.0201385
ACOX3	-0.0484898	0.0423082	-0.124757	0.00150164	0.00147947	0.00150164	0.210818	0.271356	0.00128438	0.104826	0.430752	0.00720452
ACP1	-0.0457571	-0.00467463	0.0652768	0.00145494	0.00143398	0.00145494	0.230295	0.901754	0.0870184	0.11148	0.668202	0.08248
ACP2	0.0589522	-0.076911	-0.116481	0.0015636	0.00154037	0.0015636	0.135998	0.0500383	0.00322208	0.0775972	0.222058	0.0121536
ACP3	0.198309	0.0756939	-0.247031	0.00767329	0.0075388	0.00767329	0.0235821	0.383325	0.00480131	0.0237965	0.492203	0.0153019
ACP5	-0.160342	0.00212512	0.10187	0.00243358	0.00238788	0.00243358	0.00115277	0.965312	0.0389218	0.00335668	0.683044	0.0516133
ACP6	-0.058814	-0.00543879	0.0106989	0.00090865	0.000893459	0.00090865	0.0510435	0.855618	0.722643	0.0397664	0.656169	0.284168
ACSF3	-0.0441788	0.0403129	-0.0809756	0.00126977	0.0012464	0.00126977	0.21505	0.25351	0.0230604	0.106223	0.419994	0.0381763
ACSL1	0.0941843	-0.0134764	-0.100348	0.00675605	0.00664751	0.00675605	0.251852	0.868716	0.222144	0.118394	0.659629	0.143293
ACSL3	-0.0588403	-0.0834889	-0.0153045	0.00193008	0.00189687	0.00193008	0.180463	0.0552445	0.727568	0.0941165	0.232028	0.285236
ACSL4	0.00446957	-0.0427823	-0.18856	0.0026419	0.00259868	0.0026419	0.930705	0.401333	0.000243962	0.289218	0.50122	0.00281405
ACSL5	-0.0481178	-0.0437566	-0.0783788	0.000549684	0.000539647	0.000549684	0.0401369	0.0596194	0.000828649	0.0337637	0.237382	0.00561413
ACSL6	0.725315	0.45358	0.81795	0.0513108	0.0504009	0.0513108	0.00136475	0.0433432	0.000305071	0.0037237	0.207574	0.00317668
ACSS1	-0.0313544	-0.0107206	-0.000491636	0.0009224	0.000906646	0.0009224	0.301895	0.721809	0.987085	0.134366	0.619553	0.33994
ACSS2	0.0975136	0.0963767	-0.0461082	0.00604615	0.00593853	0.00604615	0.209813	0.211066	0.553196	0.104472	0.392737	0.243418
ACTB	0.0872757	0.00981066	0.116523	0.00117127	0.00115105	0.00117127	0.0107677	0.772452	0.000662311	0.0141125	0.635879	0.00493986
ACTG1	-0.00580049	0.0214644	0.275217	0.00267213	0.00263697	0.00267213	0.910656	0.675954	1.01452e-07	0.285311	0.607402	4.22498e-05
ACTL6A	-0.158705	-0.0414317	-0.038914	0.0010345	0.00101831	0.0010345	8.04354e-07	0.194166	0.226327	6.21157e-05	0.38104	0.144926
ACTMAP	0.101663	0.0850562	0.0303548	0.00313576	0.00308436	0.00313576	0.0694489	0.12564	0.58777	0.0489927	0.322282	0.252042
ACTN1	-0.0312622	0.0687221	0.28714	0.00231449	0.00227268	0.00231449	0.51581	0.149432	2.39428e-09	0.193891	0.344884	4.56123e-06
ACTN3	-0.0937974	0.0797878	-0.180846	0.0037634	0.00369618	0.0037634	0.126271	0.189392	0.00319897	0.0738227	0.376954	0.0120919
ACTN4	0.0189136	-0.00877805	-0.0171805	0.000526695	0.000517144	0.000526695	0.409867	0.699493	0.454091	0.165801	0.614108	0.216339
ACTR10	-0.137536	-0.0656974	-0.127504	0.000855592	0.000842693	0.000855592	2.57602e-06	0.0236263	1.3064e-05	9.3236e-05	0.16446	0.000572091
ACTR1A	-0.0316638	0.014903	-0.132737	0.000940053	0.000927685	0.000940053	0.301731	0.62463	1.49594e-05	0.134359	0.589667	0.00060541
ACTR1B	-0.182907	-0.061014	-0.177744	0.00130588	0.0012832	0.00130588	4.15953e-07	0.0885187	8.7157e-07	4.12393e-05	0.279475	0.000155367
ACTR2	-0.0382054	-0.0497366	-0.0332705	0.00186353	0.00183582	0.00186353	0.376142	0.24572	0.440878	0.156258	0.415453	0.212785
ACTR3	-0.05423	-0.0369121	-0.033187	0.00118604	0.00116834	0.00118604	0.115331	0.280186	0.335221	0.0693285	0.434703	0.182175
ACTR3B	-0.17281	-0.00206526	-0.15276	0.00216315	0.00212812	0.00216315	0.000202747	0.964292	0.00102175	0.0011366	0.682902	0.00635516
ACTR5	-0.0407342	-0.0230761	-0.0628256	0.00115059	0.00113286	0.00115059	0.229799	0.492962	0.0640041	0.111315	0.541439	0.0689615
ACTR6	-0.160906	0.000716001	-0.156171	0.00610369	0.00601469	0.00610369	0.0394396	0.992634	0.045613	0.0334103	0.689082	0.0567524
ACTR8	-0.0876114	-0.029619	-0.0189071	0.000392888	0.000386799	0.000392888	9.86826e-06	0.132065	0.340148	0.000205888	0.328688	0.183575
ACVR1	0.136704	0.0981116	0.0236275	0.00227283	0.00223656	0.00227283	0.00413782	0.0380257	0.620174	0.00755654	0.196923	0.260236
ACY1	-0.112571	-0.0237822	0.0121975	0.00152247	0.00149661	0.00152247	0.0039137	0.538719	0.75458	0.00728004	0.560836	0.291566
ADA	0.0970126	0.00187528	-0.0260915	0.00235136	0.00231012	0.00235136	0.0454315	0.968877	0.590529	0.0368256	0.684102	0.252804
ADA2	0.241422	0.0467204	-0.188712	0.00459429	0.00450943	0.00459429	0.000368343	0.486593	0.00536702	0.00161451	0.538509	0.0162561
ADAL	-0.299714	-0.122733	-0.27899	0.00313338	0.00308322	0.00313338	8.59039e-08	0.0270811	6.22698e-07	1.62367e-05	0.172287	0.000134029
ADAM10	-0.0379312	-0.0601247	0.00171333	0.000584212	0.000573716	0.000584212	0.116574	0.012067	0.943489	0.0698148	0.127087	0.331727
ADAM12	-0.125233	-0.16197	-0.113145	0.00579077	0.00568018	0.00579077	0.0998266	0.0316276	0.137055	0.0626757	0.182542	0.10798
ADAM15	0.0649117	-0.0265389	-0.0782925	0.00193451	0.00190401	0.00193451	0.139989	0.543053	0.0750663	0.0790789	0.562331	0.0758342
ADAM17	0.0436683	-0.0398636	-0.0569995	0.0013064	0.00128459	0.0013064	0.226982	0.266039	0.114795	0.110412	0.42863	0.0972057
ADAM19	0.0596109	-0.0436337	0.312647	0.00416493	0.00409339	0.00416493	0.355653	0.495243	1.26918e-06	0.150547	0.542148	0.000184522
ADAM23	-0.3238	-0.119504	-0.268528	0.00379889	0.00372733	0.00379889	1.49238e-07	0.0502985	1.32013e-05	2.83667e-05	0.222372	0.00057826
ADAM8	-0.0421518	0.0902361	-0.172133	0.00205796	0.00201979	0.00205796	0.352799	0.0446613	0.000147986	0.14986	0.210158	0.00208726
ADAM9	-0.0212624	-0.0754069	-0.062754	0.00365161	0.00359464	0.00365161	0.724943	0.208494	0.299046	0.244712	0.390793	0.17055
ADAMTS10	-0.112266	0.17355	-0.157762	0.00541176	0.00531549	0.00541176	0.126989	0.017293	0.0319901	0.0741022	0.143685	0.045989
ADAMTS7	-0.0994478	0.0439834	-0.279167	0.00371516	0.0036448	0.00371516	0.102769	0.466284	4.64751e-06	0.0640868	0.529799	0.000339517
ADAMTSL4	0.359688	0.0014427	-0.11331	0.0122432	0.0120523	0.0122432	0.00115117	0.989515	0.305814	0.0033544	0.689011	0.172723
ADAMTSL5	0.00620216	0.0654889	-0.316213	0.00817778	0.0080261	0.00817778	0.94532	0.464781	0.000471004	0.292186	0.529356	0.00407557
ADAP1	0.0179169	-0.022976	-0.149286	0.00176902	0.0017397	0.00176902	0.670118	0.581734	0.00038614	0.2323	0.575951	0.0036616
ADAP2	0.190424	-0.0651788	-0.384793	0.0105978	0.0104158	0.0105978	0.0643488	0.523054	0.000185611	0.0465643	0.554763	0.00238753
ADAR	0.137396	-0.0258988	-0.106788	0.000851864	0.000839559	0.000851864	2.50772e-06	0.371414	0.000253406	9.3236e-05	0.487121	0.00287653
ADARB1	-0.145465	-0.11446	-0.112136	0.00258269	0.00253719	0.00258269	0.00420512	0.0230653	0.0273477	0.00764404	0.162949	0.041997
ADAT1	-0.0547942	0.0053226	-0.259321	0.00277252	0.0027266	0.00277252	0.298046	0.91881	8.43871e-07	0.133217	0.672133	0.000154234
ADCK1	-0.0437294	-0.0964677	-0.00650054	0.00161159	0.00158272	0.00161159	0.276023	0.0153158	0.871363	0.126379	0.138595	0.316843
ADCK2	-0.0663744	-0.032123	0.128185	0.00104464	0.00102719	0.00104464	0.040014	0.316208	7.3084e-05	0.0336928	0.455892	0.0013753
ADCK5	-0.279336	-0.0685917	-0.283146	0.00347063	0.0034108	0.00347063	2.12068e-06	0.240205	1.53792e-06	8.51798e-05	0.411968	0.000199048
ADCY3	-0.211055	-0.0556674	0.0352492	0.00585712	0.00576538	0.00585712	0.00582023	0.463473	0.645099	0.00940068	0.528666	0.26603
ADCY4	0.0034957	0.00872803	-0.115548	0.00122822	0.0012066	0.00122822	0.920546	0.801608	0.00097711	0.287077	0.642874	0.00618243
ADCY7	-0.0619408	-0.0352364	-0.197529	0.000819904	0.000805817	0.000819904	0.0305263	0.214499	5.25863e-12	0.0281797	0.394608	0
ADCY9	-0.0926716	0.00542428	-0.127881	0.00203162	0.00199516	0.00203162	0.0397816	0.903344	0.00455168	0.0335519	0.668616	0.0148269
ADCYAP1R1	-0.159346	0.0543308	0.11587	0.00464849	0.00456332	0.00464849	0.0194316	0.421237	0.0892291	0.020932	0.509284	0.0836251
ADD3	-0.174383	-0.0483409	0.0245707	0.00136204	0.00134019	0.00136204	2.30029e-06	0.186674	0.50556	9.23982e-05	0.374919	0.231004
ADGRE1	0.304733	-0.0575854	-0.11671	0.0108784	0.0106883	0.0108784	0.00348113	0.577524	0.263146	0.00673236	0.575138	0.158414
ADGRE2	0.0899003	-0.042091	-0.38676	0.00715504	0.00702166	0.00715504	0.287869	0.615452	4.82382e-06	0.130068	0.58554	0.00034315
ADGRE5	0.108232	-0.0164373	-0.0543061	0.000839825	0.000825758	0.000839825	0.000187908	0.567314	0.0609396	0.00106836	0.571259	0.0670066
ADGRF3	-0.0995427	0.0814096	-0.0960797	0.00334204	0.00328551	0.00334204	0.0850907	0.155526	0.0965166	0.0563498	0.350818	0.0876354
ADGRG1	0.0993994	0.103437	-0.250069	0.00321069	0.0031494	0.00321069	0.0793923	0.0653055	1.01819e-05	0.053728	0.2451	0.000494569
ADGRG3	0.220119	0.0654807	-0.129695	0.0115735	0.0113603	0.0115735	0.040747	0.538981	0.227986	0.0340671	0.560836	0.145444
ADGRG5	0.0150669	0.112912	-0.114446	0.00225089	0.00221024	0.00225089	0.750806	0.0163188	0.0158544	0.250576	0.141205	0.030622
ADGRL1	-0.0137236	0.0480843	-0.0881784	0.00212388	0.00208446	0.00212388	0.765867	0.292255	0.0557017	0.253847	0.441868	0.0638312
ADH5	-0.0359235	0.00713718	0.119975	0.000937158	0.000922568	0.000937158	0.240607	0.814226	8.88861e-05	0.114743	0.6462	0.00154147
ADI1	-0.0555898	0.00742809	0.160106	0.00138911	0.00136811	0.00138911	0.135828	0.840836	1.74099e-05	0.0775175	0.653286	0.000653848
ADIPOR1	0.114154	0.118729	0.0465178	0.00149031	0.00146363	0.00149031	0.00310646	0.00191297	0.22821	0.00621451	0.0646099	0.145484
ADIPOR2	-0.0524617	-0.0419529	-0.0666735	0.000704168	0.000692531	0.000704168	0.0480429	0.110891	0.0119861	0.03822	0.306025	0.0258682
ADISSP	0.147009	-0.00573075	-0.0949439	0.00184904	0.00181878	0.00184904	0.000629047	0.893105	0.0272461	0.00221272	0.665872	0.0419164
ADK	-0.0655976	-0.0515894	0.0344625	0.00163873	0.00160991	0.00163873	0.105137	0.198527	0.394591	0.0650196	0.383702	0.199621
ADNP	-0.117796	-0.0186182	-0.138971	0.000785369	0.000775036	0.000785369	2.62996e-05	0.503643	7.08844e-07	0.000313256	0.545239	0.00013579
ADNP2	-0.103152	-0.0567596	-0.119826	0.00103666	0.00101995	0.00103666	0.00135648	0.0755267	0.000197936	0.00371385	0.260091	0.00247936
ADPGK	0.049442	-0.0195049	-0.0520008	0.00083042	0.000816515	0.00083042	0.086213	0.494865	0.0711502	0.0568196	0.542143	0.0733389
ADRB2	-0.198396	0.0694768	-0.524124	0.00403492	0.00396399	0.00403492	0.00178825	0.269809	1.56825e-16	0.00440973	0.430651	0
ADSL	-0.0512729	-0.0339999	0.368087	0.00120739	0.00118525	0.00120739	0.140055	0.323358	3.20472e-26	0.079088	0.460068	0
ADSS2	-0.110467	-0.0585972	0.0342208	0.00135856	0.00133781	0.00135856	0.00272619	0.109141	0.353184	0.0057548	0.304798	0.187542
ADTRP	-0.229234	-0.0491401	-0.050683	0.00893418	0.00877448	0.00893418	0.0152991	0.599864	0.591814	0.0178799	0.58136	0.25313
AEBP1	0.0408339	-0.0548685	-0.0744637	0.00903569	0.00886838	0.00903569	0.667504	0.560135	0.433413	0.231627	0.568627	0.210463
AEBP2	-0.142095	-0.0802313	-0.0794239	0.0027641	0.00272773	0.0027641	0.00687736	0.124494	0.130868	0.010425	0.321006	0.105021
AEN	-0.0375913	0.0363105	0.188334	0.00171599	0.00168678	0.00171599	0.364161	0.37664	5.45597e-06	0.152954	0.489003	0.000364962
AFAP1L2	-0.133967	0.0663523	-0.307578	0.00362872	0.00355922	0.00362872	0.0261535	0.266057	3.29085e-07	0.0254383	0.42863	0.000108701
AFDN	-0.214068	-0.116147	0.0672202	0.00208675	0.00204762	0.00208675	2.78374e-06	0.0102657	0.141152	9.57515e-05	0.119296	0.109786
AFF1	0.0881078	-0.00847547	-0.0104188	0.00183508	0.00180743	0.00183508	0.0397076	0.841983	0.807839	0.0335217	0.653691	0.303161
AFF3	-0.123641	-0.0274372	-0.136594	0.0050562	0.00496582	0.0050562	0.0820701	0.697015	0.0547368	0.0549234	0.613058	0.0631817
AFF4	-0.143726	-0.0581142	-0.157986	0.00184329	0.00181821	0.00184329	0.000815012	0.172918	0.000233445	0.00265683	0.362824	0.00273062
AFG2A	-0.140263	-0.116845	-0.199686	0.00388848	0.00383305	0.00388848	0.024491	0.0591218	0.00136349	0.0244118	0.237253	0.00746614
AFG2B	-0.321353	-0.0396799	-0.407644	0.00260442	0.00255668	0.00260442	3.03646e-10	0.4326	1.37407e-15	0	0.514285	0
AFMID	-0.119051	-0.00031411	-0.196886	0.00626091	0.00614769	0.00626091	0.132432	0.996804	0.0128368	0.0762685	0.690042	0.0270089
AFTPH	-0.178208	-0.0675002	-0.145725	0.00209277	0.00206199	0.00209277	9.79821e-05	0.13715	0.00144515	0.000707148	0.333381	0.0077345
AGA	-0.0474033	-0.0371794	-0.0621273	0.00056323	0.000552682	0.00056323	0.0457817	0.113767	0.00884944	0.036991	0.308945	0.0217174
AGAP2	-0.131662	0.00184495	-0.0584654	0.00138168	0.0013571	0.00138168	0.000397023	0.960057	0.115747	0.00169033	0.681591	0.0976928
AGBL2	-0.189103	-0.114342	-0.358336	0.00494421	0.00486104	0.00494421	0.00715881	0.101006	3.46645e-07	0.0107451	0.294848	0.000110499
AGBL5	-0.135213	-0.00927075	-0.0633992	0.00163206	0.00160606	0.00163206	0.000817014	0.817057	0.11657	0.0026597	0.647043	0.0981223
AGER	-0.0172377	0.0544114	0.0308302	0.00104834	0.00103219	0.00104834	0.594459	0.0903424	0.341	0.213815	0.282042	0.183878
AGFG1	-0.0282522	-0.0827399	0.0586412	0.000724661	0.000714017	0.000724661	0.293946	0.00195869	0.029377	0.132034	0.0646824	0.0438218
AGFG2	-0.129419	-0.00449588	-0.229604	0.00191328	0.00187754	0.00191328	0.00308885	0.917362	1.52785e-07	0.00620077	0.671834	6.70468e-05
AGGF1	0.0283653	-0.0200699	-0.326381	0.00721643	0.00708827	0.00721643	0.738449	0.811585	0.000122009	0.247627	0.645693	0.00183981
AGK	0.0358772	0.0547634	-0.0708532	0.00158741	0.00156097	0.00158741	0.367865	0.165718	0.0753481	0.154033	0.357022	0.0760012
AGL	-0.218969	-0.0561103	-0.33191	0.00361433	0.00355054	0.00361433	0.000270267	0.346365	3.37339e-08	0.0013598	0.471908	2.90603e-05
AGO1	-0.076174	-0.0257887	-0.0529299	0.00105159	0.0010346	0.00105159	0.0188239	0.422694	0.102634	0.020505	0.509284	0.0910537
AGO2	0.0695246	0.0199798	0.0142282	0.00154973	0.00152432	0.00154973	0.0773826	0.60883	0.717779	0.0528309	0.582901	0.283181
AGO3	-0.131977	-0.118133	-0.143691	0.00160268	0.00158159	0.00160268	0.000978368	0.00297346	0.000331597	0.00300325	0.0737548	0.00337758
AGO4	-0.112674	-0.071221	-0.224506	0.0019462	0.00191604	0.0019462	0.0106477	0.103722	3.59936e-07	0.0140183	0.29762	0.000112626
AGPAT1	-0.00667611	-0.0145773	0.0335996	0.000485319	0.000477412	0.000485319	0.761854	0.504669	0.127215	0.252993	0.545623	0.103103
AGPAT2	0.216712	0.119465	-0.0279018	0.00343238	0.00337719	0.00343238	0.000216439	0.0398093	0.633896	0.00119829	0.200245	0.263531
AGPAT4	0.0110753	-0.0608041	-0.0518604	0.00281094	0.00275848	0.00281094	0.83453	0.246985	0.327995	0.268785	0.415893	0.17975
AGPS	-0.0847139	-0.00328598	-0.066572	0.000823438	0.000810679	0.000823438	0.00315562	0.908121	0.0203442	0.006287	0.669708	0.0353675
AGRN	0.609313	0.1035	-0.0429218	0.00866981	0.00852119	0.00866981	5.99405e-11	0.262193	0.64482	0	0.426264	0.266009
AGTPBP1	-0.0513731	-0.0870623	-0.169401	0.00258493	0.00254588	0.00258493	0.312283	0.0844398	0.000862585	0.137355	0.274057	0.00574426
AGTRAP	0.271139	0.0751754	0.123181	0.00539702	0.00530686	0.00539702	0.000223593	0.302097	0.0935915	0.00122481	0.447025	0.0859851
AHCTF1	-0.205834	-0.0681051	-0.24712	0.00145708	0.0014345	0.00145708	6.95577e-08	0.0721515	9.54916e-11	8.31907e-06	0.255537	0
AHCY	-0.0492028	-0.0283431	0.279211	0.00275824	0.00271398	0.00275824	0.348832	0.586402	1.05842e-07	0.148649	0.577136	4.22498e-05
AHCYL1	-0.0507645	-0.0244688	-0.05511	0.000380312	0.000374299	0.000380312	0.00923864	0.205963	0.00471443	0.0127524	0.389531	0.0151404
AHCYL2	-0.130261	-0.0853159	-0.0253253	0.00143567	0.00141407	0.00143567	0.000586368	0.0232812	0.503887	0.00213253	0.163603	0.230582
AHDC1	0.0482009	-0.00939023	0.0135871	0.00153765	0.00151265	0.00153765	0.218994	0.809215	0.72897	0.107607	0.645219	0.285467
AHI1	-0.346753	-0.209884	0.0650568	0.00422772	0.00415986	0.00422772	9.66372e-08	0.00113722	0.317044	2.19431e-05	0.0524593	0.17628
AHNAK	-0.0649669	-0.0304376	-0.21993	0.00208195	0.00204961	0.00208195	0.154496	0.501382	1.43541e-06	0.0847296	0.544579	0.000191211
AHR	-0.125628	-0.0307767	-0.0606906	0.00433935	0.00426656	0.00433935	0.0565065	0.637514	0.356885	0.0426024	0.594457	0.188554
AHRR	-0.073311	-0.0423323	-0.0470478	0.00042504	0.000417187	0.00042504	0.000376635	0.0382138	0.0224867	0.00163364	0.19719	0.0375946
AHSA1	-0.039646	-0.0675772	0.106395	0.0014455	0.00142119	0.0014455	0.297052	0.0730435	0.00513539	0.132957	0.256449	0.0158899
AHSA2	-0.0689854	-0.0373602	-0.0312865	0.000954472	0.000939402	0.000954472	0.0255534	0.222866	0.31121	0.025041	0.399652	0.174381
AIDA	-0.0728388	-0.0596358	0.0470109	0.00260452	0.00256247	0.00260452	0.153509	0.238761	0.356967	0.0843125	0.411488	0.188569
AIFM1	-0.0156245	-0.00605523	0.135038	0.00179606	0.00177071	0.00179606	0.712368	0.88558	0.00144076	0.242086	0.664081	0.00772658
AIFM3	-0.123643	0.0615828	-0.152061	0.00395321	0.00388106	0.00395321	0.0492407	0.3229	0.0155851	0.0388412	0.459705	0.0303168
AIMP1	-0.0985022	-0.052731	0.0177474	0.00119409	0.0011755	0.00119409	0.0043644	0.124051	0.607539	0.00781086	0.320515	0.25728
AIMP2	-0.118562	-0.0483187	0.0242635	0.00146769	0.00144735	0.00146769	0.00196965	0.204059	0.526511	0.00467867	0.388701	0.236676
AIP	-0.103628	-0.0217884	0.0210533	0.000526781	0.00051829	0.000526781	6.33007e-06	0.338537	0.358992	0.000154322	0.468963	0.189123
AIRE	0.145515	0.177685	0.0301948	0.00905699	0.00888336	0.00905699	0.126258	0.0593996	0.751032	0.0738227	0.237382	0.290698
AIRIM	-0.0746126	0.0364674	-0.217613	0.00255148	0.00251398	0.00255148	0.139643	0.467032	1.64645e-05	0.0789828	0.530213	0.000632134
AK2	-0.0628118	-0.0572461	0.012348	0.000767789	0.000755384	0.000767789	0.0234003	0.0372632	0.655863	0.0237118	0.194554	0.268538
AK3	-0.0793489	-0.0405146	-0.0389886	0.00126076	0.00124317	0.00126076	0.0254353	0.250527	0.272184	0.024973	0.418339	0.161313
AKAP1	-0.131024	-0.0470587	-0.175125	0.00077602	0.000763336	0.00077602	2.55836e-06	0.0885184	3.24606e-10	9.3236e-05	0.279475	0
AKAP10	-0.0939704	-0.0367627	-0.216075	0.00145814	0.00143657	0.00145814	0.0138594	0.332077	1.52656e-08	0.0167392	0.464379	1.20899e-05
AKAP11	-0.2013	-0.057463	-0.30219	0.0019216	0.00189063	0.0019216	4.38778e-06	0.186317	5.43774e-12	0.000132137	0.374411	0
AKAP13	-0.0602007	-0.0259458	-0.18345	0.00389628	0.00384056	0.00389628	0.334824	0.675458	0.00329329	0.14433	0.607304	0.0122926
AKAP17A	-0.0331757	0.00140493	-0.0467921	0.00200338	0.00197003	0.00200338	0.458568	0.974749	0.295828	0.178949	0.685921	0.169525
AKAP7	-0.101872	-0.0714794	-0.175334	0.00317797	0.00313058	0.00317797	0.070747	0.201418	0.00186945	0.0496485	0.386419	0.0089234
AKAP8L	-0.0492835	0.0165097	-0.113885	0.000954298	0.000938441	0.000954298	0.110631	0.589931	0.000227273	0.0673525	0.578679	0.00267911
AKAP9	-0.245631	-0.134134	-0.355078	0.00288296	0.00284503	0.00288296	4.76877e-06	0.0119115	3.76387e-11	0.000140092	0.126622	0
AKIP1	-0.106802	-0.0199793	-0.0484843	0.00108757	0.00106807	0.00108757	0.00120136	0.540977	0.141511	0.00343301	0.561303	0.109944
AKIRIN1	-0.0574369	0.03587	-0.0583116	0.000826476	0.000813991	0.000826476	0.0457266	0.208664	0.0425262	0.0369831	0.390992	0.0542957
AKIRIN2	0.00417034	0.0176825	0.0198338	0.000694566	0.000683567	0.000694566	0.874268	0.498835	0.451707	0.277765	0.544309	0.215786
AKNA	-0.0178879	0.0374202	-0.146932	0.000641444	0.00063019	0.000641444	0.480011	0.136058	6.57399e-09	0.184652	0.332739	1.20899e-05
AKNAD1	-0.23223	-0.0623914	-0.248418	0.00632514	0.00623828	0.00632514	0.00350029	0.429565	0.00178683	0.00674832	0.51239	0.00869812
AKR1B1	-0.0160056	0.0110223	0.0181963	0.00104649	0.0010271	0.00104649	0.620761	0.730902	0.573782	0.220259	0.621975	0.248526
AKT1	-0.0183708	-0.00526982	-0.0133209	0.000552835	0.000544069	0.000552835	0.434614	0.821258	0.571021	0.172575	0.647814	0.247924
AKT2	-0.0525112	-0.0151045	0.0202049	0.00056426	0.000554447	0.00056426	0.0270627	0.521217	0.395	0.0259471	0.553663	0.199748
AKT3	-0.205653	-0.0294001	-0.118365	0.0017812	0.00174962	0.0017812	1.10021e-06	0.482135	0.00503808	7.52333e-05	0.536663	0.0157227
AKTIP	-0.220352	-0.0585062	-0.151134	0.00113317	0.00111329	0.00113317	5.91458e-11	0.0795222	7.13309e-06	0	0.265457	0.000413817
ALAD	-0.0320757	-0.0242463	-0.269927	0.0020965	0.00206113	0.0020965	0.483594	0.593298	3.74223e-09	0.185631	0.579257	4.56123e-06
ALAS1	-0.0433152	0.00854428	-0.177969	0.00117582	0.00115758	0.00117582	0.206519	0.801713	2.102e-07	0.103438	0.642874	7.65142e-05
ALAS2	1.19922	0.6307	1.19713	0.0706407	0.0693661	0.0706407	6.42127e-06	0.0166345	6.66361e-06	0.000156863	0.141952	0.000398447
ALCAM	-0.146944	-0.0657616	-0.0314072	0.00260636	0.00256243	0.00260636	0.00399833	0.193906	0.538427	0.00738541	0.380833	0.239886
ALDH16A1	-0.0252263	0.000236983	0.0844649	0.000928031	0.000913386	0.000928031	0.407625	0.993744	0.00556021	0.165251	0.689186	0.0166057
ALDH18A1	-0.154149	-0.0435943	0.0588892	0.00142239	0.00140012	0.00142239	4.36518e-05	0.243995	0.118419	0.000421669	0.41491	0.0989967
ALDH1A1	0.216795	-0.0377124	-0.113824	0.00620963	0.00609782	0.00620963	0.00593832	0.629136	0.148616	0.00950656	0.591754	0.113199
ALDH3A2	0.0262458	-0.0683984	-0.0222287	0.00127006	0.00124839	0.00127006	0.461452	0.0528864	0.532801	0.179753	0.227653	0.238393
ALDH3B1	0.214743	0.0464126	-0.245056	0.00385259	0.00378211	0.00385259	0.000540703	0.450434	7.87709e-05	0.00202245	0.521493	0.00143441
ALDH4A1	-0.0912275	-0.0159549	0.00211817	0.00254013	0.00249584	0.00254013	0.0702833	0.74945	0.966477	0.0494095	0.628275	0.336247
ALDH5A1	-0.198069	-0.0982955	-0.0732184	0.0033411	0.00328395	0.0033411	0.000611042	0.086294	0.205261	0.00218563	0.276828	0.136839
ALDH6A1	-0.0864805	0.0122778	-0.0227413	0.00123251	0.00121193	0.00123251	0.0137652	0.724328	0.517134	0.0166624	0.620344	0.234153
ALDH9A1	0.0283297	-0.0071807	0.0731516	0.000662524	0.000650059	0.000662524	0.271057	0.778222	0.00448326	0.124766	0.637764	0.0147032
ALDOA	0.142432	0.0431107	0.151598	0.00148749	0.00146119	0.00148749	0.000221628	0.259405	8.47137e-05	0.00121723	0.42444	0.00149344
ALDOC	0.145554	0.053221	0.295815	0.00471369	0.00463361	0.00471369	0.0340034	0.434303	1.64263e-05	0.0302898	0.515432	0.00063074
ALG1	-0.0950568	0.0158157	-0.0709846	0.00120729	0.00118438	0.00120729	0.00622367	0.645832	0.0410568	0.00977561	0.597416	0.0532065
ALG11	-0.143879	-0.0181157	-0.300685	0.00232591	0.00229263	0.00232591	0.00285128	0.705175	4.52639e-10	0.00590188	0.616173	0
ALG12	-0.0541379	-0.0303643	-0.0898298	0.001081	0.00106349	0.001081	0.0996401	0.351801	0.00629194	0.06262	0.474777	0.0178294
ALG13	-0.234888	-0.100997	-0.175697	0.00223347	0.00220034	0.00223347	6.68959e-07	0.0313109	0.000201046	6.21157e-05	0.182542	0.00249386
ALG2	-0.199244	0.00637046	-0.21221	0.00222677	0.00219334	0.00222677	2.4183e-05	0.891802	6.88985e-06	0.000291118	0.665439	0.000407979
ALG5	-0.0768661	-0.0975618	-0.0201471	0.00179642	0.00177279	0.00179642	0.0697465	0.0204964	0.634541	0.0491496	0.154629	0.263616
ALG6	-0.114238	-0.0222469	-0.123247	0.00608034	0.00599887	0.00608034	0.142912	0.773933	0.113976	0.0801708	0.636248	0.0968037
ALG8	0.0192831	0.0420321	-0.0529275	0.00247832	0.00244333	0.00247832	0.698501	0.395138	0.287705	0.239008	0.498118	0.166854
ALG9	-0.134698	-0.0661769	-0.160201	0.0016786	0.00165262	0.0016786	0.00101025	0.103553	9.22506e-05	0.00308754	0.29762	0.00158585
ALKBH1	-0.0717108	0.108406	-0.288721	0.00317707	0.00313278	0.00317707	0.203285	0.0527668	3.01846e-07	0.102312	0.22739	0.000101999
ALKBH3	-0.0435531	-0.0336077	-0.0569369	0.00151605	0.00149007	0.00151605	0.263324	0.383955	0.143658	0.122163	0.492267	0.110899
ALKBH5	-0.00228226	0.0360287	0.0299962	0.000680117	0.000670841	0.000680117	0.930264	0.164215	0.25006	0.289146	0.356309	0.153737
ALKBH6	-0.0618467	0.058835	-0.203821	0.00269748	0.00265203	0.00269748	0.233733	0.253257	8.69568e-05	0.112503	0.419994	0.0015229
ALKBH7	-0.0629106	0.00929251	0.181403	0.00210946	0.00208147	0.00210946	0.170768	0.838604	7.82655e-05	0.0906054	0.652963	0.00143337
ALKBH8	-0.163444	-0.0557491	-0.214919	0.00165492	0.00162777	0.00165492	5.87636e-05	0.167037	1.27028e-07	0.000518861	0.357228	5.03747e-05
ALMS1	-0.251201	-0.0772189	-0.318081	0.00202947	0.00199964	0.00202947	2.45988e-08	0.0841998	1.65688e-12	8.31907e-06	0.273812	0
ALOX12	0.0998725	0.081916	-0.0879296	0.00318999	0.00313894	0.00318999	0.0770141	0.143714	0.119512	0.0526736	0.340751	0.0995536
ALOX5	0.274819	0.053775	-0.061681	0.00953987	0.0093646	0.00953987	0.00489778	0.57842	0.527707	0.00840647	0.575138	0.236911
ALOX5AP	0.248449	0.154143	0.188344	0.00386371	0.00379159	0.00386371	6.41468e-05	0.012304	0.0024451	0.000546689	0.128045	0.0103804
ALPK1	0.142187	-0.00135691	-0.244029	0.004074	0.0039993	0.004074	0.0259031	0.982882	0.000131713	0.0252821	0.687165	0.00195124
ALS2	-0.110031	-0.0195399	-0.15281	0.00160348	0.0015746	0.00160348	0.00599973	0.62242	0.000135578	0.00954776	0.5885	0.0019855
ALYREF	-0.0552769	-0.0205981	0.126929	0.0014028	0.00138272	0.0014028	0.139981	0.579622	0.000701649	0.0790789	0.575396	0.0050955
AMACR	-0.0549462	0.0462925	-0.136332	0.00278274	0.00273153	0.00278274	0.297597	0.375756	0.00975485	0.133103	0.488836	0.0229771
AMBRA1	-0.0798474	-0.0108153	-0.1716	0.000976259	0.000963414	0.000976259	0.0106031	0.727507	3.97252e-08	0.013969	0.621135	2.90603e-05
AMD1	-0.0969496	0.0120503	-0.0152125	0.00195974	0.00192949	0.00195974	0.0285234	0.78383	0.731118	0.0269568	0.638658	0.285781
AMDHD1	0.00368176	0.175878	-0.283918	0.00926534	0.00909307	0.00926534	0.969489	0.0651236	0.00318189	0.297069	0.2451	0.0120646
AMER1	-0.118987	-0.0488902	-0.189875	0.00194859	0.00191849	0.00194859	0.00702832	0.264336	1.69736e-05	0.0105912	0.427519	0.000642811
AMFR	0.0156248	0.0306884	0.0150244	0.000797775	0.000785311	0.000797775	0.580134	0.273473	0.594772	0.210522	0.431656	0.253802
AMMECR1	0.00489246	0.0437193	0.0583784	0.00295845	0.00291244	0.00295845	0.928328	0.417876	0.283138	0.288901	0.508742	0.165183
AMMECR1L	-0.0850401	-0.0465883	-0.134906	0.000600407	0.000591405	0.000600407	0.000519349	0.0553993	3.67806e-08	0.00196488	0.232037	2.90603e-05
AMN	-0.100164	-0.0868939	-0.0335915	0.00293043	0.00288376	0.00293043	0.0642691	0.105637	0.534909	0.0465337	0.300875	0.238918
AMN1	-0.22787	-0.0298719	-0.384529	0.00277232	0.00272716	0.00277232	1.50621e-05	0.567312	2.8119e-13	0.000235554	0.571259	0
AMPD2	-0.0294469	0.0265319	-0.0347506	0.000938361	0.000923954	0.000938361	0.336405	0.382742	0.256615	0.1448	0.492145	0.156107
AMT	-0.145199	-0.0104328	-0.0967327	0.00248024	0.00243764	0.00248024	0.00355079	0.832647	0.052095	0.00681722	0.65121	0.0614648
AMZ2	-0.111131	0.0313927	-0.148075	0.00127323	0.00124903	0.00127323	0.00184293	0.3744	3.32765e-05	0.0044863	0.488134	0.000930243
ANAPC1	-0.11226	-0.0166581	-0.0872766	0.00106542	0.0010496	0.00106542	0.000583313	0.607127	0.00749845	0.00211943	0.582577	0.0197678
ANAPC10	-0.199026	-0.171399	-0.144368	0.00323007	0.00318549	0.00323007	0.000461954	0.00239082	0.0110794	0.00184863	0.0684894	0.024732
ANAPC11	-0.0144897	0.0150732	0.0357409	0.00124353	0.00122614	0.00124353	0.681149	0.666858	0.310807	0.235046	0.604399	0.174322
ANAPC13	-0.0154925	0.0348756	0.123438	0.00101142	0.000995178	0.00101142	0.626158	0.268929	0.000103869	0.22162	0.430084	0.00167903
ANAPC16	-0.0514855	0.0111022	0.0938314	0.00173323	0.00170917	0.00173323	0.216206	0.78828	0.0242073	0.106608	0.639905	0.03919
ANAPC2	-0.0146694	0.0373524	-0.0437113	0.00130955	0.00128827	0.00130955	0.685205	0.298026	0.227083	0.236076	0.444296	0.145125
ANAPC4	-0.156759	-0.0559054	-0.14295	0.00264982	0.00261102	0.00264982	0.00232484	0.273921	0.00548642	0.00522582	0.431968	0.0164687
ANAPC5	-0.115113	-0.0302776	-0.052145	0.00083535	0.000819702	0.00083535	6.81068e-05	0.290268	0.0712042	0.000558651	0.440826	0.0733587
ANGEL1	-0.11774	-0.00369321	0.0118409	0.000854234	0.000839801	0.000854234	5.61553e-05	0.89859	0.685381	0.000513132	0.667241	0.275769
ANGEL2	-0.090308	0.0175389	-0.205109	0.00215172	0.00212123	0.00215172	0.0515524	0.703344	9.79218e-06	0.0400481	0.615679	0.000484634
ANK1	0.103607	0.214061	-0.0220108	0.00927161	0.00911134	0.00927161	0.281926	0.0249243	0.819188	0.128275	0.166079	0.305913
ANK3	-0.338097	-0.121668	-0.345699	0.00307703	0.00302163	0.00307703	1.0942e-09	0.0268713	4.60338e-10	0	0.172201	0
ANKAR	-0.326395	-0.0209108	-0.250346	0.00415731	0.00409643	0.00415731	4.14493e-07	0.743885	0.0001033	4.12393e-05	0.625731	0.00167357
ANKDD1A	0.00764535	0.0383339	-0.284247	0.00124872	0.00122919	0.00124872	0.828712	0.274224	8.70745e-16	0.267478	0.432193	0
ANKFY1	0.0623453	-0.0470565	-0.126843	0.00147693	0.00145485	0.00147693	0.104745	0.217313	0.000964901	0.0648968	0.397088	0.00613753
ANKH	-0.110618	-0.0402284	0.0864639	0.000640178	0.000628983	0.000640178	1.23138e-05	0.108707	0.000632427	0.000220337	0.304051	0.00482165
ANKIB1	-0.108442	-0.061279	-0.127189	0.000920712	0.000907041	0.000920712	0.000351793	0.0418821	2.76905e-05	0.00159072	0.205246	0.000849609
ANKLE1	-0.164489	-0.099716	-0.105634	0.0030555	0.00300189	0.0030555	0.00292276	0.0687614	0.056004	0.00599267	0.250616	0.064057
ANKMY2	-0.0924208	0.000397645	-0.134074	0.00139596	0.00137267	0.00139596	0.013375	0.991437	0.000332625	0.0163689	0.689011	0.0033776
ANKRA2	-0.244609	-0.0813403	-0.140379	0.0018213	0.00179247	0.0018213	9.94344e-09	0.0547028	0.00100417	0	0.231094	0.00628291
ANKRD10	-0.128879	-0.00873705	-0.165445	0.00265731	0.00261855	0.00265731	0.012415	0.864429	0.0013298	0.0155421	0.658673	0.00734987
ANKRD11	-0.0866507	0.0204269	-0.149709	0.00122795	0.0012079	0.00122795	0.0134074	0.556705	1.93511e-05	0.0163856	0.567564	0.000707619
ANKRD13A	0.0482861	-0.00792099	-0.0501338	0.000892915	0.000877275	0.000892915	0.106114	0.789137	0.0933975	0.0654154	0.64032	0.0858882
ANKRD13C	-0.106339	-0.0172815	-0.0628587	0.00119937	0.00118268	0.00119937	0.00213672	0.615306	0.0695158	0.0049411	0.585513	0.0724118
ANKRD13D	-0.0770462	-0.0861237	-0.207051	0.00195672	0.00192716	0.00195672	0.0815515	0.0497806	2.85872e-06	0.0547051	0.22187	0.000273867
ANKRD16	-0.337367	-0.193961	-0.300477	0.00362312	0.00356114	0.00362312	2.0848e-08	0.00115291	5.97707e-07	8.31907e-06	0.0525727	0.00013346
ANKRD17	-0.0754032	-0.0559348	-0.222635	0.00122355	0.00120691	0.00122355	0.0311109	0.107382	1.95587e-10	0.0285463	0.303159	0
ANKRD22	0.437316	0.214974	0.0212381	0.0151618	0.0149065	0.0151618	0.000382947	0.0782802	0.86306	0.00165036	0.26439	0.315036
ANKRD23	-0.1094	-0.0497698	-0.186833	0.00322869	0.00317452	0.00322869	0.0541884	0.377054	0.00100881	0.0414183	0.489366	0.00631026
ANKRD26	-0.301663	-0.138011	-0.426057	0.00408432	0.00401672	0.00408432	2.35595e-06	0.0294365	2.61699e-11	9.3236e-05	0.17846	0
ANKRD27	-0.146332	-0.0120043	-0.193922	0.000647213	0.000635746	0.000647213	8.82242e-09	0.634005	2.48567e-14	0	0.593063	0
ANKRD28	-0.152401	-0.0630117	0.0211141	0.00279528	0.0027498	0.00279528	0.00394492	0.229506	0.689631	0.00732169	0.403687	0.276768
ANKRD33B	0.0118075	0.021845	-0.135261	0.00600534	0.00590207	0.00600534	0.878898	0.776144	0.0809101	0.278783	0.637163	0.0790524
ANKRD40	-0.0389717	0.0276701	-0.0282041	0.000483116	0.000475343	0.000483116	0.0762184	0.204394	0.199429	0.0522439	0.388723	0.134481
ANKRD42	-0.246015	-0.093232	-0.15111	0.00399966	0.00394093	0.00399966	0.000100244	0.137508	0.0168776	0.00071114	0.333924	0.0316904
ANKRD44	-0.112696	-0.00453946	-0.210048	0.00175464	0.00172717	0.00175464	0.00713725	0.913021	5.3181e-07	0.0107211	0.671156	0.000127757
ANKRD46	-0.147595	0.0162018	-0.0124631	0.00380606	0.00375436	0.00380606	0.0167388	0.791456	0.839904	0.0189529	0.640467	0.310125
ANKRD50	-0.0945747	0.0354836	-0.202282	0.00500504	0.00491535	0.00500504	0.181283	0.612775	0.00424632	0.094394	0.584657	0.0142783
ANKRD52	0.00312357	0.0403995	-0.0181453	0.00146738	0.00144436	0.00146738	0.935011	0.287777	0.635722	0.290238	0.438753	0.263837
ANKRD54	-0.0899606	-0.0344996	-0.0876706	0.00156737	0.00154071	0.00156737	0.0230683	0.379439	0.0267973	0.0234885	0.49093	0.0414777
ANKRD6	-0.110952	0.0177291	0.0578942	0.00440664	0.0043311	0.00440664	0.0946418	0.787626	0.383137	0.060501	0.639549	0.196341
ANKRD9	0.143466	-0.0227488	0.212615	0.00640852	0.00631819	0.00640852	0.0731112	0.774729	0.00790913	0.050754	0.636729	0.0203272
ANKS1A	-0.0603765	-0.03961	-0.182476	0.000921674	0.000908657	0.000921674	0.0467293	0.188836	1.84844e-09	0.0374621	0.376713	4.56123e-06
ANKS3	-0.117675	-0.0390771	-0.187266	0.00332248	0.00326885	0.00332248	0.0411999	0.494304	0.0011588	0.0343105	0.541998	0.0067967
ANKS6	-0.133421	-0.0354515	-0.208088	0.00208063	0.00204431	0.00208063	0.00344459	0.432993	5.06823e-06	0.00667581	0.514285	0.000347542
ANKZF1	-0.108493	-0.0126885	-0.0950993	0.00238085	0.00234098	0.00238085	0.0261828	0.793131	0.0512956	0.0254499	0.640916	0.0608795
ANO10	0.0269625	-0.0507224	-0.0129475	0.00207586	0.00204285	0.00207586	0.553997	0.261764	0.776277	0.203795	0.425955	0.296485
ANO6	-0.0202093	-0.0548374	-0.0514472	0.00195337	0.00192051	0.00195337	0.647488	0.210818	0.244406	0.226936	0.392737	0.151663
ANO8	-0.0457598	0.0402083	-0.203114	0.00246585	0.00241984	0.00246585	0.356784	0.413713	4.30782e-05	0.150821	0.507074	0.00104208
ANO9	-0.0979362	0.0940633	0.0569034	0.00583652	0.00572763	0.00583652	0.199865	0.213909	0.45637	0.101188	0.394608	0.21705
ANP32A	0.0195469	-0.0214423	-0.0260172	0.000607059	0.000596256	0.000607059	0.427576	0.379878	0.290989	0.170636	0.490968	0.167984
ANP32B	-0.11109	-0.0262447	0.189745	0.00117841	0.00116018	0.00117841	0.00121166	0.440998	3.24977e-08	0.00344792	0.517241	2.63789e-05
ANP32E	-0.122945	-0.00729795	0.0188183	0.00357653	0.00352595	0.00357653	0.0398021	0.902184	0.753015	0.0335605	0.66836	0.291178
ANTXR2	-0.0559378	0.00807298	-0.105753	0.00272962	0.00268212	0.00272962	0.284319	0.876126	0.0429555	0.129103	0.661317	0.0546472
ANXA1	-0.0645082	-0.133645	0.0601882	0.00172131	0.00169231	0.00172131	0.119984	0.00115926	0.14686	0.0712429	0.0527028	0.112444
ANXA11	0.0818786	0.0373338	0.103564	0.00048572	0.000476603	0.00048572	0.000203076	0.0872453	2.61323e-06	0.00113765	0.278295	0.000266667
ANXA2	0.0468818	-0.0840805	0.0550141	0.00151343	0.00148686	0.00151343	0.228164	0.0292187	0.15732	0.110788	0.178108	0.117007
ANXA3	0.152905	0.0334628	-0.00135098	0.00844415	0.00830207	0.00844415	0.0961207	0.713428	0.98827	0.0611643	0.617791	0.340195
ANXA4	0.0389732	-0.0736937	-0.164311	0.00241372	0.00236891	0.00241372	0.427618	0.13	0.000824491	0.170636	0.326017	0.00560168
ANXA5	0.0430606	-0.0435421	-0.0416421	0.00197858	0.00194255	0.00197858	0.333013	0.323191	0.349185	0.143744	0.459995	0.186525
ANXA6	0.00607021	-0.0335886	0.0811063	0.000325796	0.000319724	0.000325796	0.736642	0.0603169	7.00724e-06	0.247228	0.238009	0.000408984
ANXA7	0.0383416	-0.0525281	0.0110322	0.00076303	0.000749221	0.00076303	0.165127	0.054978	0.689609	0.0886174	0.231714	0.276768
AOAH	0.124636	-0.0479669	-0.158256	0.0038988	0.00382653	0.0038988	0.0459258	0.438089	0.0112603	0.0370423	0.516455	0.0249379
AOPEP	-0.0213513	-0.113568	-0.0780058	0.00333548	0.00328592	0.00333548	0.711609	0.0475682	0.176803	0.24199	0.21737	0.125163
AP1B1	0.0931868	0.0263933	-0.0447522	0.00109025	0.00107082	0.00109025	0.00476924	0.419921	0.175307	0.00825132	0.509017	0.124547
AP1G1	-0.0671017	0.0418323	-0.0840493	0.00167774	0.00165567	0.00167774	0.101377	0.303914	0.0401721	0.0633925	0.448078	0.0526084
AP1G2	-0.0963285	-0.00678954	-0.00841263	0.0017849	0.00175551	0.0017849	0.0226035	0.87127	0.842165	0.0231147	0.66064	0.310684
AP1M1	-0.0545801	-0.0463576	0.000865922	0.000320671	0.00031483	0.000320671	0.00230427	0.00898403	0.961433	0.00519594	0.11368	0.335202
AP1S1	-0.058244	-0.029766	0.133971	0.0017149	0.00168784	0.0017149	0.159583	0.468743	0.00121588	0.0865886	0.531116	0.00697142
AP1S2	-0.180119	-0.00243061	0.0174261	0.00805195	0.00792808	0.00805195	0.0447199	0.978222	0.84602	0.0364215	0.686461	0.311423
AP2A1	0.0645055	0.0105763	-0.0358799	0.000727562	0.000715897	0.000727562	0.0167819	0.692634	0.183453	0.018965	0.611384	0.128025
AP2A2	0.0413768	-0.0246002	-0.0621175	0.000509255	0.000501053	0.000509255	0.0667229	0.271769	0.00591205	0.0477418	0.430946	0.0172312
AP2B1	-0.0360024	-0.0392116	-0.0519156	0.000518494	0.000509593	0.000518494	0.113855	0.0823846	0.0226104	0.0686679	0.27008	0.0377111
AP2S1	0.079975	0.00287312	0.113198	0.00151011	0.00148617	0.00151011	0.039588	0.94059	0.00358026	0.0334747	0.677507	0.012906
AP3B1	-0.0948086	-0.104995	-0.122092	0.00120373	0.00118556	0.00120373	0.00628289	0.00229338	0.000433128	0.0098483	0.0672398	0.00388927
AP3D1	-0.0637004	-0.0763406	-0.119819	0.000634467	0.000625358	0.000634467	0.0114409	0.00226756	1.96627e-06	0.0146644	0.0672398	0.000224475
AP3M1	-0.131415	-0.0472181	-0.150167	0.00191678	0.00188944	0.00191678	0.00268533	0.277356	0.000603671	0.00569719	0.433523	0.0046987
AP3M2	-0.155723	-0.0320271	0.0445763	0.00186983	0.00183869	0.00186983	0.000316694	0.455123	0.302602	0.00149708	0.524589	0.171695
AP3S1	-0.141933	-0.0896045	-0.021617	0.00218402	0.00214908	0.00218402	0.00238887	0.0532519	0.64368	0.00532898	0.22842	0.265785
AP3S2	-0.0926965	-0.00293478	-0.0400583	0.00120433	0.00118448	0.00120433	0.00756037	0.932044	0.248377	0.0111648	0.675914	0.153279
AP4B1	-0.119595	0.0269057	-0.236039	0.00244199	0.00239812	0.00244199	0.0155147	0.582714	1.78361e-06	0.0180431	0.576577	0.000215653
AP4E1	-0.126109	-0.0634391	-0.212418	0.0027684	0.00272741	0.0027684	0.0165387	0.224467	5.41019e-05	0.0188488	0.400423	0.00117416
AP4M1	-0.217042	-0.0701388	-0.154284	0.00186952	0.00184106	0.00186952	5.1747e-07	0.102123	0.000359346	4.44498e-05	0.296414	0.00351903
AP5B1	-0.0332561	-0.0440757	-0.113236	0.00114776	0.00112846	0.00114776	0.326285	0.189499	0.000830525	0.141567	0.376954	0.00562067
AP5M1	-0.125448	0.00787173	-0.128727	0.00271936	0.00268296	0.00271936	0.0161443	0.879209	0.0135675	0.0185683	0.661858	0.0278824
AP5Z1	-0.0814801	-0.020083	-0.156513	0.0021278	0.0020937	0.0021278	0.0773307	0.66073	0.000691307	0.0528167	0.603216	0.0050473
APAF1	-0.0840552	-0.0576741	-0.271068	0.00251619	0.00247569	0.00251619	0.0937996	0.246403	6.52087e-08	0.0601654	0.415616	3.76427e-05
APBA1	-0.100924	0.0137579	-0.305996	0.00677901	0.0066617	0.00677901	0.220285	0.866142	0.000202012	0.107984	0.658933	0.00249702
APBA2	-0.0880334	0.0775108	0.0986653	0.00324723	0.00318575	0.00324723	0.122379	0.169668	0.0833732	0.0721435	0.360168	0.0804679
APBA3	-0.0206869	-0.00893471	-0.12089	0.00115924	0.00113906	0.00115924	0.543462	0.791215	0.000384319	0.20103	0.640421	0.0036537
APBB1	-0.0993062	0.0347095	-0.02901	0.00180868	0.00177697	0.00180868	0.0195411	0.410283	0.495157	0.0210167	0.505223	0.228109
APBB1IP	-0.0179025	-0.0166314	-0.0888016	0.000434678	0.000427277	0.000434678	0.390519	0.421056	2.0508e-05	0.160533	0.509284	0.000731058
APBB2	0.00505902	0.154747	-0.00397128	0.00559938	0.005496	0.00559938	0.946098	0.0368548	0.957675	0.292293	0.19388	0.334643
APBB3	-0.0857395	-0.00841463	-0.0947878	0.00328604	0.00323473	0.00328604	0.134732	0.882382	0.0982198	0.0770867	0.662629	0.0886007
APC	-0.176118	-0.0657783	-0.346481	0.00198726	0.00195558	0.00198726	7.79157e-05	0.136894	7.70387e-15	0.000619951	0.333355	0
APC2	-0.124457	0.0205074	0.0612049	0.00580486	0.00570616	0.00580486	0.10236	0.786021	0.421788	0.063895	0.63917	0.206984
APEH	-0.0739512	-0.0593253	-0.056848	0.000687736	0.000675798	0.000687736	0.00480382	0.0224845	0.0301796	0.00829959	0.161284	0.0445107
APEX1	-0.0809557	-0.0202361	0.0206787	0.000433614	0.000426073	0.000433614	0.000101189	0.326909	0.320686	0.000720343	0.461506	0.177426
APEX2	-0.0623299	-0.0498963	0.0087157	0.00174992	0.00172689	0.00174992	0.136223	0.229867	0.834956	0.0776674	0.403887	0.309098
APH1A	0.0121988	-0.0251854	0.0317183	0.000723753	0.000713536	0.000723753	0.650231	0.34576	0.238398	0.227689	0.471622	0.14949
API5	-0.110171	-0.0147654	0.00999132	0.00178254	0.00175795	0.00178254	0.00906876	0.724718	0.81293	0.0126065	0.620344	0.304371
APIP	-0.078669	0.0289329	0.00342567	0.0019331	0.00190671	0.0019331	0.0735711	0.507588	0.937896	0.050926	0.547671	0.330668
APLP2	0.103319	-0.0558639	-0.0118841	0.00359683	0.00353526	0.00359683	0.0849355	0.347448	0.842924	0.0562804	0.472501	0.31078
APOBEC3A	1.10994	-0.0292212	-0.0314251	0.0269921	0.02655	0.0269921	1.42007e-11	0.857674	0.84831	0	0.656791	0.312007
APOBEC3G	0.0131611	-0.040142	-0.104573	0.00127459	0.00125122	0.00127459	0.712394	0.256446	0.00339939	0.242086	0.423115	0.0125218
APOBEC3H	-0.102627	-0.0997128	-0.237836	0.00253083	0.00248398	0.00253083	0.0413506	0.0454273	2.27125e-06	0.0344103	0.212243	0.000244677
APOBR	0.0756515	0.0402011	-0.0719956	0.0012567	0.00123305	0.0012567	0.0328396	0.252272	0.0422641	0.0296412	0.419823	0.0541091
APOL2	0.193815	-0.150894	-0.19688	0.00394792	0.00388134	0.00394792	0.002038	0.0154339	0.00172785	0.0047786	0.13912	0.00854627
APOL4	0.354494	-0.0201939	-0.479194	0.0126079	0.0123824	0.0126079	0.00159351	0.855994	1.97534e-05	0.00410547	0.656309	0.000712875
APOL5	-0.0868309	0.00266351	-0.171846	0.00505386	0.00496943	0.00505386	0.22193	0.96986	0.0156369	0.108581	0.684143	0.0303747
APOL6	0.477281	-0.164866	-0.0127854	0.00939176	0.00924095	0.00939176	8.4386e-07	0.0863389	0.89504	6.50675e-05	0.276828	0.321879
APOOL	-0.224152	-0.104732	-0.100187	0.00260103	0.00256579	0.00260103	1.1072e-05	0.0386761	0.0494784	0.000213035	0.19785	0.0595577
APP	0.112216	0.0219551	-0.00593606	0.00370961	0.00364375	0.00370961	0.0654125	0.716072	0.92236	0.0471151	0.618283	0.327604
APPBP2	-0.0720926	-0.0202106	-0.187929	0.00287145	0.00283367	0.00287145	0.178507	0.704192	0.000453103	0.0934159	0.615783	0.00398632
APPL2	-0.124765	-0.0489391	-0.198311	0.0015893	0.00156561	0.0015893	0.00175043	0.216145	6.54339e-07	0.00436702	0.395947	0.000134029
APTX	-0.0376849	-0.06023	0.0171072	0.00131923	0.00129948	0.00131923	0.299483	0.0947579	0.637643	0.133658	0.287136	0.264379
AQP3	0.158789	0.290693	0.110146	0.0173187	0.0170308	0.0173187	0.227586	0.0259141	0.402607	0.110615	0.16805	0.202051
AQR	-0.0758309	-0.0363141	-0.115526	0.00107585	0.00105815	0.00107585	0.0207829	0.26427	0.000428139	0.0218706	0.427519	0.00386606
ARAF	0.0463138	-0.00485013	-0.012484	0.000376185	0.000369907	0.000376185	0.0169466	0.800904	0.519799	0.0190899	0.642874	0.23491
ARAP1	0.0803851	0.0245026	-0.109348	0.00102082	0.00100292	0.00102082	0.0118715	0.439102	0.000620593	0.0150489	0.516513	0.00477544
ARAP2	-0.180532	-0.0723232	-0.301178	0.00310967	0.00305623	0.00310967	0.00120623	0.190795	6.6305e-08	0.00343748	0.378641	3.76427e-05
ARAP3	0.0537517	0.0808313	-0.0742581	0.00514091	0.00504632	0.00514091	0.453452	0.255175	0.300353	0.177767	0.421646	0.170925
ARCN1	-0.0571768	-0.0363719	-0.046871	0.000587651	0.000579422	0.000587651	0.0183425	0.130785	0.0531746	0.0201216	0.326775	0.0621326
ARF4	0.00259072	-0.0119122	0.0923214	0.00154466	0.00151891	0.00154466	0.947443	0.75987	0.0188232	0.292528	0.6313	0.0337723
ARF5	-0.0502988	-0.0362701	0.105227	0.00139035	0.00136881	0.00139035	0.177353	0.326918	0.00477178	0.0931839	0.461506	0.0152487
ARF6	-0.0906037	-0.0394643	0.0221642	0.000699642	0.000687383	0.000699642	0.000613951	0.132263	0.402063	0.00219046	0.328688	0.201888
ARFGAP1	-0.115702	-0.0249365	-0.131975	0.000884576	0.000870945	0.000884576	0.000100154	0.39813	9.10738e-06	0.00071114	0.499469	0.000467952
ARFGAP2	0.0143715	0.0526377	-0.00607223	0.000780002	0.000767422	0.000780002	0.606845	0.057418	0.827881	0.217131	0.234536	0.307622
ARFGAP3	-0.092894	-0.0604871	-0.0264946	0.000807699	0.000795267	0.000807699	0.00108077	0.0319612	0.351207	0.00320512	0.182552	0.187087
ARFGEF1	-0.173862	-0.0401883	-0.261625	0.00137888	0.00135917	0.00137888	2.8393e-06	0.275672	1.84686e-12	0.00010632	0.432193	0
ARFGEF2	-0.0930625	-0.0632087	-0.15082	0.000726373	0.000714891	0.000726373	0.000554413	0.0180763	2.19315e-08	0.00205274	0.146237	1.55881e-05
ARFIP1	-0.0890777	0.0718105	-0.273275	0.00413882	0.00407887	0.00413882	0.166168	0.260846	2.15906e-05	0.0889816	0.425036	0.000747108
ARFIP2	-0.101996	-0.0464682	-0.00319444	0.000952047	0.000938068	0.000952047	0.000947597	0.12922	0.917542	0.00293308	0.32525	0.326618
ARFRP1	-0.0620194	0.00174714	-0.117036	0.00108491	0.00106817	0.00108491	0.0597114	0.957368	0.000380541	0.0442368	0.680801	0.00363829
ARG2	0.0225101	0.00526744	-0.0323739	0.00313973	0.00309166	0.00313973	0.687884	0.924527	0.563425	0.236569	0.673365	0.245962
ARHGAP1	0.0237204	0.036479	-0.067548	0.00120915	0.00119105	0.00120915	0.495142	0.290508	0.0520701	0.188598	0.44103	0.0614648
ARHGAP10	-0.0613784	-0.17262	-0.0170433	0.00271902	0.00266946	0.00271902	0.23916	0.000834699	0.743782	0.114219	0.04661	0.288909
ARHGAP11A	-0.341254	-0.116733	-0.0696346	0.00664783	0.00653678	0.00664783	2.84654e-05	0.148791	0.393075	0.000334782	0.344873	0.199156
ARHGAP12	-0.204374	-0.119381	-0.0737688	0.00372858	0.00367389	0.00372858	0.000816958	0.0488866	0.22701	0.0026597	0.220134	0.145115
ARHGAP15	-0.115012	-0.123331	-0.0767867	0.001615	0.00159109	0.001615	0.00421083	0.00198888	0.0560395	0.00764684	0.0646824	0.0640814
ARHGAP18	-0.04603	-0.0766957	-0.133514	0.00236361	0.00232278	0.00236361	0.343747	0.11153	0.00602823	0.147083	0.306816	0.0174141
ARHGAP19	-0.134401	0.00562714	-0.0330132	0.00225393	0.00222105	0.00225393	0.0046411	0.904958	0.486822	0.00811043	0.668758	0.225719
ARHGAP24	0.0240289	0.0672622	-0.154571	0.00322852	0.00316887	0.00322852	0.672372	0.23214	0.00652129	0.232741	0.405919	0.0182104
ARHGAP25	-0.0852176	0.0038045	-0.146528	0.000440521	0.000432722	0.000440521	4.90334e-05	0.854884	2.92444e-12	0.000469181	0.655927	0
ARHGAP26	0.130366	-0.0789233	-0.0185032	0.00215818	0.00212562	0.00215818	0.00501281	0.086927	0.690413	0.00854224	0.277722	0.276913
ARHGAP27	-0.0122161	-0.00669913	-0.198479	0.000745473	0.000732441	0.000745473	0.654572	0.804496	3.61093e-13	0.228765	0.644018	0
ARHGAP30	-0.0459372	-0.0356295	-0.130081	0.000339386	0.000333665	0.000339386	0.0126475	0.0511124	1.6529e-12	0.0157521	0.223251	0
ARHGAP31	0.0279601	-0.090433	-0.294677	0.00274633	0.00269734	0.00274633	0.593665	0.0816414	1.87651e-08	0.213708	0.268855	1.55881e-05
ARHGAP32	0.0133368	0.0073592	-0.371755	0.00322789	0.00316641	0.00322789	0.814408	0.895948	6.01705e-11	0.264456	0.666427	0
ARHGAP33	0.00594062	0.126932	-0.0657595	0.00557578	0.00548081	0.00557578	0.93659	0.0864298	0.378505	0.290618	0.276828	0.195089
ARHGAP35	-0.109162	-0.0606436	-0.0541884	0.00109185	0.00107699	0.00109185	0.000954458	0.0646164	0.101021	0.00295069	0.244991	0.0901557
ARHGAP4	-0.0600121	-0.00655817	-0.107042	0.00148331	0.00145979	0.00148331	0.119186	0.863715	0.00544747	0.0709361	0.658527	0.0164051
ARHGAP45	-0.0992797	-0.0282044	-0.0737438	0.000786363	0.00077321	0.000786363	0.000399564	0.310438	0.0085448	0.00169033	0.452307	0.0211774
ARHGAP5	-0.224954	-0.0831965	-0.21068	0.00447959	0.00440597	0.00447959	0.000776452	0.210066	0.00164513	0.00255641	0.392165	0.00830145
ARHGAP6	0.0298751	0.176229	-0.116008	0.00722574	0.00710165	0.00722574	0.725248	0.0365091	0.172338	0.244712	0.192907	0.123475
ARHGAP8	0.00212263	0.0485678	-0.0447741	0.00192705	0.00189187	0.00192705	0.961434	0.26416	0.30775	0.295396	0.427464	0.173282
ARHGAP9	-0.119657	0.000934225	-0.115345	0.00118461	0.00116469	0.00118461	0.000507906	0.978161	0.000804409	0.00194496	0.686461	0.00552791
ARHGDIA	0.0689315	-0.0108832	0.0741938	0.000695312	0.000685798	0.000695312	0.00894544	0.677715	0.00489749	0.0124835	0.607865	0.0154783
ARHGEF1	-0.0383782	0.0341449	-0.0788733	0.00160414	0.00157704	0.00160414	0.337953	0.389892	0.0489202	0.145174	0.495717	0.0591445
ARHGEF10L	0.218469	-0.0389881	-0.225612	0.00757769	0.00744422	0.00757769	0.0120836	0.651356	0.0095487	0.0152496	0.599348	0.0226948
ARHGEF11	0.0774588	-0.0088943	-0.093933	0.00267873	0.00263134	0.00267873	0.134497	0.862345	0.0695387	0.0770104	0.658005	0.0724118
ARHGEF12	-0.0299715	0.160194	-0.18963	0.00454869	0.00446976	0.00454869	0.65676	0.0165704	0.00492848	0.229231	0.141758	0.0155418
ARHGEF18	-0.140012	-0.0204171	0.0108134	0.00186533	0.0018346	0.00186533	0.00118772	0.633593	0.8023	0.00340786	0.59301	0.302171
ARHGEF19	-0.0518362	-0.0520655	-0.00081037	0.00375421	0.00369276	0.00375421	0.397549	0.39156	0.989448	0.162298	0.496302	0.340439
ARHGEF2	-0.0410852	-0.00059382	-0.221919	0.000501231	0.000493342	0.000501231	0.0664866	0.978671	3.6806e-23	0.0476507	0.686603	0
ARHGEF3	-0.101259	-0.0321357	-0.105412	0.00116328	0.00114167	0.00116328	0.00298887	0.341563	0.00199726	0.0060613	0.47034	0.0092476
ARHGEF40	-0.00253476	-0.028234	-0.0937636	0.00572098	0.00561456	0.00572098	0.973266	0.70632	0.215105	0.297736	0.616361	0.140623
ARHGEF5	-0.0279895	0.00252109	-0.0514671	0.00330622	0.0032526	0.00330622	0.626417	0.964741	0.370743	0.22168	0.683044	0.192737
ARHGEF6	-0.0322852	-0.0222202	-0.0112537	0.000370935	0.000364276	0.000370935	0.0936774	0.244338	0.55901	0.0601278	0.414986	0.244925
ARHGEF7	-0.00299312	0.00010385	0.0468446	0.00116519	0.00114354	0.00116519	0.930127	0.99755	0.169959	0.289146	0.690042	0.122436
ARID1A	-0.0317248	-0.00309515	-0.210024	0.000921201	0.000909081	0.000921201	0.295906	0.918237	4.52377e-12	0.132645	0.672093	0
ARID1B	-0.116089	-0.0967274	-0.15091	0.000870694	0.000859238	0.000870694	8.34713e-05	0.000967404	3.14943e-07	0.000643683	0.0485391	0.000104144
ARID2	-0.177901	-0.0457388	-0.197459	0.00144408	0.00142508	0.00144408	2.84808e-06	0.225659	2.03443e-07	0.00010632	0.400982	7.65142e-05
ARID3A	0.0765204	0.0449092	-0.0672644	0.0030689	0.00302081	0.0030689	0.167189	0.413873	0.224667	0.089333	0.507074	0.144196
ARID3B	-0.0190585	0.0137241	-0.0793397	0.00138465	0.0013628	0.00138465	0.608528	0.710068	0.0329938	0.21757	0.617011	0.0467904
ARID4A	-0.200382	-0.0501572	-0.271608	0.00206502	0.00203506	0.00206502	1.03572e-05	0.266205	2.27346e-09	0.000212282	0.42863	4.56123e-06
ARID4B	-0.207046	-0.0556059	-0.288928	0.00159936	0.00157832	0.00159936	2.25258e-07	0.161614	5.02387e-13	3.9844e-05	0.354096	0
ARID5A	-0.0528936	-0.00805726	-0.280739	0.00119433	0.00117438	0.00119433	0.125887	0.814118	4.53172e-16	0.0736779	0.6462	0
ARID5B	-0.119392	-0.114347	0.0826698	0.00173532	0.00170778	0.00173532	0.00415626	0.00565746	0.047197	0.00757988	0.0961165	0.0578765
ARIH1	-0.0259236	0.00741145	-0.099748	0.000489799	0.000482855	0.000489799	0.241458	0.735903	6.57267e-06	0.115	0.623892	0.000394801
ARIH2	-0.14065	-0.0723754	-0.0603855	0.000516377	0.000508008	0.000516377	6.03584e-10	0.00132221	0.00787565	0	0.0544936	0.020271
ARK2N	-0.0817094	0.0159694	-0.233343	0.00184837	0.00182295	0.00184837	0.0573621	0.708386	5.71477e-08	0.0430711	0.616678	3.50612e-05
ARL1	-0.115593	-0.0346572	-0.0142137	0.00168747	0.001663	0.00168747	0.00489397	0.395403	0.729335	0.00840626	0.498332	0.285522
ARL10	-0.127573	-0.000323916	-0.158015	0.00129188	0.00126939	0.00129188	0.000386212	0.992746	1.10111e-05	0.00166429	0.689082	0.000517532
ARL11	-0.0225893	0.0742158	-0.260753	0.00414985	0.00408322	0.00414985	0.725843	0.245465	5.17146e-05	0.244736	0.415453	0.0011374
ARL13B	-0.0617536	-0.131229	-0.139497	0.00234858	0.00231715	0.00234858	0.20257	0.00640758	0.00399608	0.102046	0.101806	0.0137476
ARL14EP	-0.242053	-0.0643619	-0.182105	0.00311634	0.00307252	0.00311634	1.45101e-05	0.245588	0.00110581	0.000233155	0.415453	0.0066187
ARL15	-0.100817	-0.0281626	-0.102007	0.00625463	0.00616509	0.00625463	0.202387	0.719837	0.197115	0.101975	0.619307	0.133581
ARL2	-0.093835	-0.00524823	-0.0438241	0.000785079	0.000770618	0.000785079	0.000811198	0.850048	0.117801	0.00265267	0.654597	0.0987065
ARL4C	-0.0901081	0.00221473	0.00938826	0.00148957	0.00146482	0.00148957	0.0195586	0.953855	0.807811	0.0210217	0.68029	0.303161
ARL5A	-0.0231716	-0.0262118	0.00114388	0.00103045	0.0010128	0.00103045	0.470392	0.410148	0.971574	0.182141	0.505223	0.337089
ARL5B	-0.0030936	-0.0411636	-0.0162785	0.00497997	0.00491359	0.00497997	0.965034	0.557044	0.817567	0.296161	0.567575	0.305461
ARL6	-0.389774	-0.12129	-0.141667	0.00781753	0.0077006	0.00781753	1.0415e-05	0.16692	0.109097	0.000212282	0.357228	0.0941426
ARL6IP4	-0.186318	-0.0788454	-0.0480408	0.00137614	0.00135092	0.00137614	5.09951e-07	0.0319395	0.195311	4.44498e-05	0.182552	0.132892
ARL8A	0.0803327	-0.00546591	-0.113356	0.000677444	0.00066679	0.000677444	0.00202578	0.832361	1.3294e-05	0.00475851	0.651197	0.000580292
ARL8B	-0.0752313	-0.0786916	-0.169253	0.00367797	0.00362145	0.00367797	0.214793	0.190997	0.00525734	0.106157	0.378743	0.0160681
ARMC1	-0.172321	-0.0142616	-0.155149	0.00293121	0.00289264	0.00293121	0.00145843	0.79088	0.00416134	0.00390044	0.640421	0.0140967
ARMC10	-0.0717859	-0.0949217	-0.0286149	0.00249857	0.00246274	0.00249857	0.150965	0.0557812	0.567009	0.0833256	0.232731	0.246869
ARMC2	-0.0952817	-0.145894	-0.197427	0.00156216	0.00153246	0.00156216	0.015921	0.000193886	5.88032e-07	0.0183947	0.0286126	0.000131144
ARMC5	-0.155268	0.0254142	-0.16818	0.00228155	0.00225096	0.00228155	0.00115148	0.592191	0.000430018	0.0033544	0.57892	0.00387831
ARMC6	-0.199925	-0.130435	-0.0337019	0.00160681	0.00158207	0.00160681	6.11565e-07	0.00104069	0.400482	5.51574e-05	0.0499796	0.201455
ARMC7	-0.0407487	-0.0594624	0.0598375	0.00128356	0.00126548	0.00128356	0.25538	0.0946171	0.0948827	0.119445	0.287073	0.0867271
ARMC8	-0.0112179	0.00814778	-0.0174267	0.00118385	0.00116827	0.00118385	0.744399	0.811587	0.612515	0.249099	0.645693	0.258294
ARMCX1	0.0613603	-0.0133182	-0.140331	0.00348813	0.00342987	0.00348813	0.298832	0.820106	0.0174989	0.133475	0.647814	0.0323496
ARMCX2	-0.0855022	0.0506398	-0.179082	0.00172395	0.00169386	0.00172395	0.0394676	0.21854	1.60987e-05	0.0334208	0.397773	0.000625151
ARMCX3	-0.0632564	0.114616	-0.0970685	0.00219277	0.00215849	0.00219277	0.176743	0.0136248	0.03818	0.0929224	0.132006	0.0510535
ARMCX4	-0.0545479	0.115224	-0.053702	0.003036	0.00298405	0.003036	0.322183	0.0349185	0.329744	0.140514	0.189765	0.180321
ARMCX5	-0.108229	-0.0539357	-0.177928	0.000993439	0.000977019	0.000993439	0.000595243	0.0844305	1.65064e-08	0.0021581	0.274057	1.20899e-05
ARMCX6	-0.149265	0.0199906	-0.0425665	0.00184541	0.00181771	0.00184541	0.000511538	0.639154	0.321745	0.00195585	0.595226	0.177654
ARMH3	-0.0253744	-0.0124873	-0.147276	0.000852612	0.000838783	0.000852612	0.384846	0.666349	4.56445e-07	0.158882	0.604399	0.000127757
ARNT	-0.0262103	-0.00979066	0.0283241	0.000887896	0.000874522	0.000887896	0.379069	0.740588	0.341833	0.157166	0.62487	0.184153
ARNTL	-0.0795196	-0.0701731	-0.152758	0.000877505	0.000861632	0.000877505	0.0072657	0.0168201	2.51218e-07	0.0108431	0.14245	9.75431e-05
ARPC1A	-0.0242129	-0.0411882	0.0133688	0.00084948	0.000836053	0.00084948	0.406114	0.154308	0.646459	0.164751	0.349511	0.266353
ARPC2	-0.0482906	-0.0627959	0.0309046	0.000438919	0.000432069	0.000438919	0.0211667	0.00251919	0.140177	0.0221599	0.0686889	0.109385
ARPC3	-0.00793695	-0.0229718	0.105807	0.00106424	0.00104681	0.00106424	0.807777	0.4777	0.00118134	0.26299	0.535185	0.00686768
ARPC5L	-0.00952077	0.0408192	-0.0331176	0.00218472	0.00214956	0.00218472	0.838594	0.378631	0.478614	0.269754	0.490396	0.223349
ARRB1	0.0563956	-0.0146997	-0.12912	0.000947826	0.000930689	0.000947826	0.0669796	0.629917	2.74078e-05	0.0478269	0.59191	0.000849188
ARRB2	-0.0316469	-0.0411803	-0.0576545	0.000882591	0.000867324	0.000882591	0.286762	0.162024	0.0522973	0.129768	0.354536	0.0615798
ARRDC1	-0.00557423	-0.00283416	-0.0126098	0.000836001	0.000822667	0.000836001	0.847124	0.921287	0.66275	0.271669	0.672586	0.270292
ARRDC2	-0.1263	-0.0651103	-0.14139	0.00113215	0.00111176	0.00113215	0.000174283	0.0508505	2.64454e-05	0.00102787	0.223052	0.000843541
ARRDC3	-0.184559	0.0226658	-0.0625141	0.00353766	0.00348111	0.00353766	0.00191596	0.70086	0.29324	0.00459772	0.614609	0.168751
ARSA	0.0201527	0.00818442	-0.0684417	0.00156368	0.00153747	0.00156368	0.610308	0.834659	0.0834878	0.217907	0.651736	0.080493
ARSB	0.0825523	-0.0968152	-0.0247137	0.00273951	0.00269682	0.00273951	0.114745	0.0622787	0.636804	0.0690483	0.241477	0.264132
ARSD	0.0160549	0.0559413	-0.251511	0.00259096	0.00254197	0.00259096	0.75245	0.267192	7.767e-07	0.250862	0.428672	0.000143674
ART3	0.507813	-0.0519365	-0.453531	0.0209473	0.0205746	0.0209473	0.000450396	0.717291	0.0017268	0.00182321	0.618614	0.0085458
ARV1	-0.240601	-0.0718164	-0.174567	0.00177323	0.00174435	0.00177323	1.10566e-08	0.0855206	3.39032e-05	8.31907e-06	0.276244	0.000936351
ARVCF	-0.107164	0.0140398	-0.000106338	0.00332982	0.00326863	0.00332982	0.0632957	0.806014	0.99853	0.0460801	0.644514	0.342381
ASAH1	0.12135	0.0120118	-0.0624551	0.00447583	0.00439757	0.00447583	0.0696991	0.856262	0.350543	0.049127	0.65634	0.186893
ASAP1	0.00887747	0.00931312	-0.125956	0.00115121	0.00113416	0.00115121	0.793595	0.782134	0.000205395	0.260098	0.638591	0.00250409
ASAP2	0.129291	0.013949	-0.146002	0.00595906	0.00584974	0.00595906	0.0939601	0.855285	0.0585793	0.0602264	0.656097	0.0655891
ASB1	-0.0703196	-0.0228899	-0.142096	0.00204776	0.00201608	0.00204776	0.120197	0.610199	0.00168899	0.0712943	0.58351	0.00843283
ASB2	-0.151341	0.12026	-0.15476	0.00640506	0.00629118	0.00640506	0.0586223	0.12947	0.0531464	0.0436318	0.325527	0.0621326
ASB3	-0.0829271	-0.0402937	-0.0860958	0.00167023	0.00164749	0.00167023	0.0424459	0.320848	0.0351474	0.0351071	0.4585	0.0485797
ASB6	-0.0980821	0.00446865	-0.113815	0.000909076	0.000892938	0.000909076	0.00114177	0.881125	0.000160113	0.00334294	0.662268	0.00220365
ASB7	-0.166101	-0.114128	-0.136377	0.00193925	0.00191166	0.00193925	0.000162043	0.00904678	0.00195575	0.000981245	0.11391	0.00912999
ASB8	-0.0589478	0.00606732	0.0289487	0.000710555	0.000699526	0.000710555	0.0270076	0.818557	0.277479	0.0259289	0.647472	0.163191
ASCC1	-0.0744427	-0.0532255	0.027727	0.00129209	0.00127058	0.00129209	0.0383611	0.135385	0.440496	0.0327794	0.331878	0.212688
ASCC2	0.0278868	0.00648447	-0.0377798	0.00069064	0.000679642	0.00069064	0.288627	0.803567	0.150552	0.130304	0.643565	0.113989
ASCC3	-0.125303	-0.124741	-0.201257	0.00156061	0.00153563	0.00156061	0.0015146	0.00145652	3.49635e-07	0.00400069	0.0559556	0.000110499
ASF1B	0.017971	0.0206676	-0.00109523	0.00166315	0.0016338	0.00166315	0.659457	0.609128	0.978575	0.229845	0.582901	0.338345
ASH1L	-0.147942	-0.02091	-0.299756	0.00147533	0.00145592	0.00147533	0.000117322	0.583687	5.99287e-15	0.000778505	0.576577	0
ASH2L	-0.0669013	-0.0417636	-0.0762806	0.000475501	0.000467946	0.000475501	0.00215478	0.0535284	0.000468497	0.00496731	0.229193	0.00406971
ASL	-0.197036	-0.0673574	-0.139841	0.00135263	0.00132859	0.00135263	8.4417e-08	0.0646095	0.000143366	1.62367e-05	0.244991	0.00203898
ASNS	-0.187872	-0.0180343	0.194128	0.00405624	0.00398291	0.00405624	0.0031792	0.775063	0.00230314	0.00632146	0.636859	0.0100603
ASNSD1	-0.279735	-0.0730372	-0.245499	0.00307267	0.00301768	0.00307267	4.50012e-07	0.183663	9.47308e-06	4.12393e-05	0.37218	0.000474382
ASPH	-0.00133803	0.00986566	-0.16963	0.00216681	0.0021281	0.00216681	0.977068	0.830656	0.000268309	0.298468	0.650396	0.00297435
ASPHD2	0.0358807	-0.0653593	-0.0704947	0.00386725	0.00380595	0.00386725	0.563954	0.2894	0.256967	0.206391	0.440059	0.156236
ASPM	-0.445366	0.0199904	-0.165821	0.0225977	0.0222311	0.0225977	0.00304974	0.893345	0.269992	0.00613624	0.665872	0.160594
ASPSCR1	-0.0880154	0.0161702	-0.0499213	0.00147786	0.00145097	0.00147786	0.02205	0.671195	0.194087	0.0228264	0.606626	0.132344
ASRGL1	0.100063	-0.0221429	-0.121337	0.00287173	0.00281875	0.00287173	0.0618663	0.676629	0.0235598	0.0452906	0.607595	0.0386489
ASXL1	-0.00581707	0.0365686	0.0239641	0.000823093	0.000810037	0.000823093	0.839324	0.19884	0.403555	0.269866	0.383752	0.202375
ASXL2	-0.0480751	-0.00453623	-0.156476	0.000851404	0.000839753	0.000851404	0.0994347	0.875609	8.20136e-08	0.0625773	0.661273	4.22498e-05
ATAD1	-0.140461	-0.0268046	-0.127625	0.00268053	0.00264104	0.00268053	0.00666817	0.601963	0.0136995	0.010211	0.58136	0.0280175
ATAD2	-0.232636	-0.0451069	-0.205457	0.00257316	0.0025326	0.00257316	4.51595e-06	0.370087	5.11496e-05	0.000134665	0.486108	0.00112952
ATAD2B	-0.186074	-0.0977658	-0.311055	0.00184508	0.0018208	0.00184508	1.47821e-05	0.021954	4.4364e-13	0.000235554	0.159436	0
ATAD5	-0.406355	-0.109272	-0.457531	0.00889913	0.00877265	0.00889913	1.65058e-05	0.243349	1.23428e-06	0.000246054	0.414721	0.000177916
ATE1	-0.0993359	-0.0254289	-0.0721281	0.0015469	0.00152413	0.0015469	0.0115481	0.514818	0.0666702	0.0147618	0.550428	0.070682
ATF2	-0.111761	0.0140654	-0.155141	0.00182351	0.00179527	0.00182351	0.00886545	0.739919	0.000280079	0.0124089	0.62449	0.0030401
ATF3	0.232491	-0.0521437	-0.102128	0.0084997	0.00835575	0.0084997	0.0116769	0.56838	0.26797	0.0148734	0.571408	0.160001
ATF6	0.0851652	-0.0470538	-0.058604	0.00134749	0.00132486	0.00134749	0.0203376	0.196102	0.110381	0.0215504	0.38237	0.0948481
ATF6B	-0.0542299	-0.0361115	-0.100749	0.000528666	0.000520086	0.000528666	0.0183457	0.113316	1.17711e-05	0.0201216	0.308945	0.000537752
ATF7	0.051402	0.0364293	-0.15086	0.000936286	0.000922043	0.000936286	0.0929823	0.230253	8.21172e-07	0.0598425	0.404138	0.000152077
ATF7IP	-0.144857	0.00314017	-0.243284	0.00211745	0.00208119	0.00211745	0.00164397	0.945122	1.24357e-07	0.00417601	0.678574	5.03747e-05
ATF7IP2	-0.191408	-0.156653	-0.0801828	0.0061443	0.0060367	0.0061443	0.0146108	0.0437763	0.306342	0.0173607	0.208248	0.172844
ATG101	-0.0328391	0.0199083	0.037093	0.000822983	0.00081136	0.000822983	0.252329	0.484603	0.196014	0.118538	0.538032	0.133127
ATG13	-0.0767197	0.0098242	-0.159398	0.000433704	0.000426691	0.000433704	0.000229671	0.63436	1.94883e-14	0.00124814	0.593246	0
ATG16L1	-0.0119471	0.0352406	-0.0750613	0.00141272	0.00139039	0.00141272	0.750592	0.344611	0.0458199	0.250566	0.471406	0.0568465
ATG16L2	-0.0250564	-0.02104	-0.166062	0.00189615	0.00186375	0.00189615	0.565011	0.626001	0.000136959	0.206687	0.590606	0.0019931
ATG2A	0.0652947	0.0714375	-0.0193754	0.001065	0.0010492	0.001065	0.0454139	0.0274227	0.552704	0.0368256	0.172453	0.243267
ATG2B	-0.142171	-0.056491	-0.197677	0.0013248	0.00130648	0.0013248	9.38311e-05	0.118079	5.60362e-08	0.000700012	0.313824	3.50612e-05
ATG3	-0.0115985	-0.058922	-0.00598326	0.00139612	0.0013717	0.00139612	0.756248	0.111628	0.872778	0.251844	0.306816	0.317151
ATG4A	-0.0575341	-0.0159904	-0.00401907	0.0015954	0.00157162	0.0015954	0.149747	0.686689	0.919851	0.0828536	0.609129	0.327104
ATG4B	-0.0855647	-0.00673793	-0.0242753	0.000904591	0.000889938	0.000904591	0.00444239	0.821307	0.419596	0.00787655	0.647814	0.206336
ATG4C	-0.230913	-0.0957725	-0.209136	0.00678715	0.00669746	0.00678715	0.0050648	0.241893	0.0111315	0.00861134	0.413653	0.0248113
ATG4D	-0.0928978	-0.0412994	-0.195852	0.00216333	0.00212777	0.00216333	0.0457922	0.370613	2.54455e-05	0.036991	0.486578	0.000826896
ATG5	-0.0614786	-0.0419131	-0.011486	0.00180412	0.00177595	0.00180412	0.147783	0.319947	0.78684	0.0820908	0.458304	0.298947
ATG7	0.0732064	-0.0894722	-0.0766869	0.00246616	0.00242449	0.00246616	0.140444	0.0692022	0.122534	0.0792537	0.251196	0.100952
ATG9A	0.0262622	0.0487701	-0.0403849	0.000932877	0.000918077	0.000932877	0.389876	0.107488	0.186092	0.160351	0.303188	0.129129
ATIC	0.105844	0.0509466	-0.042493	0.0022067	0.0021672	0.0022067	0.0242489	0.273792	0.365689	0.0242265	0.431868	0.191117
ATL2	-0.14696	-0.00946266	-0.143113	0.00263137	0.00259311	0.00263137	0.00417159	0.852583	0.00527239	0.00759986	0.655515	0.016099
ATL3	0.00441187	-0.0135995	-0.00929198	0.00067418	0.000664647	0.00067418	0.865076	0.597843	0.720444	0.275735	0.581059	0.283673
ATM	-0.387457	-0.105671	-0.437851	0.00572043	0.0056398	0.00572043	3.00989e-07	0.159398	7.07578e-09	4.12393e-05	0.353679	1.20899e-05
ATMIN	-0.175838	-0.100104	-0.0642379	0.00115105	0.00113411	0.00115105	2.18561e-07	0.00295381	0.0583039	3.9844e-05	0.0737548	0.0654242
ATN1	-0.0400256	0.0109702	-0.101176	0.00178778	0.00175408	0.00178778	0.343827	0.793374	0.0167174	0.147093	0.640916	0.031499
ATOSA	-0.246178	-0.080332	-0.192819	0.00413227	0.00407209	0.00413227	0.000128348	0.208078	0.00270382	0.0008292	0.390602	0.0110141
ATOSB	0.104588	0.0361491	-0.20339	0.00201915	0.00198955	0.00201915	0.0199359	0.417688	6.00166e-06	0.0212262	0.508742	0.000386495
ATP10D	-0.0746588	-0.0837617	-0.193091	0.00119015	0.001169	0.00119015	0.0304556	0.0142918	2.1801e-08	0.0281517	0.133935	1.55881e-05
ATP11A	0.0452202	0.00632904	-0.179586	0.00211474	0.002082	0.00211474	0.32544	0.889682	9.41436e-05	0.141364	0.66491	0.00159309
ATP11B	-0.199785	-0.113584	-0.159615	0.00208405	0.00204776	0.00208405	1.20704e-05	0.0120724	0.000471618	0.000219518	0.127087	0.00407626
ATP11C	-0.139791	-0.127988	-0.197701	0.00305295	0.00301278	0.00305295	0.0114064	0.0197128	0.000346129	0.0146325	0.15161	0.00344988
ATP13A1	0.0734563	-0.0146079	-0.0537343	0.00115285	0.00113391	0.00115285	0.0305081	0.664427	0.113517	0.0281753	0.604131	0.096563
ATP13A2	0.0202355	0.0102438	-0.165646	0.00168607	0.00166192	0.00168607	0.62215	0.801599	5.48223e-05	0.220592	0.642874	0.00118439
ATP13A3	-0.161088	-0.102554	-0.122462	0.00425599	0.00418828	0.00425599	0.0135403	0.113046	0.0604956	0.0164867	0.308556	0.0667417
ATP1A1	0.0239379	-0.0277697	-0.000632823	0.000366644	0.000360363	0.000366644	0.211243	0.143507	0.973635	0.104993	0.340751	0.337401
ATP1A3	0.00894214	0.0613139	-0.186452	0.00498963	0.00489722	0.00498963	0.899263	0.380942	0.00830116	0.283045	0.491189	0.0208337
ATP1B1	0.173092	0.0993802	-0.0824154	0.013679	0.0134212	0.013679	0.138884	0.390983	0.481019	0.0786512	0.496302	0.223917
ATP2A2	0.138816	-0.0119272	-0.0147735	0.00150943	0.00148306	0.00150943	0.000352909	0.756778	0.703755	0.00159296	0.630537	0.279905
ATP2A3	-0.059394	0.0306665	0.0443054	0.00147374	0.00144799	0.00147374	0.121827	0.4203	0.248457	0.0719412	0.509185	0.153289
ATP2B1	-0.179837	-0.0370666	-0.18882	0.00261207	0.00257707	0.00261207	0.000433623	0.46529	0.000220321	0.00178288	0.529429	0.00262223
ATP2B4	-0.0893885	0.0169258	-0.0660647	0.00133795	0.00131342	0.00133795	0.0145344	0.640476	0.0708976	0.0173107	0.595378	0.0732342
ATP2C1	-0.0370002	-0.0460134	-0.0647325	0.00146299	0.00143951	0.00146299	0.333369	0.225219	0.0905707	0.143872	0.400773	0.0842965
ATP5F1A	-0.037686	-0.0378693	0.175237	0.000809635	0.000797304	0.000809635	0.185354	0.179874	7.34023e-10	0.0958874	0.368262	0
ATP5F1B	-0.00963749	-0.0418436	0.0608158	0.000534344	0.000526476	0.000534344	0.676737	0.0682057	0.0085157	0.23391	0.249428	0.0211453
ATP5F1C	-0.0572571	-0.0556627	0.181904	0.00110322	0.00108537	0.00110322	0.0847359	0.0911102	4.33596e-08	0.0561803	0.283203	3.20805e-05
ATP5IF1	-0.0791418	-0.00763584	0.132327	0.00152096	0.00149914	0.00152096	0.0424275	0.843661	0.000691237	0.0351038	0.653731	0.0050473
ATP5MC1	-0.00888915	-0.042632	0.196075	0.00209169	0.00206217	0.00209169	0.845892	0.347833	1.80946e-05	0.271335	0.472744	0.000678665
ATP5MC2	-0.014785	-0.0203436	0.231222	0.001005	0.000986819	0.001005	0.640944	0.517242	3.01643e-13	0.225267	0.55158	0
ATP5MC3	-0.0390066	-0.0404085	0.124104	0.00139522	0.00137326	0.00139522	0.296355	0.275525	0.000892149	0.132761	0.432193	0.00584796
ATP5ME	0.0314811	0.000564204	0.216641	0.00176212	0.00173514	0.00176212	0.453285	0.989193	2.45796e-07	0.177729	0.689011	8.72364e-05
ATP5MJ	-0.0382925	0.00981845	0.163521	0.00130942	0.00129219	0.00130942	0.289957	0.784748	6.21571e-06	0.130686	0.638838	0.000390146
ATP5PD	-0.0192933	0.0191969	0.152466	0.0012081	0.0011922	0.0012081	0.578841	0.578227	1.15176e-05	0.210275	0.575138	0.000532533
ATP5PF	-0.0815533	-0.062978	0.0324936	0.00100656	0.00099227	0.00100656	0.0101546	0.0455779	0.30575	0.0135862	0.212624	0.172723
ATP6AP1	0.0807762	-0.00485379	-0.0629451	0.00121656	0.00119647	0.00121656	0.0205645	0.888405	0.0711276	0.0216816	0.664637	0.0733389
ATP6AP2	0.0420597	-0.0437822	0.0201362	0.0024567	0.00241442	0.0024567	0.396118	0.372915	0.684553	0.161905	0.487683	0.275638
ATP6V0A1	0.126295	0.0632444	0.00222351	0.00120297	0.00118058	0.00120297	0.000271257	0.065671	0.948884	0.00136314	0.245633	0.332741
ATP6V0A2	-0.0997768	-0.00074429	-0.0869092	0.00126725	0.0012483	0.00126725	0.00506547	0.983193	0.0146315	0.00861134	0.687165	0.0291848
ATP6V0D1	0.199379	0.0424496	0.106295	0.000934917	0.000919143	0.000934917	6.9987e-11	0.161461	0.00050824	0	0.354096	0.00424234
ATP6V1A	0.166354	0.0591208	-0.0349157	0.00471393	0.00463304	0.00471393	0.0153958	0.38508	0.611072	0.0179805	0.493154	0.258001
ATP6V1B2	0.122332	-0.0391153	-0.0465297	0.00206361	0.00202888	0.00206361	0.0070825	0.385177	0.305706	0.0106592	0.493154	0.172723
ATP6V1C1	-0.0885769	0.0254172	-0.0520758	0.00385436	0.00379551	0.00385436	0.153655	0.679925	0.40158	0.0843735	0.608064	0.201784
ATP6V1D	0.000749043	0.00869246	0.0654751	0.0011877	0.00116752	0.0011877	0.98266	0.799189	0.0574511	0.299437	0.642419	0.0648949
ATP6V1E1	0.0183261	-0.0201638	0.02344	0.000660909	0.000650145	0.000660909	0.475936	0.429061	0.361887	0.183629	0.51222	0.189883
ATP6V1F	0.0112013	-0.0239747	0.132399	0.00132838	0.00130942	0.00132838	0.758591	0.507623	0.000280524	0.252219	0.547671	0.0030405
ATP6V1G1	0.0123457	0.0114439	0.16768	0.00104766	0.00102928	0.00104766	0.70289	0.721314	2.21291e-07	0.24014	0.619553	7.65142e-05
ATP6V1H	0.0258729	-0.00391207	-0.0887291	0.00101798	0.00100104	0.00101798	0.417413	0.901596	0.00541965	0.167814	0.668202	0.01636
ATP7A	-0.0711466	0.0603826	-0.278672	0.00349621	0.00344011	0.00349621	0.22888	0.303245	2.44134e-06	0.110994	0.447917	0.000260302
ATP8A1	-0.184127	-0.104155	-0.135757	0.00150907	0.00148346	0.00150907	2.13896e-06	0.00684639	0.000474621	8.51798e-05	0.102945	0.00408474
ATP8B2	-0.163582	-0.0401847	0.122133	0.00130169	0.0012801	0.00130169	5.78739e-06	0.261374	0.000711364	0.000149667	0.425538	0.00514665
ATP8B4	-0.193842	-0.027422	-0.150688	0.00490925	0.00482144	0.00490925	0.005665	0.692901	0.0315035	0.0092393	0.611384	0.0456591
ATP9A	-0.041806	0.2466	-0.425261	0.010179	0.00998837	0.010179	0.678604	0.0136086	2.49714e-05	0.234306	0.132006	0.000816746
ATP9B	-0.0477648	-0.0532891	-0.164865	0.000864059	0.000848374	0.000864059	0.104176	0.0673169	2.03951e-08	0.0646592	0.248428	1.55881e-05
ATPAF1	-0.101854	-0.0509902	-0.105501	0.000585728	0.000576464	0.000585728	2.57025e-05	0.0336923	1.30531e-05	0.000301791	0.186987	0.000572091
ATPAF2	-0.0369079	-0.0223221	-0.0171773	0.000673952	0.000663539	0.000673952	0.155116	0.386179	0.508184	0.0849099	0.493892	0.2318
ATR	-0.255421	-0.148624	-0.339226	0.00235776	0.00232042	0.00235776	1.43856e-07	0.00203301	2.82478e-12	2.19431e-05	0.0650926	0
ATRIP	-0.112465	0.0165325	-0.111205	0.0024871	0.00244607	0.0024871	0.0241256	0.738173	0.0257573	0.0241661	0.62449	0.0406015
ATRN	-0.010864	-0.0089074	-0.127348	0.000954494	0.000940266	0.000954494	0.725104	0.771444	3.75633e-05	0.244712	0.63553	0.00097761
ATRX	-0.238197	-0.0987462	-0.227014	0.00198443	0.00195607	0.00198443	8.93753e-08	0.0255694	3.46813e-07	1.62367e-05	0.167448	0.000110499
ATXN1	-0.0998475	-0.0722966	0.00873347	0.00128293	0.00126226	0.00128293	0.00530951	0.0418607	0.807363	0.00885472	0.205246	0.30312
ATXN10	-0.108228	-0.0479136	0.0437057	0.000851357	0.000838733	0.000851357	0.000207884	0.0980414	0.13416	0.00115861	0.29191	0.106733
ATXN1L	-0.0304703	-0.0177888	-0.104274	0.000650169	0.000640074	0.000650169	0.232092	0.481978	4.32433e-05	0.112031	0.536663	0.00104208
ATXN2	-0.0699094	-0.0475409	-0.202995	0.00102801	0.00101384	0.00102801	0.0292274	0.135416	2.43225e-10	0.0274206	0.331878	0
ATXN2L	0.0175914	-0.00184194	-0.0155213	0.000696662	0.000685468	0.000696662	0.505102	0.943913	0.556497	0.191226	0.678574	0.244323
ATXN7	0.0636949	0.0385449	0.0489258	0.00121825	0.00119912	0.00121825	0.068018	0.265665	0.160991	0.0482583	0.42863	0.118476
ATXN7L1	-0.0607244	0.00377186	-0.096591	0.000947121	0.000931417	0.000947121	0.0484782	0.90164	0.00169766	0.0384381	0.668202	0.0084594
ATXN7L2	-0.0406184	-0.0362398	0.0100252	0.00220829	0.00217474	0.00220829	0.38739	0.437094	0.831065	0.159628	0.516358	0.308216
ATXN7L3	-0.103639	-0.0756086	-0.0765728	0.00044956	0.000443082	0.00044956	1.01878e-06	0.000328224	0.000304496	7.40981e-05	0.035674	0.00317533
AUH	-0.0069894	0.000914267	-0.0363571	0.00202305	0.00198925	0.00202305	0.87651	0.983645	0.418904	0.278238	0.687257	0.206294
AUP1	-0.165631	-0.107821	-0.0634234	0.00131731	0.0012975	0.00131731	5.03095e-06	0.00275982	0.0805588	0.000141172	0.0720552	0.0788961
AURKB	-0.344543	-0.0783865	0.215836	0.00948902	0.00931373	0.00948902	0.000404723	0.416659	0.0267115	0.00169699	0.508406	0.0413982
AUTS2	0.122847	0.0636686	0.0892933	0.00217889	0.0021383	0.00217889	0.00849446	0.168554	0.0557558	0.0120875	0.359144	0.0638559
AVEN	-0.105249	-0.100019	0.0953891	0.00151408	0.00149142	0.00151408	0.00683355	0.00960018	0.0142278	0.0103839	0.116606	0.0286775
AVL9	-0.13555	0.00637255	-0.268255	0.00191994	0.00189241	0.00191994	0.00197777	0.883535	9.23228e-10	0.00469007	0.663236	4.56123e-06
AXIN1	-0.190666	-0.0919182	-0.111459	0.00118189	0.00116246	0.00118189	2.92172e-08	0.00701867	0.00118651	8.31907e-06	0.10297	0.00688534
AZI2	-0.091104	-0.0994964	-0.138972	0.00336974	0.00332529	0.00336974	0.11655	0.0844532	0.0166642	0.0698128	0.274057	0.0314443
AZIN1	-0.06731	-0.012909	-0.0358554	0.00223809	0.00220454	0.00223809	0.154797	0.783364	0.448507	0.0848174	0.638591	0.214943
AZU1	0.0848918	-0.0220321	-0.133685	0.00999496	0.00981066	0.00999496	0.395808	0.823974	0.181162	0.16181	0.648463	0.127064
B3GALNT2	-0.0710626	-0.00490129	0.0326165	0.00167172	0.00164661	0.00167172	0.0822042	0.903861	0.425027	0.0549829	0.668616	0.207895
B3GAT3	-0.115624	-0.0192493	-0.0690973	0.000797838	0.000784579	0.000797838	4.24977e-05	0.491943	0.0144344	0.000412928	0.541187	0.0289284
B3GLCT	-0.04573	-0.041348	-0.0739927	0.00147959	0.0014523	0.00147959	0.234495	0.277925	0.0544027	0.112759	0.433863	0.0629179
B3GNT2	-0.0503143	0.0272703	-0.191458	0.00111755	0.00109726	0.00111755	0.132305	0.410362	1.02124e-08	0.0762215	0.505235	1.20899e-05
B3GNTL1	-0.0206472	0.0246293	-0.0721536	0.0031303	0.00308343	0.0031303	0.712102	0.657373	0.197179	0.242055	0.601849	0.133596
B4GALT2	-0.0176802	0.0512772	-0.0167666	0.00219783	0.00215755	0.00219783	0.706077	0.269621	0.720611	0.240799	0.430651	0.283689
B4GALT4	0.0199074	0.0673738	-0.266771	0.00287007	0.00281862	0.00287007	0.710195	0.20443	6.37195e-07	0.241741	0.388723	0.000134029
B4GALT5	0.0187504	-0.0478571	-0.209981	0.0040795	0.00401472	0.0040795	0.769089	0.45007	0.00101055	0.254594	0.521493	0.00631661
B4GALT7	-0.0550708	-0.0365554	-0.0860442	0.00134734	0.00132617	0.00134734	0.133532	0.315471	0.0190711	0.0766469	0.455646	0.0340371
BABAM1	-0.0264698	-0.000975469	0.0640784	0.000667453	0.000655809	0.000667453	0.305568	0.969615	0.0131278	0.135493	0.684143	0.0273565
BABAM2	-0.0267582	-0.0851135	-0.0115708	0.00195178	0.00191988	0.00195178	0.544729	0.0520761	0.793393	0.20136	0.225899	0.300482
BACE1	-0.150311	0.0348066	-0.0761814	0.00224186	0.00219867	0.00224186	0.00150051	0.457904	0.107625	0.00397336	0.525639	0.0934319
BACE2	0.448067	0.322314	0.511486	0.0226774	0.0222646	0.0226774	0.00292601	0.0307658	0.000682426	0.00599475	0.181273	0.00501797
BACH1	-0.0733512	-0.0576589	-0.307163	0.00528171	0.0051955	0.00528171	0.312832	0.423751	2.37351e-05	0.13753	0.509673	0.00079351
BACH2	-0.0894806	-0.0448308	0.0908529	0.00403714	0.00397006	0.00403714	0.159046	0.476772	0.15275	0.0863648	0.534807	0.114898
BAG1	0.0522735	-0.0469078	0.103676	0.00174087	0.00171658	0.00174087	0.210262	0.257561	0.0129617	0.104631	0.423949	0.0271538
BAG3	0.0937081	0.0562073	-0.212785	0.00295453	0.00290009	0.00295453	0.0847108	0.296612	9.05223e-05	0.0561784	0.443245	0.00156468
BAG4	-0.159329	-0.0305044	-0.0922725	0.00191779	0.0018872	0.00191779	0.000274483	0.482562	0.0351148	0.00137138	0.536793	0.0485604
BAG5	-0.165619	-0.0285906	-0.12837	0.000924836	0.000910821	0.000924836	5.15177e-08	0.343465	2.43049e-05	8.31907e-06	0.471003	0.000796246
BAG6	-0.0130168	-0.00236641	-0.0237459	0.000320401	0.00031574	0.000320401	0.4671	0.894054	0.184639	0.181175	0.665995	0.128492
BAHD1	-0.110451	-0.00819877	-0.103813	0.000872647	0.000857483	0.000872647	0.000184795	0.779488	0.000441006	0.00106182	0.637929	0.003937
BAIAP2	0.152044	-0.0237897	-0.109413	0.00442035	0.00434103	0.00442035	0.0222032	0.718046	0.0998347	0.0228902	0.618748	0.0894555
BAIAP3	-0.0880713	0.110321	0.174879	0.00483897	0.00474694	0.00483897	0.205488	0.109328	0.0119379	0.103135	0.304798	0.0258122
BANK1	-0.129997	-0.0427597	-0.0729211	0.00197307	0.00193623	0.00197307	0.00342704	0.331174	0.100661	0.00665603	0.463642	0.0899436
BANP	-0.0504103	-0.0198518	-0.188721	0.000999613	0.000982382	0.000999613	0.110841	0.52649	2.38672e-09	0.0674052	0.555674	4.56123e-06
BAP1	-0.0963546	-0.0147128	-0.0396147	0.00140754	0.00138653	0.00140754	0.0102206	0.692753	0.29101	0.0136561	0.611384	0.167984
BATF	-0.0546552	-0.000856936	0.0177121	0.00145799	0.00143103	0.00145799	0.152322	0.981927	0.642743	0.0838591	0.687165	0.265629
BATF3	0.173719	0.0788324	-0.142371	0.00402025	0.00394649	0.00402025	0.00614751	0.209525	0.0247422	0.00970529	0.391619	0.039713
BAX	-0.152825	-0.0706064	-0.0774237	0.000898813	0.000884181	0.000898813	3.4411e-07	0.0175725	0.00980896	4.12393e-05	0.144955	0.0230367
BAZ1B	-0.122546	-0.0492364	-0.0995065	0.000718578	0.000706458	0.000718578	4.84167e-06	0.0639631	0.000205583	0.000140092	0.244369	0.00250409
BAZ2A	-0.00462116	-0.00477091	-0.181661	0.000697768	0.000687912	0.000697768	0.861125	0.855661	6.10832e-12	0.27476	0.656169	0
BAZ2B	-0.104151	-0.045194	-0.484976	0.00549829	0.00541376	0.00549829	0.160143	0.539063	6.13406e-11	0.0867771	0.560836	0
BBLN	-0.0441203	-0.00286923	0.145988	0.0018776	0.00184858	0.0018776	0.308578	0.946794	0.000754089	0.136284	0.679019	0.00532168
BBOF1	-0.0915201	0.0637052	-0.0103508	0.00236215	0.00231815	0.00236215	0.0596933	0.185791	0.83135	0.0442331	0.373759	0.308247
BBS2	-0.0959406	0.00980139	-0.18643	0.00310501	0.0030521	0.00310501	0.0851145	0.859183	0.000820798	0.0563498	0.657456	0.00558819
BBS4	-0.150818	-0.0545748	-0.189427	0.00281263	0.00276313	0.00281263	0.00445799	0.299165	0.000354547	0.00788684	0.445205	0.00350536
BBS7	-0.145918	-0.0702739	-0.270597	0.00213851	0.00210627	0.00213851	0.00160284	0.125715	4.87127e-09	0.00412018	0.322282	4.56123e-06
BBS9	-0.103016	0.0566207	-0.107039	0.00224728	0.00220865	0.00224728	0.0297751	0.228284	0.0239497	0.0277268	0.403006	0.0389711
BBX	-0.121141	-0.0243207	-0.21619	0.001211	0.00119396	0.001211	0.000499325	0.481524	5.21563e-10	0.00192547	0.53645	0
BCAP29	-0.127193	0.00847853	-0.0742697	0.00407867	0.00401223	0.00407867	0.0464142	0.893519	0.244859	0.0372817	0.665872	0.151809
BCAP31	0.0592047	0.0337193	0.145371	0.000873027	0.000860729	0.000873027	0.0450976	0.25042	8.65468e-07	0.0366684	0.418339	0.000155367
BCAS2	-0.143474	-0.0933357	-0.0464532	0.00155754	0.00153196	0.00155754	0.000277533	0.0170955	0.239174	0.00138117	0.142846	0.149762
BCAS3	-0.0360638	-0.0848683	-0.00223504	0.000848011	0.000836009	0.000848011	0.215558	0.00333316	0.938821	0.106377	0.0776632	0.330866
BCAS4	-0.0588118	-0.122022	-0.108992	0.00642447	0.00631945	0.00642447	0.463103	0.124793	0.173892	0.180209	0.321269	0.123926
BCAT1	-0.0572847	-0.0708602	0.210116	0.0068567	0.00674435	0.0068567	0.489063	0.388223	0.0111657	0.187061	0.494606	0.0248389
BCAT2	-0.0944331	-0.0380987	0.00169737	0.00187828	0.00184724	0.00187828	0.0293365	0.375381	0.968759	0.0274798	0.488454	0.336515
BCCIP	-0.0908866	-0.039419	0.0326254	0.000731151	0.000720588	0.000731151	0.000775999	0.141979	0.227598	0.00255641	0.33943	0.145334
BCKDK	-0.0369596	-0.055371	-0.0360093	0.000922174	0.000905542	0.000922174	0.223572	0.0657617	0.235705	0.109213	0.245633	0.148402
BCL10	-0.129179	0.112767	-0.209593	0.00190164	0.00187104	0.00190164	0.00305364	0.00913377	1.53731e-06	0.00614215	0.113973	0.000199048
BCL11A	0.0996741	0.00589078	-0.202102	0.00363933	0.0035738	0.00363933	0.098487	0.921504	0.000807757	0.0621141	0.672586	0.00553903
BCL11B	-0.0362502	-0.0958206	0.120632	0.00260673	0.00256198	0.00260673	0.4777	0.058346	0.018141	0.183995	0.236441	0.0330014
BCL2A1	0.176058	-0.0348953	0.178747	0.00848947	0.00836209	0.00848947	0.0560297	0.702757	0.0523812	0.0423795	0.615524	0.0616162
BCL2L1	0.0444802	0.0595683	-0.0439934	0.00219384	0.00215472	0.00219384	0.342288	0.199396	0.347597	0.146566	0.384255	0.186065
BCL2L11	0.063704	0.0469335	0.294836	0.00246157	0.00241808	0.00246157	0.199147	0.339862	2.80592e-09	0.100987	0.469761	4.56123e-06
BCL2L12	-0.106182	-0.0632417	-0.0407292	0.00205776	0.00202717	0.00205776	0.0192456	0.160135	0.36926	0.0208123	0.353894	0.19229
BCL2L13	-0.0622283	-0.101316	-0.0485559	0.000674714	0.000662513	0.000674714	0.0165898	8.27682e-05	0.0615791	0.0188722	0.0205962	0.0673966
BCL6	0.171097	0.05483	-0.0413358	0.00427201	0.00419842	0.00427201	0.00885145	0.397439	0.527108	0.0123924	0.499115	0.236808
BCL7A	-0.146849	-0.00555121	-0.0567605	0.00409723	0.00402323	0.00409723	0.0217809	0.930259	0.375214	0.0226522	0.675225	0.194029
BCL7C	-0.0850353	-0.071595	0.039728	0.00120393	0.00118441	0.00120393	0.0142561	0.0374959	0.25222	0.0170814	0.195287	0.154495
BCL9	-0.081134	0.0203777	-0.0843526	0.00185979	0.0018296	0.00185979	0.0599233	0.633786	0.050466	0.0443342	0.593063	0.0602743
BCL9L	0.0365388	0.049857	0.0641342	0.0018965	0.00186326	0.0018965	0.401452	0.248083	0.140833	0.163275	0.41664	0.109708
BCLAF1	-0.182227	-0.0757923	-0.156893	0.00124574	0.00122672	0.00124574	2.43053e-07	0.0304664	8.78186e-06	4.12393e-05	0.180281	0.000457723
BCLAF3	-0.329908	-0.16123	-0.451664	0.00369404	0.00364544	0.00369404	5.69805e-08	0.00757675	1.07536e-13	8.31907e-06	0.106321	0
BCOR	-0.0683049	-0.0141002	-0.131636	0.000867117	0.00085441	0.000867117	0.0203625	0.629533	7.81137e-06	0.0215573	0.591907	0.000423713
BCORL1	0.0502759	0.0900363	-0.145748	0.00178833	0.00176326	0.00178833	0.234488	0.0320192	0.000567871	0.112759	0.182552	0.00454809
BCR	-0.0926925	0.0545189	0.0533438	0.0025852	0.00253629	0.0025852	0.0682966	0.279008	0.29411	0.0483828	0.434133	0.169012
BCS1L	-0.166749	-0.121454	-0.0777482	0.00131475	0.00129534	0.00131475	4.25023e-06	0.000739254	0.0320157	0.000125252	0.0458131	0.0460005
BDH1	-0.0222142	-0.0147946	0.0779041	0.00111296	0.00109356	0.00111296	0.505493	0.654595	0.0195337	0.1913	0.600872	0.0344973
BDH2	-0.198249	-0.0579657	-0.0403325	0.00210153	0.00206102	0.00210153	1.52836e-05	0.201666	0.378964	0.000235554	0.386658	0.19516
BDP1	-0.260016	-0.129398	-0.330184	0.0021229	0.00209187	0.0021229	1.6679e-08	0.00466679	7.70899e-13	8.31907e-06	0.0888426	0
BECN1	-0.0576429	-0.0215695	-0.0394357	0.000393184	0.000387169	0.000393184	0.00364891	0.272991	0.046723	0.00694075	0.431656	0.0575229
BEND7	0.111708	0.0918234	-0.0362472	0.00928527	0.00912112	0.00928527	0.246344	0.336323	0.706795	0.116584	0.46796	0.280574
BET1	-0.207654	0.0714524	-0.0771389	0.00786285	0.00775095	0.00786285	0.0191907	0.417024	0.38434	0.0207677	0.508474	0.196571
BEX1	-0.216414	-0.0645598	0.170058	0.0042195	0.00414918	0.0042195	0.000863447	0.316217	0.0088451	0.00275816	0.455892	0.0217126
BEX4	-0.26916	-0.0415983	-0.0246791	0.00381655	0.00375076	0.00381655	1.31927e-05	0.496993	0.689541	0.000228266	0.543187	0.276768
BFAR	-0.133766	-0.045615	-0.102652	0.000788767	0.000777242	0.000788767	1.90822e-06	0.101803	0.000257124	8.51798e-05	0.29585	0.00289338
BGLAP	0.0117473	0.0453548	-0.174096	0.000760182	0.000748793	0.000760182	0.670057	0.0974274	2.7127e-10	0.2323	0.291631	0
BHLHE41	-0.149485	0.150727	-0.235484	0.011876	0.0116704	0.011876	0.170152	0.162944	0.0307061	0.0903834	0.355309	0.0449713
BICD1	-0.111346	-0.0378184	-0.190801	0.0039993	0.00393019	0.0039993	0.0782909	0.546343	0.00255211	0.0532302	0.564535	0.0106475
BICD2	-0.0293222	-0.0281307	-0.103337	0.000554466	0.000546301	0.000554466	0.213037	0.228764	1.14115e-05	0.105539	0.403461	0.000531292
BICDL1	-0.217259	-0.0889539	0.167062	0.00320435	0.00315069	0.00320435	0.000124032	0.113022	0.00316474	0.000813061	0.308556	0.0120363
BICRA	0.133215	0.0523284	0.148052	0.00184577	0.00181845	0.00184577	0.0019304	0.219778	0.000568759	0.00460971	0.398052	0.00454847
BICRAL	-0.0705568	-0.0340816	0.0144066	0.000877706	0.000863957	0.000877706	0.0172388	0.246249	0.626768	0.0192723	0.415616	0.261793
BID	0.0509782	-0.0184242	-0.0278507	0.00117245	0.00115179	0.00117245	0.136539	0.587214	0.416004	0.0777686	0.577838	0.205723
BIN1	0.0209971	0.0360171	0.00932391	0.000610785	0.00060022	0.000610785	0.395547	0.141528	0.705972	0.161729	0.338786	0.280414
BIN2	-0.0908133	-0.0679447	-0.0152487	0.000608495	0.000597884	0.000608495	0.000231895	0.0054571	0.536466	0.00125529	0.0947276	0.239336
BIN3	-0.0423946	0.0128584	-0.07137	0.000395535	0.000389152	0.000395535	0.0330347	0.514517	0.00033248	0.0297469	0.550428	0.00337758
BIRC2	-0.221708	-0.0524982	-0.246737	0.00241246	0.0023735	0.00241246	6.36471e-06	0.281221	5.07458e-07	0.000154322	0.435049	0.000127757
BIRC5	-0.178525	0.108545	0.390703	0.0183804	0.018079	0.0183804	0.187904	0.419506	0.00395366	0.096817	0.508788	0.0136571
BIRC6	-0.299579	-0.107831	-0.3904	0.00183129	0.00180501	0.00183129	2.54924e-12	0.0111462	7.31642e-20	0	0.123925	0
BLCAP	0.0213122	0.0650467	0.0092935	0.000723558	0.000711267	0.000723558	0.428183	0.0147286	0.729722	0.170786	0.135468	0.285578
BLK	-0.0101086	0.0338477	0.0127635	0.00327428	0.00321359	0.00327428	0.859777	0.550453	0.823493	0.274496	0.565359	0.30679
BLM	-0.219169	-0.0559449	-0.330331	0.00222727	0.0021953	0.00222727	3.41742e-06	0.232469	2.57014e-12	0.000121734	0.406219	0
BLMH	-0.0565499	-0.0344464	0.0807325	0.000812474	0.000800767	0.000812474	0.0472632	0.223497	0.00462105	0.0377513	0.399706	0.0149531
BLNK	0.074872	0.0171125	-0.0704119	0.0049379	0.00485228	0.0049379	0.286656	0.805943	0.316336	0.129751	0.644514	0.17604
BLOC1S3	-0.133594	0.051012	-0.233829	0.00341125	0.00335956	0.00341125	0.0221762	0.378806	6.24084e-05	0.0228808	0.490396	0.00125323
BLOC1S5	-0.25543	0.0736423	0.325442	0.0128468	0.0126302	0.0128468	0.0242217	0.512291	0.00408798	0.0242114	0.549978	0.0139589
BLOC1S6	-0.146955	-0.0298331	-0.219319	0.00148958	0.00146633	0.00148958	0.000140324	0.435932	1.32687e-08	0.000878089	0.516191	1.20899e-05
BLTP3A	-0.172528	-0.120159	-0.184347	0.00123788	0.00121711	0.00123788	9.40599e-07	0.000572714	1.60936e-07	6.50675e-05	0.0413487	6.70468e-05
BLTP3B	-0.16682	-0.12157	-0.171097	0.00343153	0.00338462	0.00343153	0.00440283	0.0366495	0.00349155	0.00784047	0.193242	0.012697
BLVRB	0.132984	0.0548995	0.112449	0.00317631	0.00312324	0.00317631	0.0182946	0.325928	0.0460175	0.0200796	0.460839	0.0569801
BLZF1	0.0309521	0.0943353	-0.213127	0.00365407	0.003606	0.00365407	0.608625	0.116195	0.000422305	0.21757	0.311977	0.00383929
BMF	-0.0131155	0.0859041	-0.133124	0.00214364	0.00210611	0.00214364	0.776965	0.0612259	0.00403668	0.256427	0.239355	0.0138454
BMP2K	-0.10946	-0.0343028	-0.148889	0.000975201	0.000960752	0.000975201	0.000456323	0.268431	1.86285e-06	0.0018318	0.429417	0.000219611
BMPR1A	-0.115955	-0.0934291	0.0293243	0.00227786	0.00224054	0.00227786	0.0151172	0.0484033	0.538939	0.0177296	0.219592	0.240014
BMPR2	-0.00868536	0.000228609	-0.178912	0.00203814	0.00200515	0.00203814	0.847441	0.995927	7.40151e-05	0.271722	0.690042	0.00139028
BMT2	-0.0146895	-0.168117	0.0117989	0.00404859	0.00399253	0.00404859	0.81742	0.0077992	0.852888	0.265196	0.107239	0.312882
BNIP1	0.00694607	-0.0227706	-0.0920508	0.00151218	0.00148981	0.00151218	0.858234	0.55523	0.0179258	0.27426	0.566898	0.0327905
BNIP2	-0.0894458	-0.0713482	-0.103431	0.00268395	0.0026412	0.00268395	0.0842533	0.165047	0.045882	0.0559973	0.35686	0.056884
BNIP3L	0.149189	0.118908	0.119367	0.00483756	0.00475973	0.00483756	0.0319538	0.0847912	0.0861234	0.0290713	0.274857	0.0820343
BNIPL	-0.0377591	0.07549	-0.025301	0.00558026	0.00549084	0.00558026	0.61323	0.308319	0.734839	0.218623	0.450739	0.286808
BOD1	-0.123372	-0.0218761	-0.122769	0.00150102	0.00147475	0.00150102	0.00145062	0.568913	0.0015307	0.00388604	0.571471	0.00799088
BOD1L1	-0.205817	-0.0325874	-0.41489	0.00157792	0.00155663	0.00157792	2.20341e-07	0.40883	1.55155e-25	3.9844e-05	0.504797	0
BOLA2B	-0.160246	-0.120656	-0.00442153	0.00255406	0.00250912	0.00255406	0.00152011	0.0160083	0.930282	0.00400574	0.140515	0.329044
BOP1	-0.0315425	-0.027703	0.0425163	0.000986873	0.000973889	0.000986873	0.315344	0.374695	0.17593	0.138389	0.488134	0.124786
BORA	-0.124617	-0.0618638	-0.122594	0.00272087	0.00267769	0.00272087	0.0168921	0.231884	0.0187606	0.0190485	0.405806	0.0337174
BORCS5	-0.0711869	0.0128401	-0.0257053	0.00176076	0.00173038	0.00176076	0.0897942	0.757572	0.540146	0.0584101	0.6308	0.240274
BORCS7	-0.201453	-0.105453	-0.0245179	0.00420507	0.00414532	0.00420507	0.00189241	0.10145	0.705363	0.00456483	0.295522	0.280321
BORCS8	0.00493239	-0.0211234	0.0752565	0.00518835	0.00510671	0.00518835	0.945406	0.767541	0.29612	0.292186	0.634461	0.169603
BPGM	-0.0205556	-0.0317545	0.0984749	0.00621318	0.00610389	0.00621318	0.794263	0.684416	0.211553	0.260164	0.608406	0.139242
BPHL	-0.0923625	-0.0623199	-0.167596	0.00132022	0.00129554	0.00132022	0.0110225	0.0833783	3.97782e-06	0.0143223	0.271692	0.000311033
BPNT1	-0.098638	-0.0396945	-0.144384	0.00107745	0.00105935	0.00107745	0.00265576	0.222624	1.08918e-05	0.00566785	0.399652	0.000512916
BPNT2	0.00334321	-0.00123935	-0.0351728	0.00193248	0.00190046	0.00193248	0.939378	0.97732	0.423647	0.291123	0.686405	0.207431
BPTF	-0.243845	-0.0961713	-0.253518	0.00127066	0.00125081	0.00127066	7.88148e-12	0.00654295	1.14343e-12	0	0.102168	0
BRAF	-0.0653026	-0.0358216	-0.155812	0.00126891	0.00125221	0.00126891	0.0667691	0.311398	1.21948e-05	0.0477499	0.452884	0.000544152
BRAP	-0.0392692	-0.0214451	-0.0664485	0.000536357	0.000527635	0.000536357	0.0899607	0.35051	0.00411534	0.0584735	0.473698	0.0140168
BRAT1	-0.154938	-0.015066	-0.119648	0.00191888	0.00188647	0.00191888	0.000404694	0.728686	0.00630699	0.00169699	0.621742	0.0178617
BRCA1	-0.226252	0.0130675	-0.0873888	0.00456783	0.00449492	0.00456783	0.000815041	0.845464	0.196009	0.00265683	0.653867	0.133127
BRCC3	-0.106495	-0.031945	0.00162088	0.00138858	0.00136964	0.00138858	0.00426466	0.38804	0.965305	0.00769302	0.494597	0.335989
BRD1	-0.134348	-0.0625059	-0.122527	0.000551158	0.000542646	0.000551158	1.04899e-08	0.00729087	1.79802e-07	0	0.104459	7.2497e-05
BRD2	-0.104404	-0.0316648	-0.234578	0.000618336	0.000607433	0.000618336	2.68572e-05	0.19887	3.96476e-21	0.000319285	0.383752	0
BRD3	-0.120955	-0.0300228	-0.106614	0.000657483	0.000646329	0.000657483	2.39163e-06	0.23763	3.21212e-05	9.3236e-05	0.410888	0.000915661
BRD4	0.0770811	0.0372842	-0.0619266	0.000751035	0.000740006	0.000751035	0.00491332	0.170503	0.023841	0.00842702	0.361204	0.0388772
BRD7	-0.16882	-0.0750404	-0.14758	0.000761952	0.000750052	0.000761952	9.60126e-10	0.00614404	8.97044e-08	0	0.0999797	4.22498e-05
BRD8	-0.165536	-0.0331046	-0.187329	0.00112752	0.00110869	0.00112752	8.2305e-07	0.320115	2.42148e-08	6.21157e-05	0.458359	1.92876e-05
BRD9	-0.0290712	0.0111033	-0.0321625	0.00104907	0.00103093	0.00104907	0.369422	0.729486	0.320712	0.154337	0.621815	0.177426
BRF1	-0.121713	-0.0134348	-0.0693301	0.0010681	0.00105023	0.0010681	0.000195943	0.678464	0.0338908	0.00109148	0.608064	0.0475131
BRF2	-0.128551	-0.0210684	-0.160418	0.00215304	0.00212157	0.00215304	0.00559784	0.647379	0.000545753	0.00918019	0.597894	0.00442809
BRK1	-0.0576664	0.00212828	0.121344	0.000961996	0.000948163	0.000961996	0.0629927	0.944896	9.14217e-05	0.0459262	0.678574	0.00157127
BRMS1	-0.0676933	-0.044256	-0.0213118	0.000794237	0.000781544	0.000794237	0.0163062	0.113409	0.449521	0.0186575	0.308945	0.215177
BRMS1L	-0.0773662	-0.0290859	-0.0855381	0.00275829	0.00271971	0.00275829	0.140725	0.577031	0.103378	0.0793609	0.575138	0.091442
BROX	-0.039729	0.0123498	-0.0291622	0.00110369	0.00108767	0.00110369	0.231748	0.708058	0.380051	0.112019	0.616657	0.195332
BRPF1	-0.136213	0.00323066	-0.271184	0.000979857	0.000965352	0.000979857	1.35215e-05	0.917186	4.58366e-18	0.000228266	0.671834	0
BRPF3	-0.0594841	-0.038386	-0.0870216	0.00123298	0.00121172	0.00123298	0.0902588	0.270142	0.013202	0.0585742	0.430651	0.0274426
BRSK1	-0.0403469	-0.0467316	-0.153618	0.00637755	0.00627086	0.00637755	0.613402	0.555104	0.0544053	0.218635	0.56687	0.0629179
BRWD1	-0.226694	-0.057975	-0.213938	0.00240576	0.00237265	0.00240576	3.80362e-06	0.233964	1.29014e-05	0.000124289	0.407788	0.000570618
BRWD3	-0.0144201	0.0802272	-0.29525	0.00135328	0.00133235	0.00135328	0.695065	0.0279547	1.00754e-15	0.238203	0.174562	0
BSCL2	-0.0681653	-0.0722032	0.0888849	0.000522033	0.000513414	0.000522033	0.00285047	0.00143974	0.000100136	0.00590188	0.0558275	0.00165111
BSDC1	-0.0917077	-0.0315313	-0.159667	0.000770452	0.000759936	0.000770452	0.000953344	0.252702	8.80354e-09	0.00294437	0.419994	1.20899e-05
BST1	-0.182098	-0.00868573	0.0435926	0.00214655	0.0021065	0.00214655	8.48162e-05	0.8499	0.346758	0.000646004	0.654576	0.185759
BST2	0.0950363	-0.107196	-0.011219	0.00195468	0.00192066	0.00195468	0.0315893	0.014446	0.799684	0.0288835	0.134456	0.301637
BTAF1	-0.0837099	0.0196017	-0.138694	0.0022089	0.002177	0.0022089	0.0748958	0.674405	0.00316736	0.0515497	0.607045	0.0120363
BTBD1	-0.097309	-0.00263224	-0.096421	0.00205684	0.00202524	0.00205684	0.0319034	0.953358	0.0335001	0.0290508	0.680252	0.0471788
BTBD10	-0.0155247	0.000732317	-0.099604	0.00145923	0.0014367	0.00145923	0.684444	0.984586	0.00912203	0.235916	0.687664	0.0221261
BTBD11	-0.242901	-0.0404447	0.0840131	0.00280913	0.00276055	0.00280913	4.58502e-06	0.441433	0.11294	0.000134665	0.517241	0.0962743
BTBD3	-0.105986	-0.0819803	-0.0837408	0.00263511	0.00258704	0.00263511	0.0389543	0.107008	0.102824	0.0331044	0.303026	0.0911359
BTBD7	-0.0684592	-0.0710353	-0.0612699	0.00123715	0.00122005	0.00123715	0.0516127	0.0419825	0.0815171	0.04006	0.205411	0.0794055
BTBD9	-0.0494635	-0.0825438	-0.261344	0.00249814	0.00246425	0.00249814	0.322351	0.0963506	1.70591e-07	0.140535	0.28965	6.97222e-05
BTD	0.0476769	0.0810903	0.119931	0.00176171	0.00173271	0.00176171	0.255997	0.051406	0.00427171	0.119648	0.22401	0.0143281
BTF3	-0.0123819	-0.00780315	0.254286	0.00107562	0.00105723	0.00107562	0.705776	0.810341	8.94678e-15	0.240731	0.645242	0
BTF3L4	-0.106862	0.0105535	0.0278045	0.00209802	0.00206494	0.00209802	0.0196468	0.81635	0.54383	0.021082	0.646987	0.241072
BTG3	-0.114692	0.0366416	-0.123767	0.00409513	0.00403193	0.00409513	0.0730932	0.563901	0.0531056	0.050754	0.570186	0.062121
BTK	0.0305985	0.00425726	-0.0811353	0.00127864	0.00125514	0.00127864	0.392158	0.904351	0.0232679	0.160938	0.668616	0.0383398
BTLA	-0.289618	-0.0916552	0.0166205	0.00393673	0.00386768	0.00393673	3.91366e-06	0.140541	0.791089	0.000125252	0.337337	0.299925
BTN3A3	0.062323	0.0483634	-0.0716491	0.00143239	0.00140835	0.00143239	0.0996175	0.197492	0.0583409	0.06262	0.382794	0.0654381
BTRC	-0.133356	0.0070931	-0.148538	0.00130964	0.00128965	0.00130964	0.000228703	0.843424	4.05173e-05	0.00124814	0.653731	0.00101637
BUB1	-0.246182	0.0350485	0.220204	0.0131516	0.0129281	0.0131516	0.0318193	0.757892	0.0548389	0.0290178	0.6308	0.0632637
BUB1B	-0.292277	0.107579	-0.0547763	0.01306	0.012841	0.01306	0.0105413	0.342438	0.631715	0.0139251	0.470601	0.263013
BUB3	-0.261292	-0.123124	-0.0424199	0.00149969	0.00147391	0.00149969	1.5069e-11	0.00134091	0.273345	0	0.0544936	0.161715
BUD13	-0.081002	-0.0749914	-0.0649407	0.000379162	0.000372386	0.000379162	3.18379e-05	0.000101864	0.000852779	0.000357404	0.0222303	0.00570777
BUD23	-0.0177348	-0.0437596	0.0453615	0.000673285	0.000662173	0.000673285	0.494302	0.089029	0.0804313	0.188368	0.280046	0.0788546
BUD31	-0.0412448	-0.0068145	0.109936	0.00136329	0.0013442	0.00136329	0.263971	0.852549	0.00290659	0.122394	0.655515	0.0114793
BYSL	-0.0388656	-0.0415783	-0.182307	0.00350079	0.00345304	0.00350079	0.511261	0.479216	0.00206173	0.192822	0.535833	0.00941341
BZW1	-0.051342	-0.0268553	0.00726976	0.00111601	0.00109937	0.00111601	0.124323	0.41797	0.82773	0.0730102	0.508742	0.307622
BZW2	-0.0233841	-0.0920176	0.0663466	0.00236907	0.00232665	0.00236907	0.630921	0.0564324	0.172849	0.222799	0.234302	0.123662
C11H12orf4	-0.164397	-0.0521652	-0.14781	0.00284434	0.00280526	0.00284434	0.00205267	0.324671	0.00557997	0.0048094	0.460521	0.0166301
C11H12orf56	0.0277765	0.0679012	0.402168	0.00950092	0.0093402	0.00950092	0.775669	0.482314	3.69189e-05	0.256154	0.536703	0.000964381
C12H2orf69	-0.261933	-0.0583509	-0.156279	0.00674603	0.0066414	0.00674603	0.00142724	0.473987	0.0570759	0.00383921	0.53381	0.0646228
C12H2orf88	0.130781	0.361803	0.0280348	0.0272777	0.026814	0.0272777	0.428451	0.0271408	0.865212	0.170849	0.172287	0.315523
C13H2orf15	-0.211649	-0.10149	-0.0101236	0.00292792	0.00287983	0.00292792	9.17501e-05	0.0585976	0.851588	0.000685692	0.236869	0.312664
C13H2orf42	-0.14987	-0.0164583	-0.157068	0.00233971	0.00230893	0.00233971	0.00194581	0.731962	0.00116556	0.00463431	0.622004	0.00682632
C14H11orf24	-0.0211478	-0.00370057	-0.141094	0.00241554	0.00237792	0.00241554	0.666987	0.939509	0.00409463	0.231526	0.677144	0.0139665
C14H11orf58	-0.108865	-0.0232413	0.0406889	0.00084327	0.000829805	0.00084327	0.00017761	0.419774	0.161161	0.0010399	0.50894	0.118537
C14H11orf68	-0.0958324	-0.0201802	-0.0665294	0.00133571	0.00131656	0.00133571	0.00873795	0.578097	0.0687046	0.0123027	0.575138	0.0718909
C15H9orf85	-0.182479	0.0043982	-0.162914	0.00347689	0.00342739	0.00347689	0.00197014	0.940114	0.00572934	0.00467867	0.677328	0.0169015
C16H17orf49	-0.048255	-0.0285519	0.10307	0.00158946	0.00156471	0.00158946	0.226138	0.470416	0.00973003	0.110166	0.531641	0.0229449
C16H17orf80	-0.195012	-0.137158	-0.124495	0.00115339	0.00113503	0.00115339	9.34976e-09	4.67799e-05	0.000246615	0	0.0141133	0.00283434
C18H18orf21	-0.144002	-0.067067	-0.105102	0.00227611	0.00223966	0.00227611	0.00254141	0.156437	0.0275943	0.00553028	0.351846	0.042221
C19H19orf12	-0.106985	-0.0772521	-0.280951	0.000952633	0.00093475	0.000952633	0.000527766	0.0115123	8.8151e-20	0.00199516	0.125238	0
C19H19orf38	0.229368	0.0107689	-0.12273	0.00626795	0.00615762	0.00626795	0.00376577	0.890845	0.121093	0.00709243	0.665127	0.100246
C19H19orf44	-0.0461469	0.0111318	-0.114439	0.00103435	0.00101601	0.00103435	0.151327	0.726914	0.000373286	0.0834729	0.621088	0.00360716
C19H19orf47	-0.129246	-0.071416	0.00717971	0.000956701	0.000941525	0.000956701	2.93331e-05	0.0199414	0.816442	0.000337293	0.152005	0.305222
C1GALT1C1	-0.0503387	-0.0857531	-0.0458038	0.00308625	0.0030368	0.00308625	0.364871	0.119681	0.409661	0.153147	0.315357	0.204
C1H1orf127	0.122513	0.0137998	-0.311475	0.00354073	0.00347552	0.00354073	0.0395037	0.814924	1.6541e-07	0.0334401	0.646401	6.97222e-05
C1H1orf131	-0.121499	-0.0399409	-0.127022	0.0013322	0.0013126	0.0013322	0.000872227	0.270274	0.000501193	0.00277285	0.430651	0.00421155
C1H1orf159	-0.0795262	-0.0144918	-0.0941809	0.00207502	0.00203852	0.00207502	0.0808427	0.748233	0.0386845	0.0543494	0.627892	0.0513922
C1H1orf162	0.227901	0.00701888	-0.11674	0.00600599	0.00589918	0.00600599	0.00327451	0.927187	0.131977	0.00643987	0.674524	0.105535
C1H1orf167	-0.043956	-0.0449676	-0.178061	0.0013025	0.00128261	0.0013025	0.223243	0.209259	8.06466e-07	0.109091	0.391421	0.00014817
C1H1orf174	-0.165148	-0.0627066	0.0250838	0.00151938	0.00149439	0.00151938	2.26703e-05	0.104779	0.519888	0.000287015	0.299556	0.234921
C1H1orf35	-0.13011	-0.00681582	-0.0927973	0.00189914	0.00186852	0.00189914	0.00283032	0.874711	0.0332215	0.00588319	0.661273	0.04697
C1H1orf43	-0.00572783	0.0307567	-0.0601336	0.000866582	0.000852226	0.000866582	0.845726	0.29208	0.0410786	0.271315	0.441868	0.0532118
C1H1orf50	-0.075404	-0.053415	-0.0763834	0.00158702	0.00155981	0.00158702	0.0583849	0.176225	0.0551896	0.0435365	0.365789	0.0635112
C1H1orf52	-0.0364917	0.0215567	-0.0311578	0.00305409	0.00301058	0.00305409	0.509049	0.694409	0.57289	0.192226	0.612044	0.248371
C1QBP	-0.0201293	0.0192816	0.231875	0.00215496	0.00212195	0.00215496	0.664564	0.675525	5.88364e-07	0.230982	0.607304	0.000131144
C1QC	0.597708	-0.0568211	-0.252742	0.0123084	0.0120901	0.0123084	7.14396e-08	0.605319	0.0227194	8.31907e-06	0.58237	0.0378141
C1QTNF1	-0.136095	-0.092969	0.547385	0.00772243	0.00758244	0.00772243	0.121455	0.285673	4.69516e-10	0.0718017	0.437906	0
C1RL	0.0721995	0.0818158	-0.0247752	0.00473762	0.00464863	0.00473762	0.294202	0.230147	0.718888	0.13209	0.404138	0.283493
C20H16orf54	-0.080132	0.0912207	-0.198828	0.00245894	0.0024203	0.00245894	0.106102	0.0637094	6.08148e-05	0.0654154	0.244014	0.00124458
C20H16orf74	-0.145737	-0.0302053	0.0367891	0.00440297	0.00432411	0.00440297	0.0280685	0.64599	0.579285	0.0266592	0.597479	0.24985
C20H16orf86	-0.22806	-0.118595	-0.225789	0.00419865	0.00412811	0.00419865	0.000432196	0.064917	0.000492943	0.00178023	0.2451	0.0041729
C2CD2	-0.0496418	0.0291673	-0.0132988	0.00287776	0.00282482	0.00287776	0.354768	0.583154	0.804208	0.150382	0.576577	0.30251
C2CD2L	0.0582197	0.0791502	-0.169587	0.00142637	0.00140316	0.00142637	0.123186	0.0346013	7.11208e-06	0.0724814	0.188848	0.000413817
C2CD3	-0.095535	-0.0338582	-0.146648	0.00113784	0.0011195	0.00113784	0.00462311	0.311571	1.37723e-05	0.00809557	0.452884	0.000586975
C2CD5	-0.177719	-0.0760668	-0.272639	0.00247739	0.00244019	0.00247739	0.000356206	0.123593	4.31143e-08	0.00159575	0.319674	2.90603e-05
C2H3orf18	-0.0240283	0.106282	-0.244342	0.00317299	0.00311705	0.00317299	0.669694	0.0569553	1.43952e-05	0.232235	0.234302	0.000599894
C2H3orf38	-0.0817174	-0.039575	-0.0783125	0.00229664	0.00226636	0.00229664	0.0881622	0.405805	0.102233	0.0577	0.503586	0.0908249
C3	0.0516038	-0.135632	-0.0229469	0.00620712	0.00608644	0.00620712	0.512472	0.0821184	0.770853	0.193062	0.26975	0.29522
C3AR1	0.339887	0.0156262	-0.131906	0.00924841	0.0090812	0.00924841	0.000408878	0.869749	0.170184	0.0017113	0.660129	0.122539
C3H21orf91	-0.152262	-0.0911372	-0.0965139	0.00329567	0.0032409	0.00329567	0.00799492	0.1094	0.0927253	0.0116252	0.304798	0.0855102
C3H7orf50	-0.0816524	-0.0810939	0.0129094	0.000800069	0.000786201	0.000800069	0.00389276	0.00382609	0.648105	0.0072533	0.083376	0.266753
C4H6orf89	-0.0208708	-0.0601703	0.00391317	0.000572294	0.000562993	0.000572294	0.382974	0.0112161	0.870065	0.158299	0.12406	0.31656
C5AR1	0.191534	-0.0693712	-0.0382947	0.00945098	0.0092871	0.00945098	0.0488171	0.47162	0.693646	0.0386231	0.532254	0.277424
C5AR2	0.0931358	0.00852626	-0.271607	0.0107205	0.0105326	0.0107205	0.368377	0.933789	0.00871059	0.15412	0.676558	0.0214673
C6H5orf15	0.0705812	-0.0265194	0.131011	0.000971541	0.000957824	0.000971541	0.0235479	0.39151	2.63205e-05	0.0237784	0.496302	0.000842332
C6H5orf22	-0.187232	-0.120928	-0.14671	0.00191053	0.00187913	0.00191053	1.83931e-05	0.00527675	0.000789416	0.000269108	0.0937755	0.00548617
C6H5orf24	-0.0837398	0.0651876	-0.252834	0.00208501	0.00205758	0.00208501	0.0666675	0.15069	3.0756e-08	0.0477293	0.346515	2.27355e-05
C6H5orf34	-0.268379	-0.0400923	-0.283028	0.00455544	0.00448571	0.00455544	6.99853e-05	0.549432	2.74836e-05	0.000567777	0.56495	0.000849596
C6H5orf63	-0.262015	-0.135991	-0.08926	0.00196691	0.00193288	0.00196691	3.46491e-09	0.00198019	0.0441535	0	0.0646824	0.0556143
C7H14orf28	-0.220213	-0.0273696	-0.164022	0.0054983	0.00540752	0.0054983	0.00297979	0.709748	0.0269658	0.00605327	0.616894	0.0416615
C7H14orf93	-0.0566101	0.0139664	0.00224305	0.00194506	0.00191863	0.00194506	0.199285	0.749839	0.959438	0.101026	0.628275	0.33488
C7H15orf39	0.110998	0.0640908	-0.148771	0.00157866	0.00154956	0.00157866	0.00521197	0.103496	0.000180881	0.00874055	0.29762	0.00235085
C7H15orf40	-0.215957	-0.0565435	-0.134606	0.00218882	0.00215628	0.00218882	3.91265e-06	0.223349	0.00401299	0.000125252	0.399652	0.0137966
C8H8orf33	-0.08234	-0.0748626	0.000491149	0.00148544	0.0014626	0.00148544	0.0326467	0.0502884	0.989833	0.0294933	0.222372	0.340521
C9H10orf88	-0.204303	-0.0155045	-0.266075	0.00316393	0.00311644	0.00316393	0.000281101	0.781217	2.24162e-06	0.00139092	0.638505	0.000244677
C9orf72	-0.0480004	-0.0517873	-0.264053	0.00663169	0.00652908	0.00663169	0.555572	0.521581	0.00118487	0.204186	0.553667	0.00687947
CA1	0.53648	0.292043	0.61307	0.0305612	0.0300416	0.0305612	0.00214921	0.0919993	0.000453336	0.0049569	0.284424	0.00398632
CA11	-0.207848	-0.0447009	-0.032671	0.00432597	0.00425873	0.00432597	0.00157699	0.493358	0.619379	0.00408805	0.541439	0.260058
CA5B	-0.103713	-0.0541352	0.0231291	0.00141585	0.00139363	0.00141585	0.00584603	0.147023	0.538765	0.00943273	0.343202	0.239983
CA6	0.0273572	0.0936837	0.265633	0.00676388	0.00664168	0.00676388	0.739406	0.250332	0.0012385	0.247881	0.418339	0.00704729
CAAP1	-0.120477	-0.0265241	-0.0885715	0.00238815	0.00235115	0.00238815	0.0136894	0.584367	0.0699187	0.0166104	0.576577	0.0726615
CAB39	-0.167934	-0.0821025	-0.0443022	0.00137786	0.0013574	0.00137786	6.06438e-06	0.0258509	0.232673	0.000154322	0.168024	0.147196
CAB39L	-0.0731479	0.0409355	-0.0803994	0.00313197	0.00307628	0.00313197	0.191195	0.460482	0.150824	0.0980764	0.527202	0.114105
CABIN1	-0.0720321	0.00460045	-0.0927537	0.000978596	0.00096261	0.000978596	0.0212997	0.882124	0.0030265	0.0222871	0.662601	0.0117148
CABLES2	-0.0760612	-0.00311869	-0.0191376	0.00268545	0.00264177	0.00268545	0.14217	0.951616	0.711904	0.0799657	0.679895	0.281785
CABP7	-0.0146791	-0.00592177	0.00471492	0.00201738	0.00198816	0.00201738	0.743805	0.894345	0.916397	0.248943	0.666118	0.32645
CACNA1A	-0.0157089	0.0308474	-0.348831	0.00215355	0.00211336	0.00215355	0.734981	0.502211	5.61002e-14	0.246921	0.544579	0
CACNA1F	-0.0738961	0.0820104	-0.101524	0.00266839	0.00262257	0.00266839	0.152565	0.109284	0.0493714	0.083948	0.304798	0.0594799
CACNA2D4	-0.0142298	-0.0131105	-0.107334	0.00388375	0.00381781	0.00388375	0.819385	0.831964	0.0850117	0.265603	0.651145	0.0814354
CACNB1	-0.0708482	-0.0978288	-0.0605901	0.00240938	0.00237347	0.00240938	0.148918	0.0446378	0.217061	0.0825293	0.210158	0.141353
CACNB3	-0.124372	0.028838	0.0834211	0.00393096	0.00386202	0.00393096	0.0472907	0.642618	0.183342	0.037755	0.596242	0.12798
CACTIN	-0.0768232	-0.0132636	-0.0993033	0.000845972	0.000832638	0.000845972	0.00825932	0.645764	0.000639755	0.0118676	0.597416	0.00485089
CACUL1	0.0278706	0.0151188	0.0169085	0.00195729	0.00192523	0.00195729	0.528715	0.730419	0.702321	0.197406	0.621975	0.279544
CACYBP	-0.0882948	-0.0411771	0.169984	0.00140015	0.00137625	0.00140015	0.0182922	0.267016	5.55209e-06	0.0200796	0.428672	0.000372034
CAD	-0.0976707	-0.0499323	-0.045229	0.000611987	0.00060177	0.000611987	7.87588e-05	0.0418026	0.0675059	0.000621157	0.205246	0.0712018
CADM1	-0.0652187	-0.01757	0.232758	0.00873467	0.00857669	0.00873467	0.485284	0.849529	0.0127574	0.186017	0.654487	0.0268877
CALCOCO1	-0.0553893	0.0581224	0.00150959	0.000811926	0.000798301	0.000811926	0.0519109	0.0396744	0.957749	0.0402183	0.200087	0.334643
CALCOCO2	-0.0615167	-0.115854	-0.123374	0.00141546	0.00139235	0.00141546	0.102029	0.00190387	0.00104088	0.0637335	0.0646099	0.00641703
CALCRL	-0.10461	-0.068511	-0.406354	0.0103984	0.0102188	0.0103984	0.304956	0.49794	6.74996e-05	0.13535	0.543966	0.0013121
CALHM2	-0.0893396	0.0860259	-0.32501	0.00138921	0.00136412	0.00138921	0.0165321	0.0198495	2.78395e-18	0.0188488	0.151984	0
CALM3	-0.00307218	0.00646321	0.178362	0.000725055	0.000713296	0.000725055	0.909164	0.808781	3.49753e-11	0.285056	0.645219	0
CALR	0.0638761	-0.0562709	0.0788111	0.00132487	0.00130641	0.00132487	0.0792767	0.119508	0.0303714	0.0537046	0.315334	0.0446924
CALU	-0.0119745	0.0488524	0.0625271	0.00110264	0.00108504	0.00110264	0.71839	0.138055	0.0596997	0.243269	0.334393	0.0662744
CAMK1D	0.0496063	-0.051491	-0.132603	0.00155336	0.00153226	0.00155336	0.208161	0.188368	0.000766915	0.103948	0.376447	0.0053768
CAMK2D	-0.0772163	-0.0583537	-0.0545351	0.00147724	0.00145428	0.00147724	0.0445358	0.125971	0.15593	0.0363207	0.322282	0.116438
CAMK2G	-0.12122	-0.0484612	-0.193297	0.000872103	0.000858538	0.000872103	4.04665e-05	0.0981439	5.93017e-11	0.000400474	0.292097	0
CAMK4	-0.206478	-0.0838023	0.184137	0.0025341	0.00249067	0.0025341	4.10166e-05	0.0931167	0.000254317	0.000400474	0.285859	0.00288296
CAMKK1	-0.099023	-0.0270912	-0.0476743	0.00331071	0.00325306	0.00331071	0.0852545	0.634796	0.407354	0.0564185	0.593382	0.20333
CAMKK2	-0.0496074	-0.0130889	-0.278017	0.00122906	0.00120681	0.00122906	0.157065	0.706341	2.18792e-15	0.0856358	0.616361	0
CAMKMT	-0.050003	-0.0949729	-0.0105141	0.00380065	0.00374727	0.00380065	0.417316	0.12079	0.86458	0.167801	0.316335	0.315373
CAMP	0.136042	-0.0146953	0.0744034	0.0091597	0.00899909	0.0091597	0.155186	0.876892	0.436915	0.0849274	0.661611	0.211671
CAMSAP1	-0.103606	-0.0129114	-0.0882725	0.00169436	0.00166278	0.00169436	0.0118362	0.751521	0.031994	0.015019	0.628875	0.045989
CAMSAP2	-0.125598	-0.0328299	-0.139262	0.00275648	0.00270802	0.00275648	0.0167457	0.528122	0.00798986	0.0189557	0.556424	0.0204433
CAMTA2	0.0758348	0.0199994	-0.115508	0.000862591	0.000848726	0.000862591	0.00982126	0.492406	8.39427e-05	0.0132957	0.541187	0.00148493
CAND1	-0.126905	-0.0168415	-0.0169562	0.00223305	0.00220348	0.00223305	0.00724154	0.719761	0.719728	0.0108252	0.619307	0.283591
CANT1	0.0686319	0.0581692	-0.0427012	0.000777072	0.000764126	0.000777072	0.0138148	0.0353509	0.125565	0.0167068	0.190808	0.102302
CANX	-0.0123808	-0.086586	-0.00723161	0.00118084	0.00116083	0.00118084	0.718629	0.0110429	0.83332	0.243282	0.122957	0.308718
CAP1	0.0234422	-0.0267167	0.0301669	0.000420341	0.000413502	0.000420341	0.252872	0.188898	0.141184	0.11873	0.376713	0.109786
CAPG	0.0760368	-0.0121796	0.135868	0.00136667	0.00134201	0.00136667	0.0397057	0.739532	0.000237625	0.0335217	0.62449	0.00275816
CAPN1	-0.00363024	-0.0374251	-0.00839115	0.00036105	0.0003543	0.00036105	0.848485	0.046781	0.658772	0.271961	0.215177	0.269281
CAPN10	-0.147803	-0.091598	-0.155028	0.001179	0.00115939	0.001179	1.67335e-05	0.00714265	6.33286e-06	0.000249572	0.103813	0.000393152
CAPN12	-0.154322	0.0981861	-0.0889459	0.00634042	0.00622588	0.00634042	0.0526154	0.213363	0.263979	0.0405465	0.394525	0.158737
CAPN15	-0.0757483	-0.0584624	-0.0787327	0.000979772	0.000965543	0.000979772	0.0155216	0.0599116	0.0118926	0.0180431	0.237539	0.0257571
CAPN2	0.0298555	-0.0310626	-0.0714664	0.000367032	0.00036056	0.000367032	0.119144	0.101867	0.000191211	0.0709243	0.29585	0.00243087
CAPN3	0.0511509	-0.0312782	-0.252737	0.00359547	0.00353053	0.00359547	0.39363	0.598605	2.49842e-05	0.161246	0.581059	0.000816746
CAPN7	-0.261731	-0.0922612	-0.29576	0.0025278	0.00248935	0.0025278	1.93204e-07	0.0644339	4.03903e-09	3.9844e-05	0.244812	4.56123e-06
CAPNS1	0.0277407	0.0024016	0.086187	0.000506971	0.000497985	0.000506971	0.217932	0.914297	0.000129289	0.107269	0.671276	0.00191838
CAPRIN1	-0.045843	-0.0167284	-0.066433	0.00103643	0.00101931	0.00103643	0.154453	0.600302	0.0390607	0.0847296	0.58136	0.051723
CAPRIN2	-0.0102715	0.062496	-0.103068	0.00325364	0.00320165	0.00325364	0.857096	0.269376	0.0707754	0.274051	0.430448	0.0732005
CAPS	-0.111021	-0.0686209	-0.128619	0.00320782	0.00315615	0.00320782	0.049972	0.221914	0.0231527	0.0392471	0.399201	0.038258
CAPZA1	-0.140958	-0.0151352	-0.0445622	0.00216334	0.00213105	0.00216334	0.0024408	0.743015	0.33802	0.00539303	0.62559	0.182953
CAPZA2	-0.0510824	-0.0395085	0.0299042	0.00370915	0.00365052	0.00370915	0.401608	0.513174	0.623415	0.163318	0.550127	0.260936
CAPZB	0.0327913	0.00224997	0.123653	0.000474811	0.000466684	0.000474811	0.132358	0.917049	1.38899e-08	0.0762391	0.671834	1.20899e-05
CARD11	-0.0502186	0.0424466	-0.0352072	0.0018996	0.00186726	0.0018996	0.249233	0.325956	0.419209	0.117555	0.460839	0.206294
CARD6	0.0256679	0.0287801	-0.19403	0.00297881	0.00293066	0.00297881	0.638145	0.594981	0.000377877	0.224538	0.580196	0.00362604
CARD9	0.122655	0.0169887	-0.21855	0.00508032	0.00499135	0.00508032	0.0852798	0.80997	0.00216776	0.0564185	0.645219	0.00969514
CARF	-0.164386	-0.0345256	-0.255275	0.00494999	0.00487763	0.00494999	0.0194663	0.621057	0.000285267	0.0209572	0.588114	0.00306854
CARHSP1	-0.087388	0.0893864	0.178399	0.00209349	0.00205848	0.00209349	0.0561429	0.0488217	9.65744e-05	0.0424195	0.220134	0.00161687
CARM1	-0.0279658	-0.00572856	0.0356704	0.000650138	0.000640027	0.000650138	0.272732	0.820862	0.161825	0.125283	0.647814	0.11881
CARMIL1	-0.0766232	-0.154488	-0.233218	0.00257857	0.00253987	0.00257857	0.131315	0.00217363	4.3747e-06	0.0758117	0.06698	0.000325075
CARMIL2	-0.149345	0.0080505	0.0320778	0.00279295	0.00274614	0.00279295	0.00471465	0.877906	0.543865	0.00818686	0.661737	0.241072
CARMIL3	0.0825679	0.029215	-0.356798	0.00723695	0.0071053	0.00723695	0.331755	0.7289	2.73893e-05	0.143315	0.621815	0.000849188
CARNMT1	-0.191834	-0.0356961	-0.121588	0.0041479	0.00408746	0.0041479	0.00289573	0.576617	0.0590399	0.00597228	0.575138	0.0658636
CARS1	-0.0247268	-0.0430511	0.013281	0.000723106	0.000711295	0.000723106	0.357818	0.106482	0.621384	0.151127	0.302622	0.260455
CARS2	-0.107739	-0.0161531	-0.126795	0.00151488	0.00148835	0.00151488	0.00563822	0.675435	0.00112308	0.0092079	0.607304	0.00667162
CASD1	-0.287207	-0.0440941	-0.202528	0.00663753	0.00654564	0.00663753	0.000423058	0.585746	0.0129229	0.00175452	0.577106	0.0271085
CASK	0.00328689	-0.055976	-0.101692	0.00258395	0.00254238	0.00258395	0.948444	0.266934	0.0454437	0.292653	0.428672	0.0566627
CASP10	-0.0175186	0.0298732	-0.178277	0.0015522	0.00152507	0.0015522	0.656568	0.444297	6.03895e-06	0.229224	0.518069	0.000388012
CASP12	0.0150574	-0.0657205	0.0987345	0.0011846	0.00116208	0.0011846	0.661758	0.0538684	0.00412182	0.230288	0.230307	0.014025
CASP2	-0.0404206	0.0835571	0.0789914	0.00165949	0.00163168	0.00165949	0.321082	0.0385885	0.0524934	0.14017	0.197769	0.0617047
CASP3	0.00291789	0.100433	0.0220476	0.00277552	0.00273037	0.00277552	0.955831	0.054598	0.675587	0.294137	0.231094	0.273444
CASP4	0.0854941	-0.048884	0.0163072	0.00223736	0.00219709	0.00223736	0.0706909	0.296995	0.730278	0.0496262	0.443645	0.285651
CASP6	-0.0420507	-0.0179288	-0.0397302	0.00179793	0.00177049	0.00179793	0.321337	0.67004	0.348764	0.140251	0.606181	0.186387
CASP7	0.0894568	-0.0226782	-0.0682889	0.00188332	0.00185038	0.00188332	0.0392701	0.598052	0.115586	0.0332865	0.581059	0.0976311
CASP8	-0.044767	0.0394781	-0.0651652	0.000898621	0.000884565	0.000898621	0.135338	0.184387	0.0297172	0.0773492	0.372372	0.0441025
CASP8AP2	-0.298283	-0.138995	-0.204059	0.00251883	0.00247949	0.00251883	2.79318e-09	0.00524835	4.7847e-05	0	0.0935568	0.0010879
CASP9	-0.0779115	-0.032556	-0.0928059	0.000725617	0.000713553	0.000725617	0.00382396	0.222935	0.000570507	0.00716471	0.399652	0.00455246
CASS4	-0.0108541	0.0580605	-0.0346235	0.00284084	0.00279107	0.00284084	0.838633	0.271771	0.51595	0.269754	0.430946	0.233839
CAST	-0.0829497	-0.104362	-0.159504	0.000888101	0.000874799	0.000888101	0.00537839	0.000417964	8.68411e-08	0.00893338	0.0389724	4.22498e-05
CASZ1	0.0583186	-0.0241273	-0.0227171	0.0021252	0.002092	0.0021252	0.205853	0.597841	0.622168	0.103244	0.581059	0.260622
CAT	0.0820547	-0.0055347	0.0344462	0.00118957	0.00116801	0.00118957	0.017356	0.871348	0.317927	0.0193803	0.66064	0.176566
CATIP	-0.0199607	0.0722966	-0.286072	0.00565607	0.00555114	0.00565607	0.790693	0.331874	0.000142495	0.259475	0.46431	0.00203327
CAVIN2	0.14062	0.251221	0.0608371	0.0205134	0.0201628	0.0205134	0.326193	0.0768577	0.671007	0.141549	0.262083	0.272505
CBL	-0.0481323	-0.0305174	-0.158648	0.00114346	0.00112669	0.00114346	0.154621	0.36326	2.71034e-06	0.0847386	0.481967	0.000267145
CBLB	-0.142125	-0.00494135	-0.202767	0.00227195	0.00223172	0.00227195	0.00286613	0.916694	2.09991e-05	0.00591528	0.671834	0.000742436
CBR1	-0.00170906	-0.0352005	0.14921	0.00108101	0.0010629	0.00108101	0.958544	0.280277	5.67341e-06	0.294644	0.434703	0.000375558
CBR4	-0.137931	-0.0280855	-0.0729873	0.00338867	0.00333345	0.00338867	0.0178149	0.626651	0.20991	0.0196931	0.590625	0.138595
CBX1	-0.112938	-0.0280494	-0.0598923	0.00126449	0.00124545	0.00126449	0.00149307	0.426728	0.0921285	0.00396405	0.511331	0.0851546
CBX3	-0.234948	-0.0983853	-0.0753604	0.00270659	0.00266389	0.00270659	6.30008e-06	0.0566225	0.147465	0.000154322	0.234302	0.112664
CBX4	-0.0397373	0.019954	-0.0458479	0.00119055	0.0011703	0.00119055	0.24946	0.559701	0.183928	0.117634	0.568542	0.128232
CBX5	-0.140694	0.0307414	0.12144	0.00363326	0.00357456	0.00363326	0.0195886	0.607129	0.0439353	0.0210483	0.582577	0.0554405
CBX6	0.121563	0.106783	0.0221009	0.00166489	0.00163846	0.00166489	0.00288938	0.00833856	0.58806	0.00596007	0.111758	0.252092
CBX7	-0.164893	0.0412173	-0.115641	0.00151096	0.00148489	0.00151096	2.21476e-05	0.284788	0.0029299	0.000285874	0.437499	0.0115145
CBX8	-0.215737	0.0489826	-0.284026	0.00437146	0.00429975	0.00437146	0.00110256	0.455064	1.74064e-05	0.00324713	0.524589	0.000653848
CC2D1A	-0.0513297	0.00284254	-0.132349	0.000905459	0.00089109	0.000905459	0.0880405	0.924137	1.0909e-05	0.0576421	0.673255	0.000512916
CC2D1B	-0.170006	-0.0740612	-0.15506	0.000993431	0.000975834	0.000993431	6.89786e-08	0.0177475	8.67196e-07	8.31907e-06	0.145418	0.000155367
CCAR1	-0.116527	-0.0127205	-0.131192	0.000963795	0.000949896	0.000963795	0.000174391	0.679805	2.38036e-05	0.00102901	0.608064	0.00079351
CCAR2	-0.0885566	-0.0160988	-0.125806	0.000646171	0.000636345	0.000646171	0.000494439	0.523352	7.45573e-07	0.00191853	0.554763	0.000143674
CCDC102A	-0.135977	-0.0324875	0.119459	0.00509915	0.00501709	0.00509915	0.0568819	0.646479	0.0943473	0.0428075	0.597684	0.0864347
CCDC107	-0.191017	-0.00820923	0.00874169	0.00401567	0.0039522	0.00401567	0.00257532	0.896106	0.890281	0.00556921	0.666427	0.320793
CCDC112	-0.249829	-0.141439	-0.261334	0.00385853	0.00380254	0.00385853	5.77297e-05	0.0218093	2.58644e-05	0.000518861	0.159088	0.000834227
CCDC12	-0.0927986	-0.0598348	-0.149883	0.000714039	0.000701597	0.000714039	0.00051505	0.0238853	2.0342e-08	0.00195783	0.16506	1.55881e-05
CCDC120	-0.0387033	-0.0276533	-0.0641848	0.00288893	0.00284242	0.00288893	0.471477	0.603981	0.232414	0.182386	0.582017	0.147112
CCDC124	-0.121474	-0.0803899	0.0166675	0.00171287	0.00168745	0.00171287	0.00333443	0.0503498	0.687151	0.00651685	0.222372	0.276221
CCDC126	-0.017538	-0.0465422	-0.0841418	0.00717047	0.00707074	0.00717047	0.835922	0.579924	0.320388	0.269085	0.575556	0.177404
CCDC137	-0.0984089	0.00729808	-0.207793	0.000899037	0.000883336	0.000899037	0.00103054	0.806028	4.20467e-12	0.00311677	0.644514	0
CCDC14	-0.090679	0.0283336	-0.0391742	0.00499719	0.00492663	0.00499719	0.199578	0.686455	0.579468	0.101099	0.609023	0.24985
CCDC142	-0.120372	0.00745168	-0.135149	0.0019663	0.00193198	0.0019663	0.00663607	0.865378	0.00230522	0.0101769	0.658806	0.0100622
CCDC146	-0.128869	-0.0911816	-0.127208	0.0148986	0.0146666	0.0148986	0.291068	0.451505	0.297331	0.131044	0.521926	0.170034
CCDC149	0.0139171	0.0519752	-0.0467274	0.0161041	0.0157953	0.0161041	0.912672	0.6792	0.712712	0.285578	0.608064	0.281884
CCDC159	-0.0345206	0.0810789	-0.0360876	0.00371838	0.00365526	0.00371838	0.571318	0.179901	0.553979	0.208364	0.368262	0.243603
CCDC167	-0.0920444	-0.0672161	0.18268	0.0033308	0.0032738	0.0033308	0.110743	0.240093	0.00154917	0.0674022	0.411968	0.00802678
CCDC174	-0.137695	-0.0233019	-0.163802	0.000790153	0.000777974	0.000790153	9.65758e-07	0.403478	5.63458e-09	6.50675e-05	0.502315	4.56123e-06
CCDC18	-0.282597	-0.125517	-0.397494	0.00729747	0.00719175	0.00729747	0.000939252	0.138852	3.2695e-06	0.00291803	0.335171	0.000284054
CCDC180	-0.235198	-0.0346813	0.722884	0.0141767	0.0139305	0.0141767	0.0482276	0.768879	1.26896e-09	0.0382989	0.634788	4.56123e-06
CCDC186	-0.212935	-0.0464068	-0.366115	0.00321499	0.00317269	0.00321499	0.000173062	0.410003	1.06826e-10	0.00102617	0.505223	0
CCDC187	0.159016	0.320978	0.059045	0.012225	0.0119958	0.012225	0.15038	0.00338286	0.593327	0.0831097	0.0778755	0.253449
CCDC22	0.0442404	0.0294866	-0.000690831	0.00130662	0.0012865	0.00130662	0.220991	0.411025	0.984752	0.108255	0.505496	0.339476
CCDC25	-0.0452082	0.00305091	-0.0501095	0.00156469	0.0015441	0.00156469	0.253086	0.938114	0.205229	0.11873	0.676884	0.136839
CCDC28A	0.0464827	0.140326	-0.0497321	0.00153702	0.00151561	0.00153702	0.235766	0.000312751	0.204612	0.113124	0.035674	0.136581
CCDC32	-0.0765649	0.00969125	0.0116609	0.00119786	0.00117939	0.00119786	0.0269522	0.777793	0.736175	0.0259121	0.63771	0.287102
CCDC43	-0.0676679	0.0757753	-0.211158	0.00285019	0.0028127	0.00285019	0.204979	0.153067	7.64625e-05	0.102948	0.348045	0.00141438
CCDC47	-0.0770902	-0.0358192	-0.115523	0.00067581	0.000665016	0.00067581	0.00302267	0.164836	8.83697e-06	0.00610435	0.35686	0.000463054
CCDC50	-0.0390637	-0.0293328	0.0411665	0.00257206	0.00252654	0.00257206	0.44115	0.559512	0.416955	0.174486	0.568542	0.205908
CCDC57	-0.083927	-0.0266815	-0.133496	0.00178272	0.00175444	0.00178272	0.0468405	0.524123	0.00156833	0.0375191	0.554936	0.00809149
CCDC6	-0.0918374	-0.0339299	-0.0557429	0.00143913	0.00141606	0.00143913	0.0154839	0.367238	0.141725	0.018034	0.48457	0.110019
CCDC61	-0.269268	-0.0735817	-0.214619	0.00257517	0.00253353	0.00257517	1.1195e-07	0.143779	2.34445e-05	2.19431e-05	0.340751	0.000788483
CCDC66	-0.304748	-0.139094	-0.296053	0.00309388	0.00304644	0.00309388	4.2811e-08	0.0117334	1.0234e-07	8.31907e-06	0.125745	4.22498e-05
CCDC71	-0.1833	-0.152636	-0.094864	0.00214676	0.00211519	0.00214676	7.61715e-05	0.000904009	0.0406155	0.000615543	0.0470714	0.052956
CCDC71L	0.0707675	0.0807691	-0.0357245	0.00344996	0.00340284	0.00344996	0.228268	0.166175	0.543043	0.110788	0.357126	0.240923
CCDC77	-0.103817	0.0157147	-0.219944	0.00271316	0.00266836	0.00271316	0.04625	0.760962	2.41565e-05	0.0372022	0.63157	0.000795376
CCDC80	-0.056209	0.0286813	-0.0455948	0.00726152	0.00712513	0.00726152	0.509499	0.734019	0.592609	0.192337	0.623072	0.253309
CCDC82	-0.195856	-0.0736573	-0.202367	0.00468606	0.00461174	0.00468606	0.00422177	0.278083	0.00311436	0.00765579	0.433863	0.0119244
CCDC85B	-0.0430713	-0.0180594	-0.0337214	0.0036807	0.00362946	0.0036807	0.477741	0.764356	0.578329	0.183995	0.633032	0.249711
CCDC86	-0.0858004	-0.0458331	-0.254374	0.00204864	0.0020137	0.00204864	0.0580073	0.307081	1.90906e-08	0.0433368	0.45011	1.55881e-05
CCDC88A	-0.285106	-0.162685	-0.418415	0.00466492	0.00459534	0.00466492	2.989e-05	0.0164004	9.00492e-10	0.000340604	0.141205	4.56123e-06
CCDC88B	0.0517504	0.0463167	-0.060057	0.00123777	0.00121807	0.00123777	0.141309	0.184479	0.0878145	0.0796189	0.372372	0.0828615
CCDC88C	-0.0225174	0.00355745	-0.23283	0.000944424	0.000926853	0.000944424	0.463733	0.906978	3.55615e-14	0.180346	0.669174	0
CCDC9	0.053548	0.0320905	-0.0280752	0.00116966	0.0011506	0.00116966	0.117414	0.344124	0.4117	0.0701359	0.47113	0.204481
CCDC91	-0.180745	-0.163925	-0.112677	0.0039253	0.00386487	0.0039253	0.00391539	0.00836902	0.0721044	0.00728004	0.111795	0.0739273
CCDC92	-0.06312	0.0747161	-0.181905	0.00375814	0.00369692	0.00375814	0.303185	0.219133	0.00300453	0.134785	0.39797	0.0116757
CCDC93	-0.0985478	-0.0341248	-0.104625	0.000598311	0.00058819	0.000598311	5.60445e-05	0.159411	1.89148e-05	0.000511674	0.353679	0.000696223
CCDC97	0.117974	-0.00301617	-0.0255009	0.00138379	0.00136336	0.00138379	0.0015171	0.934896	0.493016	0.00400188	0.676753	0.227556
CCHCR1	-0.0739754	0.0427282	-0.117744	0.00161863	0.00159168	0.00161863	0.0659576	0.284173	0.00342667	0.0474199	0.437126	0.0125762
CCL4L1	-0.0401442	0.115886	-0.373802	0.00746008	0.00732857	0.00746008	0.642086	0.175833	1.50585e-05	0.225554	0.365303	0.00060541
CCM2	-0.0578566	-0.00219737	-0.00478339	0.000540323	0.000531736	0.000540323	0.0128101	0.924083	0.83696	0.0158937	0.673255	0.309589
CCNA2	-0.336473	-0.0447571	-0.0510348	0.00769885	0.00757889	0.00769885	0.000125693	0.607173	0.56081	0.000818966	0.582577	0.245383
CCNB1	-0.260759	0.00501799	0.0893941	0.00751926	0.007403	0.00751926	0.00263725	0.953493	0.302582	0.00564744	0.680252	0.171695
CCNB2	-0.265778	0.0472079	0.608	0.0177261	0.0174386	0.0177261	0.0459077	0.720728	4.9559e-06	0.0370423	0.619401	0.000347542
CCNC	-0.210887	-0.0876291	-0.0522267	0.00407635	0.00401838	0.00407635	0.000956399	0.16686	0.413353	0.00295697	0.357228	0.204963
CCND3	0.0492592	0.0297675	-0.00794724	0.000807156	0.000795369	0.000807156	0.0829471	0.291197	0.779685	0.0553833	0.441072	0.297372
CCNDBP1	-0.190528	-0.0606033	-0.124789	0.000690445	0.000678874	0.000690445	4.13909e-13	0.0200208	2.04334e-06	0	0.152259	0.000234622
CCNE1	-0.174835	0.00509961	0.218597	0.0103473	0.0101784	0.0103473	0.0856589	0.959686	0.031637	0.0565798	0.681496	0.0457544
CCNF	-0.149033	-0.000518694	0.0333023	0.00440712	0.00433772	0.00440712	0.024772	0.993716	0.615917	0.0245888	0.689186	0.259162
CCNG1	-0.13232	-0.0635548	0.0846137	0.00560603	0.00551967	0.00560603	0.0771874	0.392305	0.258438	0.0527606	0.496812	0.156769
CCNG2	-0.142749	0.0737674	-0.233537	0.00404538	0.00398544	0.00404538	0.0248084	0.242608	0.000240874	0.0246201	0.413906	0.00279636
CCNH	-0.19018	-0.0600223	-0.112791	0.00188444	0.00185661	0.00188444	1.18137e-05	0.163618	0.00936994	0.000217158	0.355663	0.0224618
CCNI	0.0372297	0.0428873	0.129809	0.000642374	0.000631313	0.000642374	0.141856	0.0878419	3.02863e-07	0.0798308	0.278689	0.000101999
CCNJ	-0.0698158	-0.0167779	-0.156441	0.00541296	0.00532133	0.00541296	0.342654	0.818092	0.0334748	0.146691	0.647301	0.0471665
CCNJL	-0.133295	0.0893866	-0.134786	0.00559072	0.00548642	0.00559072	0.0746339	0.227517	0.0714445	0.0514471	0.402408	0.0734801
CCNK	0.0599717	0.0337428	0.0373392	0.000629733	0.000620392	0.000629733	0.016856	0.175508	0.136765	0.0190142	0.365024	0.107881
CCNL1	0.0274676	-0.0423517	-0.0347988	0.00386933	0.00381842	0.00386933	0.658798	0.493106	0.575868	0.229703	0.541439	0.24906
CCNQ	-0.0451957	-0.00893317	0.0464222	0.000896342	0.000881925	0.000896342	0.131147	0.763561	0.121007	0.0757587	0.632577	0.100233
CCNT1	-0.0277719	0.0279832	-0.116628	0.00194743	0.00191947	0.00194743	0.529136	0.52301	0.00822136	0.197535	0.554763	0.020742
CCNT2	-0.0773923	-0.00724677	-0.216283	0.00230134	0.00227106	0.00230134	0.106685	0.879135	6.52887e-06	0.0656562	0.661858	0.000394801
CCNY	-0.0753962	-0.0252458	0.0252156	0.000559275	0.000550775	0.000559275	0.00143192	0.282048	0.286313	0.00384471	0.435496	0.166266
CCNYL1	-0.222684	-0.0921525	-0.226838	0.00389086	0.00383347	0.00389086	0.000357014	0.136653	0.000276286	0.00159575	0.333253	0.00302016
CCP110	-0.250523	-0.141823	-0.122326	0.00284168	0.00279772	0.00284168	2.60692e-06	0.00733363	0.0217487	9.3236e-05	0.104635	0.0368539
CCPG1	-0.0888217	-0.023529	-0.190183	0.00338929	0.00333959	0.00338929	0.127088	0.683896	0.00108785	0.0741165	0.608406	0.00655392
CCR3	0.153261	0.18434	-0.157062	0.00957745	0.00939628	0.00957745	0.117337	0.0572102	0.108516	0.0701013	0.234536	0.0938713
CCR4	-0.322684	-0.0698804	0.0806349	0.00823849	0.00809773	0.00823849	0.000377813	0.43742	0.374336	0.00163881	0.516455	0.193762
CCR6	-0.216158	0.0442185	-0.1211	0.00419979	0.00412869	0.00419979	0.000851554	0.491343	0.0616697	0.00274247	0.540932	0.0674539
CCR7	-0.0771618	0.0547437	0.291238	0.00394972	0.00387802	0.00394972	0.21953	0.379357	3.58502e-06	0.107752	0.490913	0.000293791
CCSER2	-0.178151	-0.0669808	-0.104413	0.00284597	0.00279981	0.00284597	0.000839506	0.205563	0.0503212	0.00272342	0.389336	0.0601632
CCT2	-0.0689529	-0.00759545	0.0230936	0.000689386	0.000678528	0.000689386	0.00863543	0.770602	0.379102	0.0122066	0.635282	0.195171
CCT3	-0.0601778	-0.0649096	0.167342	0.000710482	0.000699654	0.000710482	0.0239665	0.0141294	3.4275e-10	0.0240356	0.133105	0
CCT4	-0.0394816	-0.0121795	0.141203	0.000906114	0.000892837	0.000906114	0.189653	0.68356	2.72059e-06	0.0974261	0.608406	0.000267145
CCT5	-0.0157688	-0.047391	0.170513	0.000536074	0.000526421	0.000536074	0.495833	0.0388738	1.77793e-13	0.188741	0.197883	0
CCT6A	-0.0609431	-0.0424361	0.0541342	0.000493243	0.000484945	0.000493243	0.00606836	0.0539752	0.01479	0.00961959	0.230343	0.0293675
CCT7	-0.059537	-0.0248819	0.070059	0.000629325	0.00061967	0.000629325	0.0176307	0.317529	0.00522679	0.0195647	0.456866	0.0160205
CCT8	-0.0631232	-0.0613028	0.092628	0.000741899	0.000729933	0.000741899	0.0204773	0.023267	0.000672106	0.0216283	0.163603	0.00497073
CD101	0.0658956	0.122835	-0.139822	0.00414131	0.00406212	0.00414131	0.30585	0.0539435	0.0298004	0.135574	0.230343	0.0441773
CD109	-0.120518	0.126498	0.182869	0.00691161	0.00680055	0.00691161	0.147158	0.125042	0.0278331	0.0818111	0.321836	0.0424172
CD14	0.192978	0.0333395	0.0951514	0.0117063	0.0115031	0.0117063	0.0744884	0.755914	0.379164	0.0513906	0.630176	0.195171
CD160	-0.0292067	0.0203674	-0.192708	0.00537137	0.00528311	0.00537137	0.690254	0.779313	0.00855353	0.237095	0.637929	0.0211931
CD163	0.397347	0.057143	0.0540375	0.0113823	0.0111829	0.0113823	0.000195788	0.588947	0.612505	0.00109148	0.578299	0.258294
CD163L1	0.243775	0.0358252	-0.118378	0.0191342	0.0188207	0.0191342	0.0780155	0.793986	0.392114	0.0531227	0.641059	0.198995
CD164	0.0432457	-0.00964675	0.0921067	0.00163795	0.0016123	0.00163795	0.285275	0.810139	0.0228558	0.129372	0.645219	0.0379792
CD177	0.29701	0.0388648	-0.0482042	0.0168087	0.0165005	0.0168087	0.0219698	0.762227	0.710036	0.0227853	0.632094	0.281373
CD180	0.0427959	0.0376058	-0.360214	0.00323329	0.00317314	0.00323329	0.451674	0.504394	2.37519e-10	0.177245	0.545623	0
CD19	-0.152752	0.00437901	-0.0593004	0.00334335	0.00328009	0.00334335	0.00824733	0.939053	0.305093	0.0118515	0.677108	0.172507
CD1B	-0.162508	-0.087039	-0.127869	0.0119659	0.0117512	0.0119659	0.137385	0.42202	0.242426	0.0781	0.509284	0.150865
CD1C	-0.179862	0.012282	-0.0756639	0.00159136	0.0015613	0.00159136	6.52095e-06	0.755929	0.057864	0.000159734	0.630176	0.0651348
CD1D	0.0649339	0.0565172	-0.121161	0.00743029	0.00729861	0.00743029	0.451269	0.508262	0.159843	0.177165	0.547984	0.118106
CD200	-0.0981023	0.0571007	-0.135232	0.00587744	0.00577419	0.00587744	0.200674	0.452386	0.0777408	0.101411	0.522286	0.0773441
CD200R1	-0.247302	0.0186294	-0.0123725	0.00479918	0.00472114	0.00479918	0.000357254	0.786292	0.858254	0.00159575	0.63917	0.314035
CD22	-0.057467	0.00600728	-0.13964	0.00303882	0.00298172	0.00303882	0.297191	0.912399	0.0113049	0.132978	0.670873	0.0249762
CD244	-0.124627	-0.0617508	-0.242997	0.00347052	0.00340684	0.00347052	0.0343862	0.290077	3.71041e-05	0.0305379	0.440773	0.000970116
CD247	-0.0928812	0.00754071	0.0223991	0.00158431	0.0015549	0.00158431	0.0196221	0.848343	0.57361	0.0210684	0.654402	0.248506
CD274	0.144507	-0.000539779	-0.300002	0.00572777	0.00563753	0.00572777	0.0562103	0.994264	7.37121e-05	0.0424444	0.689384	0.00138634
CD2AP	0.008023	-0.104745	-0.197276	0.0019278	0.00189717	0.0019278	0.855011	0.0161812	7.02024e-06	0.273564	0.140879	0.000408984
CD2BP2	-0.113776	0.0351638	-0.070646	0.00105089	0.00103387	0.00105089	0.000448575	0.274126	0.0293126	0.00182265	0.432184	0.043757
CD300C	0.183643	0.0351785	-0.171289	0.00517374	0.00507834	0.00517374	0.0106763	0.621556	0.017248	0.0140373	0.58824	0.0320957
CD300E	0.0884774	0.037656	-0.5435	0.00657535	0.0064538	0.00657535	0.27522	0.63926	2.04816e-11	0.126064	0.595226	0
CD300LB	0.050889	0.0494915	-0.172459	0.00853989	0.00838701	0.00853989	0.581854	0.588911	0.0620121	0.210955	0.578299	0.0676668
CD33	0.162504	0.105317	-0.0670817	0.00627566	0.00615968	0.00627566	0.0402349	0.17963	0.397114	0.0338086	0.368262	0.200394
CD36	-0.000928122	0.0624437	-0.149399	0.0242178	0.0237943	0.0242178	0.995241	0.685616	0.337046	0.301964	0.608688	0.182641
CD37	0.0202177	0.0428737	0.051509	0.000433735	0.000426239	0.000433735	0.331659	0.0378335	0.0133886	0.143296	0.196363	0.0276705
CD38	0.0789778	0.00139091	0.187825	0.00422102	0.00414764	0.00422102	0.224132	0.982769	0.00384052	0.109384	0.687165	0.0134117
CD3E	-0.00109019	0.0161294	0.176932	0.00158803	0.00155885	0.00158803	0.978175	0.682891	8.99888e-06	0.298647	0.608406	0.000465258
CD3G	-0.155235	-0.0245898	-0.0230497	0.00160517	0.00157455	0.00160517	0.000106793	0.53546	0.565079	0.000742285	0.560002	0.2463
CD4	0.00520486	-0.0417173	0.141049	0.000744828	0.000730738	0.000744828	0.84875	0.122771	2.36333e-07	0.271982	0.319135	8.44002e-05
CD40	-0.130764	-0.0831034	-0.114332	0.00299265	0.00293765	0.00299265	0.0168326	0.125209	0.0366199	0.0189994	0.322012	0.0498563
CD40LG	-0.290674	-0.0247188	0.227747	0.0034044	0.00334775	0.0034044	6.29992e-07	0.669219	9.48857e-05	6.21157e-05	0.605948	0.00160356
CD44	0.006055	-0.0247405	0.191484	0.000778178	0.000764931	0.000778178	0.828164	0.371035	6.68464e-12	0.26739	0.486975	0
CD46	-0.054428	0.00640706	-0.11201	0.00176402	0.00174081	0.00176402	0.195011	0.877955	0.00765554	0.0994364	0.661737	0.0199739
CD47	-0.0392846	-0.0272574	-0.0198702	0.00208685	0.00205655	0.00208685	0.389813	0.547802	0.663586	0.160351	0.564927	0.270513
CD48	-0.0671578	0.0611569	0.136292	0.0011933	0.00117195	0.0011933	0.0518815	0.0740266	7.96556e-05	0.0401991	0.257379	0.00143988
CD5	-0.117689	0.00194734	0.206117	0.00182909	0.0017948	0.00182909	0.00592674	0.963338	1.43957e-06	0.00950336	0.682617	0.000191211
CD52	0.0428159	0.0275023	0.162155	0.0011927	0.00117243	0.0011927	0.215061	0.421857	2.66207e-06	0.106223	0.509284	0.000267145
CD53	-0.0463225	-0.0298534	-0.0384477	0.000295203	0.000290311	0.000295203	0.00701619	0.079754	0.025238	0.0105761	0.265457	0.0401878
CD55	0.0459839	0.0520751	-0.0354516	0.00176249	0.00173304	0.00176249	0.273375	0.210967	0.39842	0.125409	0.392737	0.200725
CD58	-0.200611	-0.157426	-0.249428	0.00254374	0.00250295	0.00254374	6.96222e-05	0.00165139	7.59524e-07	0.000562249	0.0602635	0.000143674
CD6	-0.0693988	0.00254884	0.0769946	0.00177734	0.00174337	0.00177734	0.0997352	0.951324	0.0678033	0.0626642	0.679895	0.07136
CD63	0.159182	0.0288634	0.0558599	0.00180472	0.00177331	0.00180472	0.000178933	0.493081	0.188541	0.00104728	0.541439	0.130211
CD68	0.33074	-0.00644521	-0.182225	0.00485961	0.00477049	0.00485961	2.09075e-06	0.925653	0.00894861	8.51798e-05	0.673802	0.0218579
CD69	0.0665302	-0.225579	0.319052	0.0114651	0.0112986	0.0114651	0.534375	0.0338209	0.00288528	0.19893	0.187205	0.0114436
CD72	-0.0935063	-0.120633	-0.215833	0.00524294	0.00514792	0.00524294	0.196573	0.0926999	0.00287517	0.10007	0.28533	0.011431
CD74	0.105682	-0.0639139	-0.0388196	0.00257436	0.00252808	0.00257436	0.0372616	0.203672	0.444214	0.0322234	0.388415	0.213813
CD79A	0.00240941	0.0574869	0.199897	0.00347143	0.00340738	0.00347143	0.967381	0.324711	0.00069193	0.296593	0.460521	0.00504891
CD79B	-0.179739	-0.0585335	0.0280972	0.00266391	0.00261447	0.00266391	0.000496879	0.252311	0.586179	0.00192469	0.419823	0.251675
CD81	0.0394304	0.00199714	0.0410407	0.000648621	0.00063693	0.000648621	0.121567	0.936926	0.10708	0.0718345	0.676881	0.0932236
CD82	-0.0353272	0.0416141	0.140226	0.00231018	0.00226892	0.00231018	0.462341	0.382317	0.00352889	0.179962	0.491942	0.0127914
CD83	-0.00643707	-0.0323587	-0.159207	0.00231236	0.00226953	0.00231236	0.893511	0.496985	0.000930228	0.281889	0.543187	0.00599536
CD84	-0.0507977	0.0258679	-0.17835	0.00213296	0.00209388	0.00213296	0.271376	0.571864	0.000112585	0.124865	0.572741	0.00174143
CD86	0.0544434	-0.021151	-0.0143495	0.00284995	0.00279869	0.00284995	0.30781	0.689297	0.788089	0.136083	0.610181	0.299267
CD8A	-0.0974186	-0.00972293	-0.0708323	0.0033118	0.00325017	0.0033118	0.0904903	0.86458	0.218385	0.058673	0.658673	0.141892
CD9	0.285911	0.295721	0.244595	0.010852	0.010671	0.010852	0.00605883	0.00420016	0.0188759	0.0096082	0.0859874	0.0338332
CD93	0.110778	-0.100863	-0.160013	0.00701738	0.00688546	0.00701738	0.186031	0.224165	0.0561139	0.0961209	0.400127	0.0640991
CD96	-0.19607	-0.0188887	-0.14546	0.00270531	0.00265352	0.00270531	0.000163471	0.713855	0.00516388	0.000985948	0.617791	0.0159335
CD99L2	0.0133349	0.042369	-0.0464321	0.000938808	0.00092296	0.000938808	0.663407	0.16313	0.129669	0.230692	0.355309	0.104417
CDAN1	-0.138	-0.0302069	-0.203383	0.00197498	0.00194401	0.00197498	0.00190115	0.493277	4.72837e-06	0.00457968	0.541439	0.00034315
CDC123	-0.0800546	-0.0811311	0.0953341	0.00134065	0.00131704	0.00134065	0.0287869	0.0253804	0.00922247	0.0271148	0.167098	0.0222619
CDC14A	-0.158051	-0.121209	0.135306	0.00246074	0.00242127	0.00246074	0.00144188	0.0137676	0.00637926	0.00386233	0.132558	0.0179743
CDC16	-0.154698	-0.0550408	-0.107091	0.00187599	0.00184773	0.00187599	0.000354714	0.200383	0.0134168	0.00159368	0.385368	0.027704
CDC20	-0.0899349	0.0261638	-0.0170902	0.00187743	0.00184827	0.00187743	0.0379299	0.542802	0.693267	0.0325703	0.562265	0.277335
CDC23	-0.182433	0.0415051	-0.139436	0.00183904	0.00181392	0.00183904	2.09882e-05	0.329797	0.00114806	0.000279153	0.46222	0.00676308
CDC25A	-0.0995205	0.0603483	0.0874445	0.0072257	0.00710994	0.0072257	0.24169	0.474175	0.303616	0.115079	0.533854	0.172017
CDC25B	-0.177389	-0.064168	0.144324	0.00218095	0.00214376	0.00218095	0.000145609	0.165779	0.00199879	0.000894638	0.357022	0.00925342
CDC27	-0.175951	-0.0594263	-0.223913	0.00257801	0.00253994	0.00257801	0.000529498	0.238341	1.0338e-05	0.00200027	0.411252	0.000495338
CDC34	-0.112419	-0.0146468	0.0240902	0.00132473	0.00130219	0.00132473	0.0020104	0.684825	0.508052	0.00473337	0.608406	0.231777
CDC37	-0.0892613	-0.043121	0.00230506	0.000521552	0.000513142	0.000521552	9.28557e-05	0.0569657	0.919604	0.000693332	0.234302	0.327076
CDC37L1	-0.160989	-0.0169252	-0.140582	0.00366347	0.00361301	0.00366347	0.00781849	0.778267	0.0201978	0.0114542	0.637764	0.0352181
CDC40	-0.132193	-0.0143832	-0.16888	0.00124919	0.00122947	0.00124919	0.000183866	0.68166	1.76859e-06	0.00106071	0.608406	0.000215653
CDC42	-0.0213015	-0.00935547	0.0908491	0.000655497	0.000646197	0.000655497	0.405407	0.712851	0.000387546	0.164582	0.617791	0.00366479
CDC42BPB	0.0618374	-0.00473758	-0.167531	0.0022584	0.00221913	0.0022584	0.193184	0.919892	0.000423017	0.0988516	0.672224	0.00383929
CDC42BPG	-0.0247417	0.0579977	-0.230432	0.00399195	0.00391775	0.00399195	0.695358	0.354134	0.000265186	0.238224	0.475682	0.00295159
CDC42EP2	0.20216	-0.0145762	-0.366548	0.0128789	0.0126742	0.0128789	0.0748505	0.896982	0.00123827	0.0515294	0.666654	0.00704729
CDC42SE1	-0.0397786	-0.020381	0.0211154	0.00043955	0.000432674	0.00043955	0.057783	0.327177	0.313861	0.0432498	0.461649	0.175346
CDC45	-0.00677192	0.142718	0.203386	0.00897992	0.00883471	0.00897992	0.94303	0.128918	0.0318517	0.291799	0.32525	0.0458992
CDC5L	-0.103343	-0.0125174	-0.123677	0.000487191	0.000479516	0.000487191	2.84112e-06	0.567576	2.1036e-08	0.00010632	0.571259	1.55881e-05
CDC73	-0.0665987	-0.0165144	-0.035036	0.000864157	0.00085136	0.000864157	0.0234802	0.571403	0.233323	0.0237462	0.572596	0.147443
CDCA4	-0.15135	0.0259648	-0.186993	0.00159166	0.00156765	0.00159166	0.000148456	0.511963	2.77176e-06	0.00090451	0.549849	0.000268623
CDCA5	-0.140573	0.198789	0.284745	0.0160942	0.0158247	0.0160942	0.267832	0.114051	0.0247996	0.123748	0.308945	0.039753
CDCA7	-0.300364	-0.0285125	0.187581	0.0117232	0.0115337	0.0117232	0.00553507	0.790631	0.0831902	0.009098	0.640421	0.0803584
CDCA7L	-0.12761	-0.049084	0.0285509	0.00143912	0.00141248	0.00143912	0.00076865	0.191547	0.451682	0.00254831	0.379172	0.215786
CDH23	0.130629	-0.0386175	-0.0521632	0.00276078	0.00271359	0.00276078	0.0129142	0.458493	0.320823	0.0159784	0.526056	0.177436
CDH26	-0.0630399	0.103777	-0.118058	0.00573045	0.00563877	0.00573045	0.404979	0.166971	0.118863	0.164451	0.357228	0.0992165
CDIP1	-0.011744	-0.0100236	0.0563332	0.00137193	0.00134863	0.00137193	0.751193	0.784894	0.128287	0.250633	0.638838	0.103647
CDIPT	-0.0546689	-0.00954044	-0.0072072	0.000493541	0.000485308	0.000493541	0.0138623	0.664963	0.745622	0.0167392	0.604201	0.28933
CDK1	-0.254136	0.119738	0.235154	0.0123455	0.0121466	0.0123455	0.0221819	0.277288	0.0343104	0.0228808	0.433523	0.0478409
CDK10	-0.116298	-0.026357	-0.150952	0.00190293	0.00187092	0.00190293	0.00767609	0.542292	0.000539345	0.0112774	0.561904	0.0043962
CDK12	-0.074649	0.0129594	-0.135079	0.000625174	0.000616207	0.000625174	0.00283071	0.601627	6.57495e-08	0.00588319	0.58136	3.76427e-05
CDK13	-0.179949	-0.0693279	-0.235313	0.00214922	0.00212095	0.00214922	0.000103779	0.132229	3.85836e-07	0.000726293	0.328688	0.000114912
CDK14	-0.055743	-0.0746027	-0.227075	0.00453948	0.00445634	0.00453948	0.408041	0.263761	0.000750912	0.165339	0.427283	0.00530725
CDK16	0.0162757	0.0262738	-0.0261991	0.00117944	0.00116199	0.00117944	0.63556	0.440847	0.445543	0.223844	0.517241	0.214145
CDK17	-0.0855102	0.0272041	-0.0558176	0.00236488	0.00232614	0.00236488	0.0786824	0.572721	0.251051	0.0534019	0.572913	0.154062
CDK19	-0.101089	-0.0312687	-0.161295	0.00178028	0.00175359	0.00178028	0.0165824	0.455244	0.000131966	0.0188722	0.524589	0.00195311
CDK2AP1	-0.201611	-0.0731996	0.141873	0.00315393	0.00310412	0.00315393	0.000330751	0.188903	0.011529	0.00152788	0.376713	0.0252765
CDK4	-0.032089	0.0022433	0.0375933	0.00168096	0.00165885	0.00168096	0.433823	0.956076	0.359185	0.172364	0.68054	0.189162
CDK5	-0.106091	-0.0556224	0.121202	0.00184652	0.00182222	0.00184652	0.0135533	0.19257	0.00479409	0.0164869	0.380416	0.015292
CDK5R1	-0.0607066	0.0682981	-0.0971508	0.00347192	0.00341491	0.00347192	0.302883	0.242507	0.0991935	0.134698	0.413862	0.0890946
CDK5RAP1	-0.0981665	0.00440153	-0.0778765	0.00174191	0.00171428	0.00174191	0.0186693	0.915338	0.0620524	0.020369	0.671495	0.0676833
CDK5RAP2	-0.145139	-0.0299838	-0.0853021	0.00120554	0.00118515	0.00120554	2.91307e-05	0.383774	0.0140181	0.000337293	0.492228	0.0283962
CDK5RAP3	-0.0844357	-0.005879	-0.0772858	0.000960631	0.000945209	0.000960631	0.00644467	0.848351	0.0126466	0.00997928	0.654402	0.0267711
CDK6	-0.0490722	0.00171283	-0.0678789	0.0029939	0.00295154	0.0029939	0.369802	0.974849	0.21477	0.15443	0.685921	0.1405
CDK7	-0.256588	-0.10517	-0.116388	0.00151148	0.00148724	0.00151148	4.11508e-11	0.00638919	0.00275631	0	0.101806	0.0111299
CDK8	-0.112691	-0.0943857	-0.0639109	0.00146986	0.00145001	0.00146986	0.00328903	0.0131868	0.0955129	0.00646445	0.131302	0.0870414
CDKAL1	-0.0845098	-0.0464256	-0.131027	0.00186521	0.0018353	0.00186521	0.0503727	0.278504	0.00241434	0.0394298	0.43399	0.0103118
CDKL5	-0.108893	0.0139897	-0.326594	0.00409647	0.00401953	0.00409647	0.0888767	0.825359	3.34777e-07	0.0579837	0.648805	0.000110499
CDKN1C	0.21338	0.29916	-0.0977798	0.00800233	0.00784979	0.00800233	0.0170645	0.000733985	0.274371	0.0191585	0.0458131	0.162103
CDKN2AIP	-0.299464	-0.0109074	-0.208673	0.00234977	0.00231395	0.00234977	6.50164e-10	0.820619	1.67142e-05	0	0.647814	0.000636624
CDKN2C	-0.130977	0.116769	0.0789985	0.00288959	0.00284132	0.00288959	0.014828	0.0284799	0.141669	0.0175457	0.175656	0.110011
CDKN2D	0.00672929	0.0487259	-0.0147833	0.00180308	0.00177283	0.00180308	0.874082	0.247172	0.727729	0.277765	0.415893	0.285248
CDR2	-0.108147	-0.050351	0.00839915	0.00222424	0.0021857	0.00222424	0.0218425	0.281484	0.858651	0.0227076	0.435049	0.31409
CDS2	0.00821309	0.0375031	0.050145	0.000659416	0.000648654	0.000659416	0.749093	0.14088	0.0508485	0.250161	0.337779	0.0605365
CDT1	-0.0076998	0.187325	0.475041	0.0142482	0.0140125	0.0142482	0.948567	0.113541	6.90003e-05	0.292657	0.308945	0.00132682
CDV3	-0.0643951	-0.0265826	-0.0121436	0.000579772	0.000570944	0.000579772	0.00748657	0.265923	0.614026	0.0110941	0.42863	0.258625
CDYL	-0.0293531	-0.00266872	-0.207487	0.000714544	0.000702806	0.000714544	0.272164	0.919815	8.35764e-15	0.125083	0.672224	0
CDYL2	-0.0793329	0.0429952	-0.0117154	0.0022386	0.00220176	0.0022386	0.0935934	0.359512	0.804436	0.0601071	0.478908	0.30251
CEACAM5	0.188718	0.0999303	-0.106972	0.00812961	0.00798301	0.00812961	0.0363453	0.263378	0.235458	0.0317039	0.42706	0.148301
CEBPA	0.0894962	0.0891249	-0.235868	0.00776948	0.00763591	0.00776948	0.309947	0.307764	0.00745235	0.136691	0.450429	0.0196996
CEBPB	0.242187	-0.0267124	0.00312834	0.0089507	0.00881161	0.0089507	0.0104705	0.775976	0.973622	0.0138713	0.63716	0.337401
CEBPD	0.0818053	-0.0581324	-0.078118	0.0114567	0.0112695	0.0114567	0.4447	0.583965	0.465494	0.175447	0.576577	0.219573
CEBPZ	-0.216799	-0.0858475	-0.113075	0.00181236	0.00178727	0.00181236	3.53294e-07	0.0422915	0.00790482	4.12393e-05	0.205929	0.0203187
CELF1	-0.0908113	0.031621	-0.193861	0.00119549	0.00117931	0.00119549	0.00862831	0.357159	2.06046e-08	0.0122025	0.477317	1.55881e-05
CELSR1	0.378069	0.156568	0.0638033	0.0173817	0.0170631	0.0173817	0.00413545	0.230683	0.628424	0.00755654	0.404538	0.262164
CELSR2	-0.164913	-0.0519647	-0.0521699	0.00127688	0.0012525	0.00127688	3.92915e-06	0.142019	0.144297	0.000125252	0.33943	0.111218
CEMIP2	0.0160592	0.0831712	-0.106144	0.00173697	0.00170567	0.00173697	0.699995	0.044026	0.0108705	0.239333	0.20887	0.0244343
CENATAC	-0.11639	-0.0608627	-0.102332	0.00162422	0.00160227	0.00162422	0.00387739	0.128388	0.0111119	0.00723577	0.325124	0.0247823
CENPB	-0.0438728	-0.0505338	-0.00953846	0.00121402	0.00119677	0.00121402	0.207972	0.144083	0.784272	0.103908	0.340939	0.298429
CENPC	-0.18348	-0.0164256	-0.23767	0.00255406	0.00251596	0.00255406	0.000282809	0.743313	2.56589e-06	0.00140052	0.62559	0.000266667
CENPE	-0.442722	-0.0887428	-0.253751	0.0114639	0.0112817	0.0114639	3.55118e-05	0.403437	0.0177901	0.000374616	0.502315	0.0326515
CENPF	-0.356806	-0.0417284	0.0195507	0.00762244	0.00749578	0.00762244	4.37321e-05	0.629825	0.82281	0.000421669	0.591907	0.306711
CENPJ	-0.0167073	0.111301	0.00879064	0.00562542	0.00551839	0.00562542	0.823726	0.134061	0.906698	0.266506	0.330861	0.324404
CENPK	-0.294425	-0.0687592	-0.139067	0.00879378	0.00866318	0.00879378	0.00169125	0.460065	0.138079	0.00426979	0.526933	0.108417
CENPM	-0.0151447	0.147738	0.309559	0.00728114	0.00716144	0.00728114	0.859127	0.0808477	0.000285845	0.274383	0.267358	0.00307223
CENPN	-0.258183	-0.0762336	0.0473245	0.00791355	0.00779256	0.00791355	0.00370438	0.387815	0.594735	0.00702045	0.494491	0.253802
CENPO	-0.132817	-0.008862	0.0636272	0.00442496	0.00436006	0.00442496	0.0458654	0.893236	0.338816	0.0370288	0.665872	0.183227
CENPS	-0.243695	-0.123579	0.0357306	0.0031399	0.00308744	0.0031399	1.36759e-05	0.0261447	0.523701	0.000228266	0.168926	0.23592
CENPT	-0.267128	-0.103023	-0.202847	0.00265601	0.00260527	0.00265601	2.18024e-07	0.0435485	8.28571e-05	3.9844e-05	0.208061	0.00147542
CENPU	-0.281699	-0.101655	0.0539784	0.00823211	0.00809546	0.00823211	0.00190425	0.258553	0.551892	0.00458242	0.423949	0.243043
CENPV	-0.145949	-0.111611	-0.0266088	0.00344438	0.00338616	0.00344438	0.0128886	0.055109	0.65027	0.0159626	0.231951	0.267287
CEP104	-0.141447	-0.0701156	-0.0286106	0.00144021	0.00141655	0.00144021	0.000193632	0.0624711	0.450909	0.00108377	0.24186	0.21556
CEP112	-0.188855	-0.0690375	-0.0776499	0.00306841	0.0030118	0.00306841	0.000651155	0.208401	0.160977	0.00226174	0.390727	0.118476
CEP120	-0.238875	-0.119824	-0.260935	0.00222981	0.00219375	0.00222981	4.22165e-07	0.0105186	3.27888e-08	4.12393e-05	0.120819	2.63789e-05
CEP128	-0.212103	-0.102857	-0.167729	0.00242316	0.00238494	0.00242316	1.64151e-05	0.0351891	0.000655942	0.000246054	0.190664	0.00491886
CEP131	-0.0112478	0.054903	-0.0392226	0.00270875	0.0026642	0.00270875	0.828899	0.287471	0.451078	0.267478	0.438753	0.215606
CEP135	-0.243167	-0.161292	-0.380182	0.0034615	0.00341318	0.0034615	3.57949e-05	0.00576609	1.03402e-10	0.000378817	0.0968944	0
CEP152	-0.17461	-0.0426403	-0.184739	0.00303363	0.00298663	0.00303363	0.00152326	0.435248	0.000796224	0.00400996	0.51579	0.00550646
CEP162	-0.214263	-0.135706	-0.331963	0.00340577	0.00334856	0.00340577	0.000241169	0.0190195	1.28313e-08	0.00127851	0.149273	1.20899e-05
CEP164	-0.0774945	-0.0092679	-0.00467833	0.00139251	0.00136892	0.00139251	0.0378302	0.802208	0.900231	0.0325327	0.642949	0.32287
CEP170	-0.169483	-0.0279517	-0.374938	0.00175292	0.00172766	0.00175292	5.16451e-05	0.501278	3.38937e-19	0.000488266	0.544579	0
CEP19	-0.0436309	0.0448976	-0.0842381	0.00252378	0.00248271	0.00252378	0.385123	0.367549	0.0935803	0.158952	0.484803	0.0859851
CEP20	-0.0528278	0.00150036	-0.0555576	0.00156991	0.00154418	0.00156991	0.182436	0.969543	0.16086	0.0948141	0.684143	0.118449
CEP250	-0.0763895	0.0205453	-0.169959	0.00126201	0.0012395	0.00126201	0.0315304	0.559514	1.71653e-06	0.028846	0.568542	0.000215653
CEP290	-0.244195	-0.0357614	-0.265191	0.00398973	0.00392266	0.00398973	0.000110624	0.568011	2.68777e-05	0.00075609	0.571377	0.000844771
CEP295	-0.274846	-0.131722	-0.306124	0.00287256	0.0028292	0.00287256	2.92705e-07	0.0132701	1.11871e-08	4.12393e-05	0.131683	1.20899e-05
CEP350	-0.28416	-0.124961	-0.411934	0.00231158	0.00228117	0.00231158	3.41492e-09	0.00888737	1.05406e-17	0	0.11302	0
CEP41	-0.173195	-0.0911396	-0.0406151	0.00268188	0.00263662	0.00268188	0.000824657	0.0759078	0.432879	0.00267737	0.2602	0.21031
CEP43	-0.141015	-0.0123526	-0.177344	0.00408009	0.00401818	0.00408009	0.0272692	0.845496	0.00549661	0.0260923	0.653867	0.0164795
CEP44	-0.216853	-0.0791855	-0.140773	0.00296157	0.00291623	0.00296157	6.75405e-05	0.142555	0.00968782	0.000555973	0.339706	0.0229066
CEP57	-0.134343	0.00708757	-0.147351	0.0014827	0.00146039	0.0014827	0.000485022	0.852864	0.000129865	0.00189773	0.655515	0.00192872
CEP57L1	-0.25746	-0.0594792	-0.181015	0.00407022	0.0039926	0.00407022	5.44798e-05	0.346541	0.00454968	0.000497655	0.472029	0.0148269
CEP63	-0.105295	-0.0869398	-0.106501	0.0017145	0.00168404	0.0017145	0.010992	0.0341271	0.0101086	0.014301	0.187948	0.02346
CEP68	-0.235914	-0.0352804	-0.277064	0.00149919	0.00147369	0.00149919	1.10862e-09	0.35808	8.32434e-13	0	0.477962	0
CEP70	-0.353005	-0.171993	-0.191276	0.0036636	0.0036107	0.0036636	5.47281e-09	0.00420578	0.00157697	0	0.0859874	0.00812851
CEP72	-0.0207732	0.0834397	-0.0894199	0.0066325	0.00653404	0.0066325	0.798667	0.301958	0.272212	0.261034	0.446954	0.161313
CEP78	-0.235087	-0.0406411	-0.227463	0.00309406	0.00303758	0.00309406	2.37532e-05	0.460881	4.32725e-05	0.000291118	0.527451	0.00104208
CEP83	-0.21399	-0.157876	-0.363586	0.00310616	0.00305929	0.00310616	0.000123251	0.0043125	6.85864e-11	0.000813061	0.0862073	0
CEP85	-0.104317	0.0338862	-0.0916085	0.0012288	0.00120852	0.0012288	0.00292153	0.329681	0.00896641	0.00599267	0.462175	0.0218863
CEP85L	-0.00728275	-0.0631176	-0.0312648	0.00246757	0.00243172	0.00246757	0.883441	0.200562	0.529093	0.27967	0.38556	0.237385
CEP89	-0.234266	-0.129403	-0.129295	0.00220936	0.00216887	0.00220936	6.22911e-07	0.00545931	0.00594641	6.03434e-05	0.0947276	0.0172821
CEP95	-0.166835	-0.124404	-0.133226	0.00160264	0.00157584	0.00160264	3.08033e-05	0.0017253	0.000875006	0.000349687	0.0612523	0.00578363
CEP97	-0.125181	-0.142743	-0.0687739	0.00340423	0.00334658	0.00340423	0.0319127	0.0136069	0.238505	0.0290559	0.132006	0.149517
CEPT1	-0.105881	-0.0235337	-0.220442	0.00402611	0.00396592	0.00402611	0.0951782	0.708631	0.000512429	0.0607261	0.616717	0.00426528
CERKL	-0.172282	-0.125685	-0.173433	0.00513927	0.00505901	0.00513927	0.0162524	0.0772189	0.0155525	0.0186268	0.262551	0.0302843
CERS2	-0.0269329	-0.0321348	0.0600201	0.000670583	0.000660153	0.000670583	0.298314	0.211044	0.0204619	0.133309	0.392737	0.0355105
CERS5	-0.0192086	0.0290208	-0.0280154	0.000867311	0.00085255	0.000867311	0.514246	0.320264	0.341461	0.193534	0.458444	0.184025
CERS6	-0.0410219	-0.0185231	-0.180552	0.0040524	0.00398368	0.0040524	0.519312	0.769159	0.00456454	0.19482	0.634788	0.0148573
CERT1	-0.114264	-0.0109104	-0.228953	0.00249308	0.00245602	0.00249308	0.0221118	0.825752	4.53102e-06	0.0228556	0.648805	0.000329607
CES2	-0.126512	-0.0244918	-0.172146	0.00243281	0.00239537	0.00243281	0.0103195	0.616779	0.000482768	0.0137359	0.586321	0.00412681
CETN2	-0.0274965	-0.0369489	0.0300252	0.00221295	0.00218383	0.00221295	0.558877	0.429141	0.523303	0.205033	0.51222	0.23581
CETN3	-0.257513	0.0225006	-0.180742	0.00579592	0.00571306	0.00579592	0.000718292	0.765942	0.0175919	0.00242304	0.633913	0.0324366
CETP	-0.0586939	-0.00664701	-0.212398	0.00444535	0.00437512	0.00444535	0.378687	0.919954	0.0014443	0.157056	0.672224	0.0077345
CFAP126	-0.226779	-0.0904659	-0.115892	0.00229567	0.00226156	0.00229567	2.21091e-06	0.0571309	0.0155721	9.23982e-05	0.234536	0.0303027
CFAP20	-0.147193	0.00698064	-0.161887	0.00162439	0.00160046	0.00162439	0.0002601	0.86148	5.90264e-05	0.00132841	0.657823	0.00123015
CFAP298	-0.0997076	-0.0620936	0.0171926	0.000892491	0.000877036	0.000892491	0.000845242	0.0360194	0.564958	0.00274023	0.191952	0.246289
CFAP36	-0.0886286	-0.0343863	0.0553223	0.000651205	0.000641576	0.000651205	0.000514513	0.174601	0.0301654	0.00195783	0.364095	0.0445081
CFAP44	-0.0608436	-0.0546777	0.0482985	0.00237292	0.00233933	0.00237292	0.211654	0.258273	0.321443	0.105134	0.423949	0.177555
CFAP92	-0.179043	-0.0217045	-0.145057	0.00211042	0.00207192	0.00211042	9.72407e-05	0.633484	0.00159086	0.000707148	0.592985	0.00814881
CFAP97	-0.163445	-0.120343	-0.0610295	0.00140262	0.00137963	0.00140262	1.27608e-05	0.00119552	0.103195	0.00022387	0.05318	0.0913316
CFB	0.635946	-0.0847	-0.139795	0.0120837	0.0118611	0.0120837	7.24131e-09	0.436737	0.203471	0	0.51633	0.136091
CFD	0.0997179	0.00663108	-0.148971	0.00716061	0.00703139	0.00716061	0.238631	0.936969	0.0783286	0.114029	0.676881	0.0776321
CFDP1	-0.0948403	-0.0576446	0.0814648	0.000706309	0.000695609	0.000706309	0.000358918	0.0288429	0.00217454	0.00159718	0.176724	0.00971088
CFI	-0.141414	-0.028735	-0.247183	0.00321631	0.00316418	0.00321631	0.012648	0.609467	1.3094e-05	0.0157521	0.582901	0.000572091
CFL1	0.0751243	-0.00793514	0.164755	0.000981991	0.000968112	0.000981991	0.0165153	0.7987	1.45969e-07	0.0188421	0.642299	5.86873e-05
CFLAR	-0.0200472	-0.0413248	-0.221319	0.000977527	0.000959496	0.000977527	0.521396	0.182171	1.45487e-12	0.195416	0.370965	0
CFP	0.10981	-0.0447296	-0.00550789	0.00415358	0.00407872	0.00415358	0.0884089	0.483691	0.931894	0.0578103	0.537697	0.329404
CGAS	0.0233187	0.0111133	-0.421432	0.00456057	0.004484	0.00456057	0.72987	0.868186	4.36254e-10	0.245687	0.659392	0
CGGBP1	-0.217918	-0.0496173	-0.0902143	0.00439533	0.00433034	0.00439533	0.00101269	0.450849	0.173591	0.00308994	0.521527	0.123874
CGRRF1	-0.123108	-0.0211713	0.0681677	0.00356547	0.00350184	0.00356547	0.0392348	0.720518	0.253613	0.0332735	0.619307	0.155032
CHAF1A	-0.198618	0.0256293	0.0450842	0.00834168	0.00820756	0.00834168	0.0296558	0.777255	0.621571	0.0276371	0.63765	0.260485
CHAF1B	-0.100135	0.00327162	0.0756047	0.00499607	0.00492172	0.00499607	0.156577	0.962805	0.284784	0.0854357	0.682531	0.16578
CHAMP1	-0.087816	0.0909166	-0.242552	0.00194683	0.00192111	0.00194683	0.0465624	0.0380535	3.85897e-08	0.0373623	0.196946	2.90603e-05
CHCHD10	0.0474909	-0.052843	0.0318	0.00228528	0.00225174	0.00228528	0.320496	0.265451	0.505917	0.140033	0.428502	0.231106
CHCHD3	-0.0376381	-0.0585458	0.0433185	0.00187303	0.00184839	0.00187303	0.384481	0.173275	0.316865	0.15877	0.362993	0.176252
CHCHD6	-0.0850366	-0.0330794	-0.121814	0.00407562	0.00401491	0.00407562	0.182856	0.60163	0.056379	0.0949363	0.58136	0.0642671
CHCHD7	-0.195652	-0.0696211	-0.00056819	0.00151426	0.00149129	0.00151426	4.95964e-07	0.0714112	0.98835	4.44498e-05	0.254708	0.340195
CHD1	-0.0960765	-0.056696	-0.255938	0.0019177	0.00189246	0.0019177	0.0282388	0.192478	5.08163e-09	0.0267794	0.380416	4.56123e-06
CHD1L	-0.144959	-0.0302445	-0.113414	0.00109415	0.00107513	0.00109415	1.17407e-05	0.356324	0.000606472	0.000215213	0.477072	0.00471476
CHD2	-0.105991	-0.0294887	-0.144872	0.00117593	0.00115834	0.00117593	0.00199593	0.386249	2.39287e-05	0.00471903	0.493892	0.00079363
CHD3	-0.0734774	0.0108818	0.0456621	0.00157417	0.0015472	0.00157417	0.0640336	0.782051	0.249781	0.0464559	0.638591	0.153687
CHD4	-0.0648462	0.0156395	-0.0893895	0.00100742	0.000993488	0.00100742	0.0410473	0.619766	0.00485779	0.0342254	0.587503	0.0154077
CHD6	-0.131934	0.00794171	-0.238828	0.00108958	0.00107297	0.00108958	6.41666e-05	0.808432	4.64468e-13	0.000546689	0.645219	0
CHD7	-0.0900408	0.0278219	-0.0730501	0.0028913	0.00284199	0.0028913	0.0940265	0.60175	0.17429	0.0602459	0.58136	0.124076
CHD8	-0.126452	-0.0469698	-0.176151	0.000678419	0.00066868	0.000678419	1.20472e-06	0.0693101	1.352e-11	7.52333e-05	0.251248	0
CHD9	-0.209847	-0.0242043	-0.438258	0.00260784	0.00256545	0.00260784	3.96958e-05	0.632742	9.32208e-18	0.000395282	0.592804	0
CHEK1	-0.0319561	0.0267737	0.125517	0.0019629	0.00193675	0.0019629	0.470737	0.542938	0.00461069	0.18221	0.562322	0.0149358
CHEK2	-0.0460363	-0.0538152	0.00770454	0.00344291	0.00338901	0.00344291	0.432699	0.355269	0.895533	0.172051	0.476346	0.321879
CHERP	0.0563632	0.0354882	-0.000964606	0.00128749	0.00126918	0.00128749	0.116227	0.31918	0.978553	0.0696901	0.457864	0.338345
CHFR	-0.098715	-0.0339018	-0.132009	0.000974208	0.000958545	0.000974208	0.00156317	0.273515	2.34322e-05	0.00407335	0.431656	0.000788483
CHI3L2	-0.0994032	0.00338632	0.138314	0.00338075	0.00331809	0.00338075	0.08734	0.953121	0.0173684	0.0573467	0.680209	0.0322236
CHID1	-0.0075415	-0.0108087	-0.0658162	0.000847585	0.000833294	0.000847585	0.795605	0.708082	0.0237784	0.2603	0.616657	0.0388177
CHIT1	0.487485	0.0094278	0.148397	0.0255476	0.0250889	0.0255476	0.00228914	0.952537	0.353184	0.00518246	0.680035	0.187542
CHKA	0.0334106	-0.0369606	-0.103267	0.00268554	0.00264045	0.00268554	0.519111	0.471967	0.046292	0.194803	0.532367	0.0571886
CHM	-0.11503	-0.0179979	-0.0493262	0.00184572	0.00181715	0.00184572	0.00741737	0.672873	0.25091	0.0110169	0.606682	0.154043
CHMP2A	-6.44015e-05	-0.034078	0.0639472	0.000837408	0.000824643	0.000837408	0.998224	0.235346	0.0271191	0.302538	0.408915	0.0417887
CHMP2B	0.00609699	-0.0046177	-0.0904399	0.000888974	0.000874851	0.000888974	0.837971	0.875938	0.00241893	0.269604	0.661276	0.0103271
CHMP4B	-0.0282889	-0.0863777	-0.0760939	0.000810747	0.000797695	0.000810747	0.32046	0.0022258	0.00753033	0.140033	0.0670674	0.0198086
CHMP5	0.0914371	0.0268192	-0.157575	0.00179156	0.00176614	0.00179156	0.0307521	0.523366	0.000197006	0.0283294	0.554763	0.00246959
CHMP7	-0.079151	0.0124257	0.117251	0.0021402	0.00210261	0.0021402	0.0870959	0.786405	0.0112611	0.0572426	0.63917	0.0249379
CHN2	-0.130518	-0.128893	0.0820606	0.00168768	0.00165988	0.00168768	0.00148779	0.00155797	0.0457693	0.00396281	0.0587937	0.0568146
CHORDC1	-0.0826552	-0.0127201	-0.112509	0.00193849	0.00190524	0.00193849	0.0604744	0.770733	0.0106073	0.04454	0.635301	0.0241064
CHP1	0.0121887	-0.0282314	0.028587	0.000737071	0.000724398	0.000737071	0.653463	0.294213	0.292358	0.228501	0.442391	0.16848
CHPF	-0.0862288	0.024306	0.320694	0.00360545	0.00354595	0.00360545	0.150985	0.683145	9.25056e-08	0.0833256	0.608406	4.22498e-05
CHPF2	0.00702312	-0.0261424	-0.0409737	0.000717475	0.000705078	0.000717475	0.79317	0.324857	0.126095	0.260019	0.460521	0.102549
CHRNA7	-0.0143117	-0.0280803	0.218272	0.00190093	0.00186951	0.00190093	0.74272	0.516055	5.54945e-07	0.248709	0.551061	0.000131144
CHRNB1	-0.0503958	-0.0222711	0.0302073	0.00182836	0.00180137	0.00182836	0.238561	0.599768	0.479909	0.114029	0.58136	0.223714
CHST10	-0.084441	0.0336106	-0.0864856	0.00222394	0.0021838	0.00222394	0.0733621	0.471997	0.0666647	0.0508454	0.532367	0.070682
CHST11	-0.0832934	-0.139028	-0.0179598	0.00206835	0.00203264	0.00206835	0.0670316	0.0020445	0.692915	0.0478383	0.0651216	0.277285
CHST12	-0.0389903	0.01989	-0.0551575	0.00163596	0.00160662	0.00163596	0.335053	0.619736	0.172662	0.144393	0.587503	0.123589
CHST14	-0.0412671	0.0804102	-0.101071	0.00299919	0.00295791	0.00299919	0.45113	0.139276	0.0649578	0.177165	0.335949	0.0695467
CHST15	0.115274	0.0853272	-0.251021	0.00429556	0.00421733	0.00429556	0.0786079	0.188874	0.000128133	0.0533781	0.376713	0.00191327
CHST2	-0.155027	0.0150396	0.173716	0.00407621	0.00400059	0.00407621	0.0151752	0.812052	0.0065107	0.0177877	0.645759	0.0181935
CHST6	-0.094497	-0.0155136	-0.20441	0.0021269	0.00208721	0.0021269	0.040461	0.734181	9.32415e-06	0.0339278	0.623072	0.000474382
CHST7	-0.0653136	0.000466267	0.18434	0.0031778	0.00312445	0.0031778	0.246612	0.993344	0.00107522	0.116648	0.689082	0.00651876
CHSY1	-0.000990874	-0.00883875	-0.20462	0.00116561	0.00114527	0.00116561	0.976846	0.793955	2.05502e-09	0.298468	0.641059	4.56123e-06
CHTF18	-0.100938	0.0895798	-0.0684957	0.00589485	0.00580172	0.00589485	0.18862	0.239568	0.372324	0.0970944	0.411828	0.193134
CHTOP	-0.169729	-0.0389696	-0.192575	0.000855656	0.000841331	0.000855656	6.53855e-09	0.179105	4.59795e-11	0	0.368036	0
CHUK	-0.149871	-0.0769844	-0.157846	0.00167425	0.0016514	0.00167425	0.000249509	0.0581694	0.000114483	0.00130468	0.236049	0.00176468
CIAO1	-0.0543712	-0.0230238	-0.0146612	0.000950316	0.000937021	0.000950316	0.0777753	0.451962	0.634364	0.0530009	0.52214	0.263586
CIAO2A	-0.0576195	-0.0612569	0.110303	0.00131602	0.0012951	0.00131602	0.112214	0.0887238	0.00236125	0.0680515	0.279668	0.0101956
CIAO2B	-0.139911	-0.0622839	0.0148219	0.00122	0.00120223	0.00122	6.18465e-05	0.0724441	0.67131	0.000537042	0.25561	0.27252
CIAO3	-0.194841	-0.042348	-0.116747	0.00156851	0.00154193	0.00156851	8.66911e-07	0.280833	0.00320017	6.50675e-05	0.435049	0.0120932
CIAPIN1	0.0977426	0.0946362	0.0431284	0.00120333	0.00118528	0.00120333	0.00483728	0.00598096	0.213763	0.00834382	0.0992048	0.140096
CIB1	0.00920739	-0.0202187	0.0622048	0.000923636	0.000907562	0.000923636	0.76192	0.502129	0.0406785	0.252993	0.544579	0.0530011
CIBAR1	-0.191016	0.00617231	-0.367701	0.00721189	0.00711173	0.00721189	0.024494	0.941654	1.49232e-05	0.0244118	0.677983	0.000605209
CIC	0.0822411	0.0756148	-0.114077	0.000943582	0.000929455	0.000943582	0.00742154	0.0131297	0.000204253	0.0110189	0.131267	0.00250061
CIDEB	-0.0819598	0.0100181	-0.0508627	0.00131069	0.00129061	0.00131069	0.0235824	0.780351	0.160047	0.0237965	0.638069	0.11815
CIITA	-0.00944275	-0.035661	-0.238289	0.00209788	0.00206016	0.00209788	0.836664	0.432058	1.96613e-07	0.26925	0.514111	7.65142e-05
CILK1	-0.121771	-0.00184129	-0.214667	0.00152833	0.00150304	0.00152833	0.00184052	0.96212	3.99499e-08	0.00448183	0.682524	2.90603e-05
CIMAP1B	0.772606	0.00333689	-0.301439	0.0145486	0.0143017	0.0145486	1.49965e-10	0.97774	0.01245	0	0.686405	0.0265056
CINP	-0.0290934	-0.0135557	0.0982735	0.00107257	0.00105488	0.00107257	0.374357	0.676408	0.00269357	0.155726	0.607481	0.0109921
CIP2A	-0.248999	-0.0382404	-0.148595	0.00869257	0.00855976	0.00869257	0.00756946	0.679368	0.110984	0.0111688	0.608064	0.0951802
CIR1	-0.0506411	-0.00413041	-0.16959	0.0010357	0.00102055	0.0010357	0.115586	0.897126	1.36661e-07	0.0694441	0.666682	5.29393e-05
CIT	-0.162718	0.113564	0.102952	0.012394	0.0121922	0.012394	0.14385	0.303719	0.355091	0.0805524	0.448012	0.188072
CITED2	0.067351	-0.00985555	-0.111349	0.00263407	0.00259191	0.00263407	0.189422	0.846501	0.0300402	0.0973529	0.654203	0.0444181
CIZ1	-0.118547	-0.0477705	-0.0198736	0.000738854	0.000726277	0.000738854	1.29321e-05	0.0762967	0.464696	0.000226376	0.260778	0.21936
CKAP5	-0.156668	-0.00273249	-0.172299	0.00117092	0.00115428	0.00117092	4.68503e-06	0.935898	4.77287e-07	0.000137808	0.676881	0.000127757
CLASP1	-0.0466091	-0.0116388	-0.067099	0.00161218	0.00158778	0.00161218	0.245716	0.77022	0.0946966	0.116358	0.63523	0.0866357
CLASP2	-0.123057	0.0316041	-0.211288	0.00124975	0.00123022	0.00124975	0.000499705	0.367559	2.27648e-09	0.00192547	0.484803	4.56123e-06
CLASRP	-0.00304551	0.00909596	-0.0669963	0.00191095	0.00188256	0.00191095	0.944458	0.833949	0.125377	0.292124	0.651571	0.102224
CLCC1	-0.129944	-0.0229167	-0.216545	0.00134865	0.0013258	0.00134865	0.000402577	0.5291	3.71194e-09	0.00169276	0.556499	4.56123e-06
CLCN3	-0.0960669	0.00714678	-0.161695	0.00176865	0.00174092	0.00176865	0.0223541	0.863999	0.000120638	0.0229842	0.658596	0.00182604
CLCN5	0.161906	0.0426569	-0.318772	0.00622779	0.00612118	0.00622779	0.0402075	0.585602	5.35962e-05	0.0337982	0.577046	0.00116143
CLCN6	0.0890084	0.00946064	-0.172239	0.00223764	0.00220115	0.00223764	0.0598852	0.840191	0.000271433	0.0443191	0.653245	0.00298786
CLCN7	0.0373806	0.0210625	-0.0661749	0.00144172	0.00141758	0.00144172	0.32488	0.575878	0.0813645	0.141205	0.575098	0.0793521
CLDN15	-0.0104298	0.0168258	0.0984563	0.000632858	0.000623663	0.000632858	0.678439	0.500467	9.08824e-05	0.234299	0.544573	0.00156617
CLDND1	-0.118857	0.0337226	0.222511	0.00275167	0.00270668	0.00275167	0.0234625	0.516861	2.21708e-05	0.0237462	0.551464	0.000759206
CLEC10A	-0.0949335	-0.0303675	-0.176335	0.0105986	0.0104067	0.0105986	0.356457	0.765946	0.0867433	0.150709	0.633913	0.0823542
CLEC16A	-0.0244717	-0.0755486	-0.0252153	0.000646326	0.000636913	0.000646326	0.335757	0.00275751	0.32128	0.144638	0.0720552	0.177555
CLEC17A	-0.1148	-0.0201118	-0.173675	0.0037397	0.00366977	0.0037397	0.0604833	0.739893	0.00451128	0.04454	0.62449	0.0147608
CLEC1B	0.190061	0.302277	0.173722	0.0173522	0.017046	0.0173522	0.149067	0.0206004	0.187237	0.0825917	0.154863	0.12962
CLEC2D	-0.173226	0.0264177	-0.0149658	0.00206721	0.00202866	0.00206721	0.000138985	0.557518	0.742035	0.000876854	0.567711	0.288534
CLEC7A	0.152447	0.0304652	-0.30965	0.00673535	0.00661628	0.00673535	0.0632338	0.708004	0.000161275	0.0460531	0.616657	0.00221144
CLIC1	0.0542873	0.0142361	0.0820067	0.00113623	0.00111884	0.00113623	0.107285	0.670397	0.0149802	0.0659195	0.606284	0.0295931
CLIC4	-0.157419	0.031539	0.103887	0.00544884	0.00535488	0.00544884	0.0329589	0.666472	0.159315	0.0297046	0.604399	0.117884
CLIC5	-0.1498	0.0126881	-0.387102	0.00210141	0.00206138	0.00210141	0.00108388	0.779893	3.05558e-17	0.00320734	0.637946	0
CLINT1	0.0102107	-0.00136979	0.0179653	0.000404816	0.000397588	0.000404816	0.611812	0.945231	0.371909	0.218248	0.678574	0.193043
CLIP1	-0.170259	-0.129731	-0.159754	0.00133761	0.00131765	0.00133761	3.23563e-06	0.000351688	1.25361e-05	0.000113311	0.035674	0.000554619
CLIP2	-0.0907752	-0.0372689	-0.14723	0.00193136	0.00190082	0.00193136	0.0388711	0.392649	0.000807665	0.0330519	0.496857	0.00553903
CLIP4	-0.170011	0.00233622	-0.161606	0.00387717	0.00381324	0.00387717	0.00632653	0.969821	0.00944883	0.00988612	0.684143	0.0225589
CLK1	-0.369898	-0.0169196	-0.596843	0.00667022	0.00657515	0.00667022	5.92369e-06	0.834715	2.71449e-13	0.000149667	0.651736	0
CLK2	-0.123854	-0.0212069	-0.150125	0.00158404	0.00155875	0.00158404	0.00185885	0.59117	0.000161946	0.00450628	0.578849	0.0022183
CLK3	-0.0549302	0.0128219	-0.11315	0.00073906	0.000728472	0.00073906	0.0433254	0.634747	3.15299e-05	0.0355859	0.593382	0.00091451
CLK4	-0.262386	-0.00734843	-0.309942	0.00256663	0.00252603	0.00256663	2.22899e-07	0.883756	9.48487e-10	3.9844e-05	0.663295	4.56123e-06
CLMN	0.156436	-0.125934	-0.240492	0.00875232	0.00860485	0.00875232	0.0944951	0.17459	0.0101515	0.0604407	0.364095	0.0235187
CLN3	0.00132826	0.00706766	-0.139701	0.000888318	0.000874236	0.000888318	0.964454	0.811079	2.76933e-06	0.296047	0.645542	0.000268623
CLN6	-0.0742257	9.60612e-05	0.0212756	0.00105467	0.00103503	0.00105467	0.0222792	0.997618	0.512389	0.0229391	0.690042	0.232864
CLN8	0.167137	0.13008	-0.149093	0.00214818	0.00210997	0.00214818	0.000310825	0.00462769	0.00129639	0.00147771	0.0888426	0.0072412
CLNK	-0.0987052	0.0649654	-0.628574	0.00545956	0.00535837	0.00545956	0.181595	0.374813	1.78448e-17	0.0945017	0.488195	0
CLNS1A	-0.0688385	-0.000599928	0.110964	0.000913396	0.000900473	0.000913396	0.0227427	0.984049	0.00024107	0.0232264	0.687473	0.00279636
CLPB	-0.0156271	-0.0483925	-0.0254135	0.00178438	0.00175666	0.00178438	0.711426	0.248251	0.54743	0.241957	0.41664	0.242121
CLPP	-0.064789	-0.0693199	0.138378	0.00148817	0.00146587	0.00148817	0.0930588	0.0702111	0.000334398	0.0598606	0.252912	0.0033905
CLPTM1	0.0214225	-0.0262301	0.0397187	0.000483411	0.000476631	0.000483411	0.329887	0.229573	0.0708409	0.14269	0.403687	0.0732009
CLPTM1L	0.0159892	0.0211875	0.0577803	0.000412129	0.000405405	0.000412129	0.430927	0.292666	0.00442461	0.171555	0.442011	0.014588
CLPX	-0.160677	-0.0996703	-0.140581	0.000989933	0.000976909	0.000989933	3.27626e-07	0.00142824	7.89115e-06	4.12393e-05	0.0557772	0.000428891
CLSPN	-0.288504	0.0545354	0.0180655	0.015991	0.0157252	0.015991	0.0225209	0.663642	0.886401	0.0230727	0.604131	0.320004
CLSTN1	-0.0471657	-0.0193682	0.0483114	0.000645974	0.000635091	0.000645974	0.0634896	0.442162	0.0573249	0.0461629	0.517287	0.0648129
CLSTN3	-0.0278172	0.0950216	-0.0736477	0.00408233	0.00400691	0.00408233	0.663293	0.133323	0.249046	0.230678	0.330074	0.153454
CLTA	0.0249258	0.00485765	0.130249	0.000950456	0.000934961	0.000950456	0.4188	0.873775	2.39139e-05	0.16821	0.661089	0.00079363
CLTB	-0.0119285	-0.0551327	0.00711915	0.00124886	0.00123057	0.00124886	0.735707	0.116031	0.840345	0.247085	0.311824	0.310231
CLTC	-0.102046	-0.0381134	-0.161073	0.00132497	0.00130632	0.00132497	0.00505587	0.291646	9.64162e-06	0.00859816	0.441626	0.000477803
CLU	0.355715	0.769681	0.131535	0.0304292	0.0298928	0.0304292	0.0414314	8.51858e-06	0.450824	0.0344566	0.00784829	0.215558
CLUH	0.0445232	0.00783355	-0.0759235	0.000888197	0.000874082	0.000888197	0.135192	0.791039	0.0108484	0.0772984	0.640421	0.0244154
CLYBL	-0.121851	-0.0118232	0.0325775	0.00434055	0.00427499	0.00434055	0.0643848	0.856502	0.62097	0.0465643	0.65634	0.260347
CMA1	-0.0658045	0.0638022	-0.0439741	0.00490001	0.00480983	0.00490001	0.347185	0.357592	0.529872	0.148174	0.477763	0.237637
CMAH	-0.117749	0.0206036	-0.152245	0.00195777	0.00192162	0.00195777	0.00778673	0.638347	0.000579954	0.0114077	0.594805	0.00458429
CMAS	-0.0556169	0.0373863	-0.0430356	0.00125356	0.00123195	0.00125356	0.116218	0.286803	0.224175	0.0696901	0.438591	0.143975
CMBL	-0.0204397	0.0120976	0.103971	0.00289141	0.00284169	0.00289141	0.703857	0.82047	0.0531681	0.240325	0.647814	0.0621326
CMC1	-0.135391	0.0829456	0.0684691	0.00589658	0.00578995	0.00589658	0.0778744	0.27568	0.372581	0.0530541	0.432193	0.193186
CMIP	0.102156	0.0478411	-0.0742045	0.000848292	0.000833091	0.000848292	0.000452416	0.0974171	0.0108418	0.00182436	0.291631	0.0244074
CMKLR1	0.288742	-0.0605593	-0.350178	0.0136953	0.013474	0.0136953	0.0136131	0.601869	0.00276893	0.016533	0.58136	0.0111606
CMPK1	-0.0865997	-0.00389299	0.103056	0.00178777	0.00175924	0.00178777	0.0405456	0.92605	0.0147953	0.0339606	0.673988	0.0293699
CMPK2	1.43585	0.203855	-0.341267	0.020081	0.0197327	0.020081	3.96412e-24	0.146723	0.0160292	0	0.343202	0.0308188
CMTM3	-0.00715233	-0.0337137	-0.0377666	0.000722734	0.000709578	0.000722734	0.790203	0.205646	0.160077	0.259429	0.389336	0.11815
CMTM6	-0.0801605	-0.0480848	0.0101072	0.00232206	0.00228407	0.00232206	0.096212	0.314354	0.833865	0.0611923	0.455099	0.308813
CMTM7	-0.0471397	-0.0311066	0.143465	0.00161151	0.00158397	0.00161151	0.240284	0.434455	0.000351848	0.114646	0.515466	0.00349158
CMTR1	0.232963	-0.0534101	-0.0750286	0.00153201	0.00150886	0.00153201	2.65043e-09	0.169135	0.0552528	0	0.359755	0.0635536
CMTR2	-0.295517	-0.00279894	-0.459196	0.00528199	0.00519627	0.00528199	4.7796e-05	0.969027	2.64476e-10	0.000454676	0.684102	0
CNEP1R1	-0.106446	-0.041415	-0.220219	0.00436511	0.0043018	0.00436511	0.10715	0.527752	0.00085865	0.0658695	0.556342	0.00573303
CNIH1	-0.120008	-0.0158145	0.138405	0.00330847	0.00325741	0.00330847	0.0369422	0.781712	0.0161182	0.0320374	0.638591	0.0308866
CNN2	-0.0103997	-0.0156236	0.236158	0.00104088	0.00102282	0.00104088	0.747191	0.625184	2.48278e-13	0.249663	0.59011	0
CNNM2	-0.0588979	-0.0603709	-0.000505507	0.00374787	0.00369856	0.00374787	0.336013	0.320864	0.993412	0.144712	0.4585	0.341381
CNNM4	-0.0918478	0.00535954	-0.0864845	0.000637843	0.000626922	0.000637843	0.000276112	0.830506	0.000616215	0.00137715	0.650396	0.00475474
CNOT1	-0.111055	-0.0281498	-0.154426	0.000627049	0.000618799	0.000627049	9.21034e-06	0.257794	6.96311e-10	0.000193286	0.423949	0
CNOT10	-0.176539	-0.117324	-0.0466927	0.00113307	0.00111753	0.00113307	1.56614e-07	0.000448806	0.165399	2.83667e-05	0.0391368	0.120515
CNOT11	-0.0121476	-0.00789061	-0.0125712	0.000678413	0.000668268	0.000678413	0.640942	0.760187	0.629346	0.225267	0.6313	0.262417
CNOT2	-0.147318	-0.0787701	-0.101862	0.00102308	0.00100811	0.00102308	4.10939e-06	0.0131055	0.00144935	0.000125252	0.131267	0.00774912
CNOT3	0.0546677	0.040345	-0.0103239	0.00132391	0.00130275	0.00132391	0.132979	0.263657	0.776613	0.0764733	0.427283	0.29651
CNOT4	-0.0706754	0.00945378	-0.233136	0.00152548	0.00150451	0.00152548	0.0703695	0.80744	2.38644e-09	0.0494377	0.644961	4.56123e-06
CNOT6	0.0100922	-0.0182998	0.0516368	0.000904543	0.000890443	0.000904543	0.737201	0.539706	0.0859974	0.24733	0.560836	0.0819698
CNOT7	-0.139582	-0.0450923	-0.00256024	0.00281034	0.00276665	0.00281034	0.0084637	0.391287	0.961481	0.0120491	0.496302	0.335202
CNOT8	-0.100875	-0.0383319	-0.00640616	0.00122949	0.00121149	0.00122949	0.00401624	0.270771	0.855034	0.0073967	0.430651	0.313356
CNP	0.0938652	-0.0425223	0.0659395	0.00179118	0.00176306	0.00179118	0.0265642	0.311201	0.119227	0.0256881	0.452884	0.0994169
CNPPD1	-0.0330732	-0.0429691	-0.143036	0.000685236	0.000674055	0.000685236	0.206429	0.0979164	4.65055e-08	0.103438	0.29178	3.20805e-05
CNPY4	-0.0991776	-0.071715	-0.0693243	0.0027866	0.00274355	0.0027866	0.0602743	0.17095	0.189098	0.0444515	0.361565	0.130404
CNR2	-0.043365	0.0278646	-0.0561701	0.00319527	0.00313628	0.00319527	0.442987	0.618794	0.320374	0.17502	0.587123	0.177404
CNST	-0.125994	0.0514227	-0.151199	0.001177	0.00115582	0.001177	0.000240196	0.130394	1.04731e-05	0.00127801	0.326265	0.000498715
CNTNAP1	-0.0262363	0.0310052	-0.0654022	0.00794026	0.0077985	0.00794026	0.768427	0.725515	0.462971	0.254465	0.620747	0.218898
CNTRL	-0.184536	-0.057649	-0.283913	0.00146624	0.00144432	0.00146624	1.4411e-06	0.129289	1.22079e-13	8.03932e-05	0.32525	0
CNTROB	-0.129073	-0.00192765	-0.166453	0.00156452	0.00153549	0.00156452	0.00110161	0.960765	2.57356e-05	0.00324713	0.681922	0.000833008
COA1	-0.067664	0.0437268	0.12447	0.00105029	0.00103253	0.00105029	0.0368096	0.173575	0.000122688	0.031988	0.363293	0.00184836
COA4	-0.141234	0.020949	0.0840043	0.00333648	0.00329258	0.00333648	0.0144813	0.715048	0.14586	0.017259	0.618024	0.111964
COA6	-0.0953536	0.0171021	0.0828487	0.00342426	0.003379	0.00342426	0.103208	0.768599	0.156834	0.0642346	0.634788	0.116748
COA7	-0.116357	-0.00370429	-0.00117412	0.00331364	0.00326333	0.00331364	0.0432441	0.948298	0.983727	0.0355361	0.679476	0.339257
COASY	-0.00102995	-0.0354961	-0.0551448	0.000734184	0.000723233	0.000734184	0.969679	0.186868	0.041833	0.297091	0.375112	0.0537932
COCH	-0.324551	-0.0523939	-0.177382	0.00670178	0.0065786	0.00670178	7.35502e-05	0.518297	0.0302516	0.000590249	0.552249	0.0445653
COG1	-0.0441698	-0.0153316	-0.0439297	0.00078319	0.000769572	0.00078319	0.114495	0.580493	0.116479	0.0689401	0.575671	0.0980737
COG2	-0.125971	-0.0945408	-0.126968	0.000791757	0.000780125	0.000791757	7.57418e-06	0.00071222	6.41297e-06	0.000165835	0.0458131	0.000393533
COG3	-0.123493	-0.0620006	-0.151544	0.00205951	0.00203189	0.00205951	0.00650437	0.168991	0.000839857	0.0100308	0.359719	0.00566668
COG4	-0.123792	-0.0745978	-0.0656722	0.00095174	0.000937852	0.00095174	6.0034e-05	0.014855	0.0332758	0.000523893	0.13609	0.0470134
COG5	-0.0594986	-0.06976	-0.119746	0.00114224	0.00112721	0.00114224	0.0783283	0.0377278	0.000395479	0.0532441	0.196103	0.00372137
COG6	-0.196421	-0.0805978	-0.248016	0.00272145	0.0026747	0.00272145	0.000166424	0.119133	1.99209e-06	0.00100471	0.315157	0.000228366
COG7	-0.010054	-0.00837844	-0.0508679	0.00112893	0.00111033	0.00112893	0.764765	0.801473	0.13004	0.25358	0.642874	0.1046
COG8	-0.083618	-0.0354636	-0.0527875	0.000431479	0.000424402	0.000431479	5.68537e-05	0.0851698	0.011045	0.000518608	0.275532	0.0246766
COL11A1	-0.0455366	0.123364	-0.398789	0.0063317	0.00621114	0.0063317	0.56714	0.117508	5.3957e-07	0.207285	0.313145	0.000130115
COL5A1	0.145747	-0.0370099	-0.114074	0.00643453	0.00631194	0.00643453	0.0692259	0.64133	0.155	0.0488722	0.595645	0.116046
COL5A3	-0.289699	0.00746932	-0.268007	0.00506424	0.00496828	0.00506424	4.68344e-05	0.915607	0.000165837	0.000448614	0.671495	0.00223861
COL6A2	-0.104414	0.034392	0.0403964	0.00541353	0.00531206	0.00541353	0.155865	0.637016	0.582979	0.085192	0.594198	0.250869
COLGALT1	0.0729013	-0.0100107	-0.0479758	0.0010965	0.00107671	0.0010965	0.0276962	0.760305	0.147384	0.0263968	0.6313	0.112661
COMMD1	0.00977063	-0.0144734	0.108193	0.00197569	0.00194724	0.00197569	0.826013	0.742919	0.0149288	0.266926	0.62559	0.0295301
COMMD10	0.0604807	-0.00649608	0.0119014	0.00275237	0.00270529	0.00275237	0.248983	0.900607	0.820539	0.117483	0.668022	0.306151
COMMD2	-0.0503381	0.0428931	-0.0484923	0.00159029	0.00156392	0.00159029	0.206844	0.278087	0.223983	0.103534	0.433863	0.143914
COMMD3	-0.234977	-0.0444701	-0.156525	0.00225342	0.00221658	0.00225342	7.42204e-07	0.344887	0.000976063	6.21157e-05	0.471484	0.0061792
COMMD4	-0.0174111	-0.0503097	0.0645006	0.00112277	0.00110454	0.00112277	0.603332	0.130083	0.0542364	0.216189	0.326017	0.0628402
COMMD5	-0.0929934	-0.0101613	0.0383072	0.00153995	0.00151667	0.00153995	0.0178012	0.794156	0.328979	0.0196931	0.641104	0.180067
COMMD6	0.0466694	0.0696422	0.150297	0.00181401	0.00178672	0.00181401	0.273188	0.0994404	0.000417427	0.125381	0.293802	0.003815
COMMD7	-0.0941976	-0.0397846	0.0415529	0.000777115	0.000764159	0.000777115	0.000727317	0.150092	0.136069	0.00244028	0.345816	0.107555
COMMD8	-0.333667	-0.088657	-0.122309	0.00657381	0.00648445	0.00657381	3.86615e-05	0.270909	0.131421	0.000393847	0.430651	0.105256
COMMD9	-0.056634	-0.0560403	-0.0931422	0.000807509	0.000794233	0.000807509	0.0462635	0.0467559	0.00104647	0.0372022	0.215177	0.00642777
COPA	0.0373419	0.010906	0.0486541	0.000389873	0.000383043	0.000389873	0.0585994	0.577362	0.0137358	0.0436246	0.575138	0.0280469
COPB1	-0.151828	-0.0358344	-0.122528	0.00229391	0.0022631	0.00229391	0.00152421	0.45129	0.0105194	0.00401303	0.521816	0.0239924
COPB2	-0.023574	0.00621541	-0.014583	0.000761749	0.000751005	0.000761749	0.393029	0.820577	0.597241	0.161116	0.647814	0.254502
COPE	0.0316666	-0.0164066	0.13567	0.00089362	0.000881863	0.00089362	0.289456	0.580618	5.66693e-06	0.130569	0.575671	0.000375558
COPG1	0.00144019	-0.0148545	-0.00682281	0.000458684	0.000451942	0.000458684	0.946386	0.484715	0.750052	0.292315	0.538032	0.290562
COPG2	-0.00707332	0.00283197	0.0270571	0.000822483	0.000807976	0.000822483	0.805188	0.920638	0.345452	0.26244	0.672497	0.185286
COPS2	-0.168585	-0.140704	-0.0382477	0.00411437	0.00405098	0.00411437	0.0085825	0.027058	0.550985	0.0121667	0.172287	0.242962
COPS3	-0.118715	-0.0475958	0.0218914	0.001076	0.00105985	0.001076	0.000295635	0.143741	0.504535	0.00142804	0.340751	0.230696
COPS4	-0.0669659	-0.0737963	0.0537144	0.00131948	0.0012996	0.00131948	0.0652506	0.0406527	0.139213	0.0470309	0.202356	0.108968
COPS5	-0.237118	-0.146402	-0.0720896	0.00114305	0.00112635	0.00114305	2.32526e-12	1.28735e-05	0.0329857	0	0.00903157	0.0467904
COPS7A	-0.0908393	-0.045908	-0.1516	0.00106654	0.00105117	0.00106654	0.00541026	0.156787	3.44978e-06	0.0089753	0.352154	0.00029104
COPS7B	-0.0884037	-0.0303357	-0.0395379	0.000557695	0.000548539	0.000557695	0.000181512	0.195238	0.0940856	0.00105685	0.381823	0.0862487
COPS8	-0.0837708	-0.0362661	0.0368534	0.00104028	0.00102425	0.00104028	0.00939685	0.257139	0.253196	0.0128983	0.42386	0.154911
COPZ1	-0.0231968	0.00714793	0.154401	0.000680808	0.000670584	0.000680808	0.373987	0.782526	3.26888e-09	0.155628	0.638591	4.56123e-06
COQ10A	-0.0874539	0.0260468	-0.01153	0.00269612	0.00265318	0.00269612	0.0921312	0.613086	0.824272	0.0594206	0.584718	0.306903
COQ2	-0.0213169	0.036654	-0.0806612	0.00133486	0.0013114	0.00133486	0.559588	0.311457	0.0272628	0.205182	0.452884	0.0419345
COQ5	-0.145383	-0.0724859	-0.0181775	0.00242854	0.00238969	0.00242854	0.00317645	0.138127	0.712232	0.00631757	0.334488	0.281785
COQ6	-0.0592224	-0.0522071	-0.099229	0.0011076	0.00108892	0.0011076	0.07516	0.113629	0.00286758	0.0516701	0.308945	0.0114162
COQ8A	-0.0743187	-0.00697779	0.0386515	0.000627129	0.000616276	0.000627129	0.00300039	0.778649	0.122725	0.00606932	0.637888	0.10105
COQ8B	-0.111864	-0.0686961	-0.0902782	0.000954164	0.00093753	0.000954164	0.000293006	0.02486	0.00347108	0.00141543	0.166079	0.0126546
CORIN	-0.248433	-0.168565	-0.258718	0.00723217	0.00711894	0.00723217	0.00348588	0.0457348	0.00234831	0.00673507	0.213069	0.0101637
CORO1A	-0.0732505	-0.0291063	0.0045312	0.000595878	0.000585957	0.000595878	0.002693	0.229204	0.852739	0.00571068	0.40351	0.312866
CORO1B	0.0828569	-0.0395131	-0.0398217	0.00130875	0.00128587	0.00130875	0.0220015	0.270506	0.271002	0.0228104	0.430651	0.16091
CORO1C	-0.0135845	-0.00900315	0.0194044	0.00110152	0.00108355	0.00110152	0.682317	0.784463	0.558776	0.23532	0.638838	0.244896
CORO2A	0.0628016	-0.0494963	-0.00885809	0.00288015	0.00282847	0.00288015	0.241917	0.352023	0.8689	0.115147	0.474863	0.316457
CORO6	-0.136207	0.0618554	0.0561878	0.00489929	0.00480981	0.00489929	0.0516598	0.372449	0.422124	0.0400852	0.487683	0.207058
CORO7	-0.01496	-0.0230585	-0.0225907	0.00087933	0.000865127	0.00087933	0.613915	0.433066	0.446165	0.2187	0.514285	0.214231
COX10	-0.0787169	-0.104476	-0.0922193	0.00084296	0.000830146	0.00084296	0.00670363	0.00028775	0.00149178	0.0102564	0.0352773	0.0078655
COX11	-0.21463	-0.0736773	-0.0327807	0.00310124	0.00304846	0.00310124	0.000116159	0.182066	0.556102	0.000771107	0.37092	0.244222
COX15	-0.0336512	0.0584421	0.0108658	0.00176036	0.00173194	0.00176036	0.422527	0.16023	0.795654	0.169209	0.353894	0.300847
COX16	-0.0591565	0.0144377	-0.0353732	0.00123423	0.00121458	0.00123423	0.0922107	0.678674	0.313994	0.0594592	0.608064	0.175375
COX17	-0.0294734	0.017867	0.0826606	0.0015486	0.00152424	0.0015486	0.453879	0.64721	0.0356821	0.177869	0.597894	0.0490779
COX18	-0.158542	-0.0969801	-0.255082	0.0030887	0.00304806	0.0030887	0.00433492	0.0789873	4.4372e-06	0.00778261	0.265457	0.000325075
COX20	-0.0318673	0.0918027	-0.0023761	0.00623094	0.00614142	0.00623094	0.686427	0.241421	0.975986	0.236254	0.413281	0.337988
COX4I1	0.0236763	0.0304942	0.222253	0.00119803	0.00118092	0.00119803	0.493952	0.374879	1.35232e-10	0.188315	0.488202	0
COX5A	-0.0208021	-0.0356002	0.259687	0.00152427	0.00150106	0.00152427	0.594162	0.358165	2.90118e-11	0.213799	0.477962	0
COX6C	-0.0289471	0.0177948	0.161167	0.00151406	0.00149414	0.00151406	0.456916	0.645257	3.44371e-05	0.17856	0.597416	0.000939597
COX7A1	0.113041	0.0712523	0.205768	0.00455866	0.00448122	0.00455866	0.0940826	0.287152	0.00230671	0.0602544	0.438591	0.0100641
COX7A2	-0.014904	0.0194681	0.210682	0.00220381	0.00216406	0.00220381	0.750879	0.675586	7.19395e-06	0.250576	0.607304	0.000414111
COX7B	0.077518	0.0409374	0.315405	0.0019744	0.00194842	0.0019744	0.0810619	0.353705	1.26336e-12	0.0544547	0.475396	0
COX7C	-0.100296	-0.0439127	0.156373	0.00370886	0.00364437	0.00370886	0.0995807	0.466975	0.010238	0.06262	0.530213	0.0236389
CPD	-0.116571	-0.0551151	-0.0970532	0.00194844	0.00191309	0.00194844	0.0082692	0.207636	0.027899	0.0118743	0.390463	0.0424896
CPEB2	0.101581	-0.0883837	0.231453	0.00343012	0.003385	0.00343012	0.0828416	0.128731	7.75271e-05	0.0553264	0.325169	0.00142389
CPEB4	-0.0392469	0.00203346	-0.161882	0.00340932	0.00336033	0.00340932	0.501483	0.972017	0.00556334	0.190199	0.68505	0.0166058
CPED1	0.0450607	-0.0356276	-0.0834024	0.00929435	0.00911827	0.00929435	0.640214	0.709071	0.386981	0.225092	0.61677	0.197396
CPLANE1	-0.256841	-0.11405	-0.345421	0.00202722	0.00199338	0.00202722	1.16726e-08	0.0106353	1.69587e-14	8.31907e-06	0.12146	0
CPM	0.12158	-0.0646165	-0.0971464	0.00745248	0.00731559	0.00745248	0.159026	0.449966	0.260453	0.0863648	0.521493	0.157476
CPNE1	-0.0739881	-0.0249344	-0.0447111	0.00021836	0.000214927	0.00021836	5.52906e-07	0.0889797	0.00248042	4.44498e-05	0.280041	0.0104697
CPNE2	0.0504888	0.0177873	-0.0193728	0.0068042	0.00668456	0.0068042	0.540487	0.827774	0.814319	0.200451	0.649365	0.304737
CPNE3	-0.0528242	0.00855403	0.0148821	0.00226243	0.00222273	0.00226243	0.266754	0.856024	0.754372	0.123359	0.656309	0.291539
CPQ	0.0371492	0.00092549	-0.0613015	0.00171676	0.00168675	0.00171676	0.369937	0.982022	0.139006	0.154455	0.687165	0.108862
CPSF1	-0.104971	-0.0205529	-0.0938011	0.00152703	0.00150213	0.00152703	0.00722611	0.595906	0.0163772	0.0108119	0.580605	0.0311408
CPSF2	-0.121353	-0.0160902	-0.107065	0.00169635	0.00167332	0.00169635	0.00321493	0.694065	0.0093361	0.00635652	0.611884	0.0224237
CPSF3	-0.137831	-0.0495076	-0.0960021	0.000608956	0.000599144	0.000608956	2.33194e-08	0.0431161	0.000100103	8.31907e-06	0.207131	0.00165111
CPSF6	-0.1048	-0.0157513	0.0204832	0.00117247	0.0011542	0.00117247	0.00220883	0.642909	0.549706	0.00504548	0.596266	0.242694
CPSF7	-0.0995566	-0.0463578	-0.060005	0.00034902	0.000343258	0.00034902	9.87619e-08	0.0123443	0.0013186	2.19431e-05	0.128045	0.00731675
CPT1A	0.0367951	0.158376	0.0330048	0.00577271	0.00567462	0.00577271	0.628184	0.035516	0.664	0.222079	0.191068	0.27058
CPT1B	-0.162241	-0.0423872	-0.0900615	0.00410948	0.0040369	0.00410948	0.0113785	0.504688	0.160051	0.0146046	0.545623	0.11815
CPT2	-0.0394324	-0.0409611	-0.152931	0.00345457	0.00339905	0.00345457	0.502286	0.482321	0.0092697	0.190454	0.536703	0.0223121
CPVL	0.00585161	-0.0107322	-0.0822925	0.00614342	0.00602995	0.00614342	0.940488	0.890076	0.293756	0.291276	0.664928	0.168912
CR1	-0.166093	-0.0667044	0.455386	0.00414999	0.00407785	0.00414999	0.00992994	0.296221	1.56086e-12	0.0133905	0.443176	0
CR2	-0.273254	-0.170393	0.44086	0.00385841	0.00378928	0.00385841	1.08712e-05	0.00563932	1.2716e-12	0.000212989	0.0960057	0
CRACR2A	-0.0666735	-0.0769622	-0.194968	0.00160359	0.00157531	0.00160359	0.0959181	0.0524922	1.12311e-06	0.0610646	0.226636	0.000172713
CRACR2B	-0.103031	0.0884231	0.0821728	0.00404012	0.00396302	0.00404012	0.105028	0.16014	0.196081	0.0649961	0.353894	0.133141
CRADD	-0.0259781	0.00420017	0.06352	0.00157739	0.00155175	0.00157739	0.513055	0.915087	0.109745	0.193141	0.671495	0.0944974
CRAMP1	-0.0356206	0.00590783	-0.175061	0.00124977	0.00123071	0.00124977	0.313648	0.866266	7.34752e-07	0.137837	0.658942	0.000143674
CRAT	-0.0164544	-0.062314	0.0292446	0.000872732	0.000858925	0.000872732	0.57754	0.033485	0.322207	0.20994	0.186638	0.177799
CRBN	-0.174124	-0.0489711	-0.0963659	0.00168926	0.00166422	0.00168926	2.26998e-05	0.229975	0.0190455	0.000287015	0.403974	0.0340091
CREB1	-0.0684741	-0.0584938	0.0224871	0.000636601	0.000627221	0.000636601	0.00664979	0.0195118	0.372794	0.0101852	0.151547	0.193239
CREB3	0.000236991	-0.0292496	0.026561	0.000885242	0.00087206	0.000885242	0.993645	0.321938	0.37201	0.301683	0.459288	0.193064
CREB3L2	0.155708	0.0626601	0.0373252	0.00378231	0.00372175	0.00378231	0.0113475	0.304368	0.543911	0.0145766	0.448348	0.241072
CREB3L4	-0.0531601	-0.0015411	0.0911531	0.00142354	0.00140321	0.00142354	0.158844	0.967184	0.0156944	0.086336	0.683779	0.0304442
CREB5	0.442039	0.249176	0.0629956	0.0210326	0.0206894	0.0210326	0.00230371	0.0832139	0.664017	0.00519458	0.271357	0.27058
CREBBP	-0.0240752	-0.00982398	-0.0648528	0.00127316	0.00125567	0.00127316	0.499849	0.781599	0.0691328	0.189731	0.638591	0.0721976
CREBL2	-0.0607112	0.0315138	0.0796875	0.00109543	0.00107843	0.00109543	0.0666054	0.337239	0.0160544	0.0476959	0.468276	0.0308412
CREBRF	-0.0144466	-0.0224345	-0.0554433	0.0023048	0.00227448	0.0023048	0.763477	0.638063	0.248145	0.2533	0.594789	0.153187
CRELD1	-0.0735173	-0.0246068	-0.0563822	0.000703981	0.000692106	0.000703981	0.00559147	0.349613	0.0335857	0.00917663	0.473269	0.0472568
CRELD2	0.0127205	-0.0697636	0.204939	0.00498214	0.00491007	0.00498214	0.856982	0.319445	0.00369061	0.274051	0.457888	0.0131344
CREM	-0.0153075	-0.0615829	0.0821985	0.00203102	0.00199454	0.00203102	0.734111	0.16792	0.0681636	0.246707	0.358713	0.0715704
CRIM1	-0.162129	-0.0348695	-0.0273446	0.00251866	0.00247249	0.00251866	0.00123555	0.483142	0.585848	0.00348879	0.537307	0.25162
CRIP2	-0.0945038	-0.0447108	0.172271	0.00526165	0.00516704	0.00526165	0.192632	0.533941	0.0175524	0.0986148	0.558831	0.0323994
CRISPLD2	0.30786	0.192555	0.236797	0.0129313	0.0126922	0.0129313	0.0067837	0.0874186	0.0373099	0.0103502	0.278295	0.0503983
CRK	-0.0982897	-0.0322278	-0.285237	0.00118332	0.00116775	0.00118332	0.00427253	0.345632	1.11455e-16	0.00770197	0.471622	0
CRLF3	-0.131076	-0.0481808	-0.106664	0.00135742	0.00133737	0.00135742	0.000374135	0.187674	0.00379058	0.00163077	0.375807	0.0133212
CRNKL1	-0.135376	0.00706535	-0.179613	0.00112721	0.00111222	0.00112721	5.52643e-05	0.83222	8.80537e-08	0.00050469	0.651197	4.22498e-05
CROCC	-0.0354928	0.0463588	-0.0767658	0.00248911	0.00244658	0.00248911	0.476831	0.348634	0.123885	0.183806	0.473082	0.101635
CROT	-0.11129	-0.0638021	-0.153138	0.00364193	0.00358184	0.00364193	0.0651644	0.286396	0.0111624	0.046985	0.438392	0.0248355
CRTAM	-0.303331	0.0460982	-0.517843	0.00533249	0.00523493	0.00533249	3.2692e-05	0.52404	1.32739e-12	0.000361715	0.554936	0
CRTAP	0.0434187	-0.00777133	-0.0962631	0.00141646	0.00139123	0.00141646	0.248643	0.834955	0.0105352	0.117386	0.651736	0.0240078
CRTC1	0.154049	0.123691	0.0240027	0.00199071	0.00195764	0.00199071	0.000555048	0.00518059	0.5906	0.00205274	0.0932305	0.252804
CRTC2	0.0242858	-0.0292762	-0.00251293	0.000576128	0.000567919	0.000576128	0.311636	0.219263	0.916619	0.137164	0.39797	0.32646
CRTC3	-0.0307688	-0.0380382	0.00627041	0.000482851	0.000475046	0.000482851	0.161441	0.0809457	0.77537	0.0872933	0.267545	0.296247
CRY1	-0.280117	-0.218274	0.0292121	0.00190609	0.00187113	0.00190609	1.39847e-10	4.51073e-07	0.503432	0	0	0.230444
CRY2	-0.0657054	0.0369623	-0.18363	0.00120592	0.00118753	0.00120592	0.0584786	0.283452	1.23721e-07	0.0435735	0.436788	5.03747e-05
CRYBG1	-0.100824	0.00810501	-0.197532	0.00142823	0.00140482	0.00142823	0.00763332	0.828798	1.72433e-07	0.0112384	0.649715	6.97222e-05
CRYL1	-0.0450661	0.0369909	-0.0229673	0.00158571	0.00155719	0.00158571	0.257754	0.348553	0.5641	0.120227	0.473082	0.246157
CRYZ	-0.199777	-0.0382987	-0.0148705	0.00263136	0.0025902	0.00263136	9.83864e-05	0.451739	0.7719	0.000707148	0.522045	0.29541
CRYZL1	-0.0997766	0.00587833	-0.139513	0.00272322	0.00268198	0.00272322	0.0558764	0.909628	0.00750753	0.0423209	0.670041	0.019775
CS	0.0116887	-0.0078369	0.0953411	0.000328005	0.000322457	0.000328005	0.518672	0.662529	1.40726e-07	0.19467	0.603805	5.29393e-05
CSAD	-0.0456482	0.0240118	-0.205531	0.0045642	0.00449737	0.0045642	0.499244	0.720305	0.00234823	0.189608	0.619307	0.0101637
CSDE1	-0.0483956	-0.031529	-0.00674633	0.000334281	0.000329199	0.000334281	0.00812151	0.0822591	0.712137	0.0117323	0.269879	0.281785
CSE1L	-0.230368	-0.0917446	-0.111582	0.00208246	0.00205159	0.00208246	4.46037e-07	0.0428144	0.0144792	4.12393e-05	0.206937	0.0289918
CSF1	0.0172929	-0.0593022	-0.22512	0.00298265	0.00292825	0.00298265	0.751516	0.273127	3.75502e-05	0.250699	0.431656	0.000976509
CSF1R	0.223634	0.0159869	-0.193979	0.00538774	0.00529135	0.00538774	0.00231348	0.826045	0.00822431	0.00520879	0.648805	0.0207435
CSF2RB	0.302709	0.0431736	-0.0499984	0.00580265	0.00570146	0.00580265	7.07194e-05	0.567475	0.511592	0.000572099	0.571259	0.23269
CSF3R	0.399856	0.133593	0.0217871	0.0139374	0.0136968	0.0139374	0.000706672	0.253663	0.853584	0.00239837	0.420142	0.313058
CSGALNACT1	-0.00560857	-0.108686	-0.265046	0.00614489	0.00602721	0.00614489	0.942962	0.161526	0.000721834	0.291799	0.354096	0.00519395
CSGALNACT2	-0.0236129	-0.0783784	-0.0672537	0.00221476	0.00218238	0.00221476	0.615844	0.0933933	0.152985	0.219128	0.28587	0.115016
CSK	-0.0180484	-0.0282876	-0.00877649	0.000639341	0.000629059	0.000639341	0.475356	0.259385	0.728516	0.183478	0.42444	0.285392
CSNK1A1	-0.0521928	0.00237318	-0.102862	0.00121005	0.00119188	0.00121005	0.13351	0.945196	0.0031064	0.0766469	0.678574	0.0119134
CSNK1D	0.0927018	0.0744717	-0.0685616	0.00216842	0.00213638	0.00216842	0.0465085	0.107134	0.140928	0.0373439	0.303119	0.109708
CSNK1E	-0.0870146	-0.111467	-0.329033	0.00184657	0.0018124	0.00184657	0.0428751	0.00883705	1.9038e-14	0.0353597	0.112649	0
CSNK1G1	-0.0820046	-0.0992168	-0.114036	0.00139769	0.00137827	0.00139769	0.0282733	0.00752886	0.00228654	0.0267812	0.106024	0.00999708
CSNK1G2	-0.173375	-0.0712457	-0.140944	0.00117148	0.00115224	0.00117148	4.07434e-07	0.0358273	3.82285e-05	4.12393e-05	0.191461	0.000980899
CSNK1G3	-0.151047	-0.0973401	-0.117522	0.00327008	0.00322181	0.00327008	0.00825652	0.086361	0.0398658	0.0118616	0.276828	0.0523798
CSNK2A1	-0.0913233	-0.0639327	-0.00412002	0.000352634	0.000347526	0.000352634	1.15521e-06	0.00060472	0.826338	7.52333e-05	0.0426707	0.307291
CSNK2A2	-0.0525419	0.000941549	-0.0328597	0.000411416	0.000405428	0.000411416	0.00958675	0.962704	0.105226	0.0130988	0.682531	0.092434
CSNK2B	0.05111	0.026067	0.0847233	0.000408705	0.000401864	0.000408705	0.0114668	0.193491	2.77961e-05	0.0146842	0.380713	0.000849609
CSPP1	-0.246151	-0.112319	-0.261931	0.00236415	0.0023264	0.00236415	4.13817e-07	0.0198753	7.16272e-08	4.12393e-05	0.151984	4.05383e-05
CSRNP1	0.370322	0.103592	0.121735	0.00477121	0.00470843	0.00477121	8.26508e-08	0.131123	0.0780035	8.31907e-06	0.327124	0.0774762
CSRNP2	-0.00807544	0.0267564	-0.144935	0.00121117	0.00119227	0.00121117	0.816507	0.438404	3.11921e-05	0.264966	0.516455	0.000904428
CSRP1	0.0198735	0.00195929	0.0667981	0.00154895	0.00152095	0.00154895	0.613588	0.959932	0.0896492	0.218635	0.681565	0.0838148
CST7	-0.0274556	0.0207729	-0.0723611	0.0035117	0.00344705	0.0035117	0.643142	0.723479	0.222054	0.225816	0.62021	0.143263
CSTB	0.108314	0.113145	0.0669703	0.00287536	0.00282467	0.00287536	0.0433904	0.0332635	0.211693	0.0356263	0.186354	0.139247
CSTF1	-0.14821	0.0190222	-0.122378	0.00230702	0.0022728	0.00230702	0.00203075	0.689889	0.0108381	0.00476811	0.610181	0.0244074
CSTF2	-0.0431866	0.0756541	-0.0997027	0.0016508	0.00162783	0.0016508	0.287817	0.0607771	0.0141311	0.130064	0.238499	0.0285577
CSTF3	-0.171877	-0.0585944	-0.136291	0.00208538	0.00205502	0.00208538	0.000167358	0.196166	0.00284028	0.00100705	0.38237	0.0113394
CSTPP1	-0.0674853	-0.0284168	-0.0816599	0.00199406	0.00196406	0.00199406	0.130721	0.521389	0.0674462	0.0755756	0.553667	0.0711907
CTBP1	-0.0880978	-0.00950848	-0.0117205	0.000611794	0.000601517	0.000611794	0.000368404	0.698244	0.635606	0.00161451	0.61347	0.263824
CTBP2	0.0321664	-0.0522791	-0.237613	0.00457984	0.00449815	0.00457984	0.634566	0.43569	0.000446223	0.223598	0.515984	0.00395637
CTBS	0.00603658	-0.0407841	-0.0500049	0.00386436	0.00380014	0.00386436	0.922641	0.508232	0.421164	0.287497	0.547984	0.206792
CTC1	-0.0415426	0.0677156	-0.0483396	0.00153552	0.00150937	0.00153552	0.289078	0.0813375	0.217352	0.130443	0.26827	0.141462
CTCF	-0.0925294	-0.00588979	-0.0572933	0.000671656	0.000661251	0.000671656	0.000356553	0.818836	0.0270565	0.00159575	0.647542	0.0417572
CTDNEP1	0.0166416	-0.00607619	0.0885175	0.000349007	0.000343752	0.000349007	0.373038	0.74312	2.15637e-06	0.15537	0.62559	0.000241982
CTDP1	-0.0220257	-0.0487534	0.00534123	0.000531506	0.000523601	0.000531506	0.339387	0.0331211	0.816787	0.145555	0.185722	0.305295
CTDSPL2	-0.116419	-0.028878	-0.0726862	0.00274249	0.00270136	0.00274249	0.0262114	0.578473	0.165147	0.0254673	0.575138	0.12043
CTIF	0.0446082	-0.0857277	-0.11816	0.00226302	0.00222678	0.00226302	0.348391	0.0692636	0.0129969	0.148542	0.251196	0.027197
CTLA4	-0.0194813	-0.0684956	0.717066	0.00768716	0.00755775	0.00768716	0.824162	0.43076	2.87281e-16	0.266608	0.513072	0
CTNNA1	0.0718283	-0.00819464	-0.123079	0.00190439	0.00186822	0.00190439	0.0997733	0.84963	0.004797	0.0626642	0.654487	0.0152957
CTNNAL1	-0.159857	0.0339871	-0.199452	0.00270877	0.00267139	0.00270877	0.00213005	0.510811	0.000126979	0.0049328	0.54951	0.00190261
CTNNB1	-0.0983736	-0.00945089	-0.0784139	0.000362582	0.00035753	0.000362582	2.38834e-07	0.6172	3.82116e-05	4.12393e-05	0.586478	0.000980899
CTNNBL1	0.0819625	-0.0206006	0.0277655	0.000599981	0.000591635	0.000599981	0.000819391	0.397028	0.256987	0.00267008	0.499079	0.156236
CTNND1	0.0597469	-0.00545774	-0.417629	0.00294156	0.0028879	0.00294156	0.270633	0.919106	1.35856e-14	0.124682	0.672224	0
CTNS	0.049785	0.00340317	-0.0246299	0.00146959	0.00144395	0.00146959	0.194056	0.928638	0.520557	0.0990779	0.674919	0.235065
CTPS1	-0.027774	-0.00120431	-0.143668	0.00160796	0.00158162	0.00160796	0.488541	0.975842	0.000339919	0.186915	0.686251	0.00341036
CTR9	-0.101563	-0.0279053	-0.111621	0.000623459	0.000615256	0.000623459	4.75127e-05	0.260582	7.80845e-06	0.000454676	0.425036	0.000423713
CTSA	0.115053	0.00201918	-0.056315	0.000704093	0.000691232	0.000704093	1.4515e-05	0.938783	0.0338116	0.000233155	0.677108	0.0474392
CTSB	0.241366	-0.0532946	-0.116932	0.00475093	0.00466649	0.00475093	0.000462199	0.435293	0.0897983	0.00184863	0.51579	0.0838832
CTSC	0.10032	0.0105129	-0.146816	0.00212077	0.00208222	0.00212077	0.0293746	0.817791	0.00143236	0.0274876	0.647197	0.00770806
CTSD	0.225456	0.117178	0.0285351	0.00245419	0.00240845	0.00245419	5.33878e-06	0.0169547	0.564613	0.000141172	0.142809	0.246241
CTSF	-0.223774	-0.021631	-0.0922848	0.003843	0.00377645	0.003843	0.000306516	0.724844	0.136577	0.00145419	0.620344	0.10781
CTSH	-0.0256867	-0.0978657	-0.0823386	0.00252587	0.00247923	0.00252587	0.609283	0.0493572	0.101356	0.217639	0.221167	0.0903562
CTSL	0.0648066	-0.00281122	0.260844	0.00294561	0.0028923	0.00294561	0.232449	0.958312	1.53894e-06	0.112149	0.680952	0.000199048
CTSO	-0.0454666	-0.080313	-0.183233	0.00319665	0.00313821	0.00319665	0.421302	0.15167	0.00119185	0.168829	0.347751	0.00690102
CTSS	0.0633417	-0.0157826	-0.0941902	0.00406467	0.00399378	0.00406467	0.320456	0.80279	0.139573	0.140033	0.643133	0.109131
CTSW	-0.0944966	-0.0145858	0.0659128	0.00441491	0.00433499	0.00441491	0.154974	0.824678	0.321201	0.0848701	0.648463	0.177555
CTSZ	0.111656	-0.0292006	-0.0779961	0.00203119	0.001996	0.00203119	0.0132319	0.513369	0.0835229	0.0162503	0.550212	0.0804972
CTTN	0.295623	0.53893	0.11643	0.0246247	0.0242018	0.0246247	0.0595815	0.000531723	0.458114	0.0441761	0.0403584	0.217502
CTU2	-0.151313	-0.0864098	-0.16228	0.00205822	0.00202181	0.00205822	0.000852187	0.0546393	0.000347563	0.00274247	0.231094	0.00346149
CUL1	0.0284002	-0.158365	-0.0965174	0.00176562	0.00173794	0.00176562	0.499114	0.000145413	0.02162	0.189601	0.0266667	0.036735
CUL2	-0.203463	-0.0414963	-0.210353	0.00215776	0.002129	0.00215776	1.18623e-05	0.368474	5.94212e-06	0.000217158	0.48529	0.000386495
CUL3	-0.191426	-0.0686417	-0.127807	0.00132715	0.0013088	0.00132715	1.48336e-07	0.0577793	0.000450977	2.83667e-05	0.235228	0.00398069
CUL4A	-0.0922104	-0.073355	-0.0822666	0.000419741	0.000413679	0.000419741	6.76993e-06	0.000310239	5.93357e-05	0.000162403	0.035674	0.00123015
CUL4B	-0.157966	-0.0326652	-0.0787029	0.00362942	0.0035788	0.00362942	0.00873951	0.585045	0.19142	0.0123027	0.576828	0.131267
CUL5	-0.152679	-0.0321114	-0.245843	0.00495947	0.00489409	0.00495947	0.0301573	0.646227	0.000481356	0.0279873	0.597606	0.00412349
CUL7	-0.11497	-0.0116748	-0.0493931	0.00144569	0.00142186	0.00144569	0.00249649	0.756854	0.193924	0.00547046	0.630537	0.132294
CUL9	-0.101764	-0.0320475	-0.15465	0.00109123	0.00107389	0.00109123	0.00206577	0.3281	2.8467e-06	0.00482927	0.461941	0.000272238
CUX1	0.0430011	-0.000578546	-0.129742	0.00217144	0.00213221	0.00217144	0.356113	0.990003	0.0053653	0.150677	0.689011	0.0162561
CWC15	-0.124126	-0.0415624	0.0279157	0.000825091	0.000813152	0.000825091	1.55135e-05	0.144973	0.331127	0.000235554	0.341751	0.180821
CWC22	-0.205646	-0.0739787	-0.217849	0.00259383	0.00255801	0.00259383	5.3943e-05	0.143549	1.89044e-05	0.000493937	0.340751	0.000696223
CWC25	-0.0915904	0.0230554	-0.117258	0.00126466	0.00124759	0.00126466	0.0100093	0.513927	0.000976273	0.0134897	0.550315	0.0061792
CWC27	-0.179354	-0.0959676	-0.0322347	0.00166563	0.00164296	0.00166563	1.10965e-05	0.0179029	0.429626	0.000213035	0.145801	0.209248
CWF19L1	-0.0176956	-0.0263272	-0.0831702	0.00134299	0.00131865	0.00134299	0.629189	0.46845	0.0232376	0.222347	0.531046	0.0383229
CWF19L2	-0.138187	-0.062588	-0.192676	0.00110152	0.00108383	0.00110152	3.13221e-05	0.0572859	6.42117e-09	0.000353778	0.234536	9.11033e-06
CXCL16	-0.0355729	-0.050089	-0.179063	0.00420612	0.00412797	0.00420612	0.583347	0.435625	0.0057626	0.211224	0.515984	0.0169576
CXCR2	0.0216449	0.225949	-0.472244	0.00775252	0.00761295	0.00775252	0.805814	0.00960841	8.1644e-08	0.26255	0.116606	4.22498e-05
CXCR3	-0.131394	0.0506775	0.178077	0.00701274	0.00690481	0.00701274	0.116641	0.541947	0.0334621	0.0698162	0.561869	0.0471631
CXCR4	0.0330795	0.127133	0.302127	0.00789597	0.00777644	0.00789597	0.709693	0.149394	0.000673714	0.241649	0.344884	0.00497354
CXCR5	-0.136568	0.0396109	-0.0362484	0.00464878	0.00456879	0.00464878	0.0451774	0.55786	0.594974	0.0366978	0.567887	0.253816
CXHXorf38	-0.154758	-0.100496	-0.233346	0.00131507	0.00129456	0.00131507	1.97614e-05	0.00522056	1.23742e-10	0.000271618	0.0932945	0
CXHXorf65	-0.0946169	-0.01051	-0.137085	0.00477926	0.0047035	0.00477926	0.171113	0.878203	0.0473738	0.0906873	0.661737	0.0579592
CXXC1	-0.10547	-0.0260115	-0.112644	0.000962105	0.00094655	0.000962105	0.000673088	0.397853	0.000281663	0.00231462	0.499339	0.00304779
CXXC5	-0.0799946	-0.0151553	-0.00650381	0.00312707	0.0030711	0.00312707	0.15257	0.784488	0.907411	0.083948	0.638838	0.324509
CYB561A3	-0.0126526	0.0350642	-0.0406812	0.00217056	0.0021306	0.00217056	0.785948	0.447464	0.382561	0.258557	0.519958	0.196144
CYB561D1	-0.110653	0.0255166	-0.314964	0.00114261	0.00112243	0.00114261	0.00106218	0.44628	1.18788e-20	0.00317998	0.519486	0
CYB561D2	-0.0507061	-0.0293833	-0.00320984	0.000597722	0.000588731	0.000597722	0.0380785	0.225897	0.895545	0.0326458	0.401176	0.321879
CYB5A	-0.150135	-0.0291149	0.103227	0.00142624	0.00140164	0.00142624	7.02488e-05	0.436762	0.00626904	0.000570398	0.51633	0.0177957
CYB5B	-0.039943	-0.0390362	0.0655897	0.00124825	0.00123052	0.00124825	0.258245	0.265788	0.0633889	0.120422	0.42863	0.0685532
CYB5D2	-0.0628045	0.0115935	-0.0631394	0.000894822	0.000880501	0.000894822	0.0357701	0.696015	0.0347958	0.0313919	0.61269	0.0482758
CYB5R3	0.00940827	0.0114346	-0.0622327	0.000828545	0.000813935	0.000828545	0.743779	0.688568	0.0306162	0.248943	0.609903	0.0449089
CYB5R4	-0.101753	-0.124562	-0.0622242	0.00377273	0.00371943	0.00377273	0.0975991	0.041109	0.311035	0.0617646	0.203027	0.174375
CYB5RL	-0.165515	0.0340895	-0.15193	0.00237792	0.00234095	0.00237792	0.000688261	0.481078	0.00183557	0.00235126	0.536121	0.00883306
CYBC1	-0.0576235	-0.0243151	-0.0521757	0.000897087	0.000884127	0.000897087	0.0543672	0.413501	0.0815063	0.0415165	0.507074	0.0794055
CYC1	-0.0321816	-0.0606002	0.0336662	0.000892658	0.00088008	0.000892658	0.281425	0.0410782	0.259822	0.128112	0.203027	0.157235
CYFIP1	0.199718	0.020799	-0.142824	0.0034753	0.0034127	0.0034753	0.000704494	0.721814	0.0154046	0.00239837	0.619553	0.030103
CYFIP2	-0.0547048	0.00546566	-0.037611	0.000819491	0.000804515	0.000819491	0.0560087	0.847196	0.188899	0.0423725	0.654203	0.130341
CYHR1	-0.0780898	0.0234437	-0.0870491	0.00112285	0.00110491	0.00112285	0.0197843	0.480634	0.00938278	0.0211642	0.536052	0.0224722
CYLD	-0.133223	-0.0498086	0.100159	0.000888999	0.000874223	0.000888999	7.88921e-06	0.0920683	0.000781572	0.000171529	0.284452	0.00544273
CYP20A1	-0.122271	-0.0755812	-0.122045	0.00151126	0.001489	0.00151126	0.00165956	0.0501487	0.00169289	0.00420845	0.222207	0.00844423
CYP27A1	0.0687299	-0.0895526	-0.311319	0.00454606	0.00446329	0.00454606	0.308031	0.180099	3.88748e-06	0.136151	0.368294	0.000307468
CYP2R1	0.00200211	0.0790652	-0.0479569	0.00349285	0.00342974	0.00349285	0.972976	0.176995	0.417107	0.297724	0.366345	0.205917
CYP4V2	-0.109735	-0.0759558	-0.244244	0.00215417	0.00211959	0.00215417	0.0180636	0.0989815	1.42188e-07	0.0198937	0.293284	5.59009e-05
CYREN	0.054891	0.000665463	-0.160291	0.00162485	0.00159662	0.00162485	0.17328	0.986713	6.99368e-05	0.091523	0.688269	0.00133601
CYRIA	0.122999	0.0243069	-0.283611	0.00235379	0.00231323	0.00235379	0.011237	0.61329	5.0434e-09	0.0144797	0.584718	4.56123e-06
CYRIB	-0.0832072	-0.099798	-0.0348801	0.00150373	0.00148112	0.00150373	0.0318943	0.00951022	0.368395	0.0290505	0.116507	0.192052
CYSLTR1	-0.0803788	-0.0698681	0.10481	0.00371067	0.0036518	0.00371067	0.186996	0.247608	0.0853246	0.0964958	0.416372	0.081621
CYTH1	-0.0353111	-0.0149436	0.064091	0.000330095	0.000324173	0.000330095	0.051952	0.406552	0.000419368	0.0402305	0.503882	0.00382377
CYTH2	-0.0102688	-0.000753295	0.0302321	0.00120416	0.0011857	0.00120416	0.767291	0.982547	0.383636	0.254192	0.687165	0.19648
CYTH4	-0.0664698	-0.0507832	-0.281302	0.00111719	0.00109702	0.00111719	0.0467383	0.125214	3.89305e-17	0.0374622	0.322012	0
CYTIP	-0.0215902	0.0475003	-0.0278887	0.00119879	0.00117857	0.00119879	0.53291	0.166473	0.420541	0.198476	0.357126	0.206628
CZIB	-0.040291	0.0206836	-0.0164203	0.00101648	0.00100165	0.00101648	0.206323	0.513413	0.606532	0.103419	0.550212	0.257087
D2HGDH	-0.054036	-0.0565518	-0.0122113	0.00112789	0.00110783	0.00112789	0.10762	0.0893071	0.716154	0.066087	0.280507	0.282746
DAAM1	-0.233692	-0.0459804	-0.0852902	0.00247845	0.00244209	0.00247845	2.67757e-06	0.352139	0.0866746	9.57515e-05	0.474863	0.0823376
DACT1	-0.0713032	0.089449	0.336768	0.00470785	0.0046186	0.00470785	0.298713	0.188108	9.19331e-07	0.13344	0.376269	0.000161602
DAD1	0.0298644	0.0194317	0.216343	0.00142609	0.0014065	0.00142609	0.429046	0.604366	1.01098e-08	0.170964	0.582102	1.20899e-05
DAG1	-0.0680315	-0.0897742	0.0786936	0.000800355	0.000789825	0.000800355	0.0161839	0.00140133	0.00540878	0.0185917	0.0553574	0.016337
DAGLB	-0.011795	-0.0225241	-0.130878	0.00196002	0.0019302	0.00196002	0.789915	0.608175	0.00311432	0.259429	0.582901	0.0119244
DALRD3	-0.182778	-0.0627454	-0.0838134	0.000892985	0.000878264	0.000892985	9.56691e-10	0.0342399	0.00503586	0	0.188173	0.0157199
DAP	0.0165222	-0.0294755	-0.0525344	0.000878056	0.000863323	0.000878056	0.577132	0.315779	0.0762466	0.209841	0.455646	0.0764806
DAP3	-0.132646	-0.107824	-0.0183227	0.000855249	0.000840599	0.000855249	5.73997e-06	0.000200054	0.530967	0.000149667	0.0287503	0.237866
DAPK1	0.0946395	-0.0347055	-0.187621	0.00397628	0.00390475	0.00397628	0.133397	0.578625	0.00292625	0.076608	0.575138	0.0115116
DAPK2	-0.243428	-0.0840151	-0.246746	0.00255398	0.00250521	0.00255398	1.4585e-06	0.0932391	1.04758e-06	8.03932e-05	0.28587	0.000167274
DAPK3	-0.0374709	0.0192435	-0.0600247	0.00109942	0.00108098	0.00109942	0.258439	0.55835	0.070251	0.12049	0.568123	0.0728909
DAPP1	-0.0438405	-0.0745515	-0.0990775	0.00201338	0.00197891	0.00201338	0.328549	0.0937614	0.0272398	0.142258	0.286032	0.0419164
DARS1	-0.0417851	-0.0124243	-0.0282327	0.00122126	0.00120183	0.00122126	0.23182	0.720054	0.419159	0.112019	0.619307	0.206294
DARS2	-0.113677	-0.0216829	-0.112585	0.00405895	0.00400157	0.00405895	0.0743759	0.731772	0.0772034	0.0513219	0.622004	0.0770581
DAZAP1	-0.0528923	-0.0263096	-0.0306977	0.000913039	0.000898218	0.000913039	0.0800421	0.380022	0.309666	0.0540129	0.490968	0.173909
DAZAP2	0.0181999	0.0156075	0.079361	0.00044594	0.000438897	0.00044594	0.388772	0.456275	0.000171205	0.160061	0.524997	0.00228281
DBF4	-0.265756	-0.172812	-0.0632196	0.00408904	0.00402472	0.00408904	3.23919e-05	0.00644973	0.322836	0.000357404	0.10182	0.178012
DBF4B	-0.00387929	0.0421775	-0.0622726	0.00257559	0.00253325	0.00257559	0.93907	0.402033	0.219807	0.291105	0.501702	0.142378
DBI	-0.0361475	-0.0478585	0.103166	0.0011184	0.00110102	0.0011184	0.279749	0.149211	0.00203632	0.127569	0.344884	0.00935438
DBN1	-0.122322	0.0424335	0.0729346	0.00293434	0.00288262	0.00293434	0.0239375	0.429328	0.17817	0.0240218	0.51222	0.12578
DBNDD2	-0.0246361	0.0071294	0.101388	0.0028496	0.00280077	0.0028496	0.644433	0.892838	0.057525	0.226145	0.665872	0.0649109
DBNL	0.0431308	-0.0189708	-0.0773471	0.000813048	0.000798263	0.000813048	0.130377	0.501935	0.00667574	0.0754907	0.544579	0.0184847
DBP	-0.0959648	0.0592988	-0.130536	0.00219121	0.00215778	0.00219121	0.0403571	0.201757	0.00529329	0.0338649	0.386658	0.0161135
DBR1	-0.0968951	0.0555733	-0.242654	0.00215201	0.00211906	0.00215201	0.0367332	0.227339	1.68804e-07	0.0319487	0.402271	6.97222e-05
DBT	-0.1811	0.0271424	-0.24435	0.00235408	0.00232236	0.00235408	0.00018954	0.573281	4.749e-07	0.00107675	0.573093	0.000127757
DCAF1	-0.107029	0.0278809	-0.163734	0.000993368	0.000979964	0.000993368	0.0006842	0.373123	2.04734e-07	0.00234479	0.487683	7.65142e-05
DCAF11	0.0467239	-0.0366053	-0.00374994	0.000445656	0.000438967	0.000445656	0.0268773	0.0806131	0.859011	0.0258736	0.266952	0.314109
DCAF12	-0.00529962	0.0118106	-0.100646	0.00178937	0.00176282	0.00178937	0.900299	0.778481	0.0173466	0.283219	0.637822	0.0322196
DCAF15	-0.120378	-0.0123813	-0.0986285	0.000892172	0.000878007	0.000892172	5.57368e-05	0.67606	0.000959948	0.000508746	0.607411	0.00610977
DCAF17	-0.214302	-0.0694476	-0.139186	0.00251405	0.00247643	0.00251405	1.91955e-05	0.162852	0.00550431	0.000269648	0.355309	0.0164846
DCAF4	-0.130154	0.0467114	-0.178074	0.00270848	0.00266174	0.00270848	0.0123882	0.365254	0.000622407	0.015523	0.483007	0.00478277
DCAF5	-0.0704465	-0.06192	-0.0940355	0.000681841	0.000670636	0.000681841	0.0069789	0.0168005	0.000316722	0.0105363	0.14245	0.00325985
DCAF6	-0.103285	-0.0393954	-0.122358	0.000847335	0.000834191	0.000847335	0.000387834	0.17257	2.62894e-05	0.00167008	0.362787	0.000842332
DCAF8	-0.0408215	0.0479452	-0.0187178	0.00064678	0.00063684	0.00064678	0.108464	0.0574466	0.461733	0.0664558	0.234536	0.218605
DCDC2B	-0.159737	0.0407814	-0.184939	0.00421183	0.00414034	0.00421183	0.0138422	0.526219	0.00437653	0.0167285	0.555493	0.0145274
DCHS1	0.0917714	0.200882	-0.0957659	0.00878464	0.00862447	0.00878464	0.32751	0.0305338	0.306895	0.141959	0.180556	0.173018
DCK	-0.160152	-0.0756511	-0.0684272	0.00249252	0.00244849	0.00249252	0.00133731	0.1263	0.170501	0.00368014	0.32233	0.122689
DCLRE1A	-0.148501	-0.0602497	-0.208347	0.00334485	0.00329506	0.00334485	0.0102381	0.293902	0.000315225	0.0136743	0.442262	0.0032421
DCLRE1B	0.042718	0.0993475	0.023006	0.00221583	0.00217928	0.00221583	0.364147	0.0333253	0.625029	0.152954	0.186554	0.261325
DCLRE1C	-0.145188	-0.0779354	-0.271962	0.000947348	0.000932158	0.000947348	2.39201e-06	0.0106909	9.92449e-19	9.3236e-05	0.121517	0
DCP1A	-0.154723	-0.0253757	-0.259483	0.000734298	0.000723557	0.000734298	1.13139e-08	0.345492	1.01107e-21	8.31907e-06	0.471622	0
DCP1B	-0.12201	-0.0378455	-0.133731	0.00105379	0.00103582	0.00105379	0.000170911	0.239634	3.79518e-05	0.00101691	0.411828	0.000980026
DCP2	-0.00354619	-0.002057	-0.0544008	0.00142457	0.0014024	0.00142457	0.925145	0.956195	0.149491	0.288151	0.680546	0.113547
DCTD	-0.0465954	0.00718287	-0.0190247	0.000533514	0.000524203	0.000533514	0.0436644	0.75373	0.410135	0.0357751	0.629496	0.204088
DCTN1	-0.0107881	-0.0175019	0.0253877	0.000379659	0.000373697	0.000379659	0.579805	0.365271	0.192593	0.210426	0.483007	0.131697
DCTN2	-0.0242886	-0.012318	0.0925613	0.000395323	0.000389831	0.000395323	0.221862	0.532705	3.23408e-06	0.108568	0.558293	0.000284054
DCTN3	-0.0709864	-0.0429344	0.121328	0.00102153	0.00100351	0.00102153	0.0263508	0.175313	0.000146998	0.0255705	0.364921	0.00207104
DCTN4	-0.0506077	-0.0162299	-0.0552505	0.00160764	0.00158518	0.00160764	0.206883	0.683538	0.168211	0.103535	0.608406	0.121696
DCTN5	-0.0957636	-0.0254677	-0.0788313	0.000515319	0.000506963	0.000515319	2.45885e-05	0.258013	0.000515353	0.000293046	0.423949	0.00427634
DCTN6	-0.110895	-0.108906	-0.0696402	0.00168367	0.00166023	0.00168367	0.00687955	0.00752188	0.0896597	0.010425	0.106024	0.0838148
DCUN1D1	-0.152236	-0.0400743	-0.00602695	0.00593915	0.00586	0.00593915	0.0482233	0.600626	0.937665	0.0382989	0.58136	0.330668
DCUN1D2	0.0277257	0.0357587	-0.0648417	0.00325012	0.00319677	0.00325012	0.626732	0.527093	0.25538	0.22172	0.556064	0.155646
DCUN1D4	-0.309731	-0.108477	-0.270309	0.00564419	0.00555644	0.00564419	3.74424e-05	0.145599	0.000320692	0.000384752	0.341939	0.0032894
DCUN1D5	-0.14426	-0.0856572	0.0477815	0.00197087	0.0019447	0.00197087	0.00115605	0.0520897	0.281796	0.00335897	0.225899	0.164726
DDA1	-0.033432	-0.00332602	-0.0501423	0.000781999	0.000767792	0.000781999	0.231881	0.904457	0.0729589	0.112019	0.668616	0.0744368
DDAH2	0.255203	0.402361	0.065192	0.016144	0.0158668	0.016144	0.0445866	0.00140189	0.607893	0.0363565	0.0553574	0.257368
DDB1	-0.0699636	-0.0411285	0.00469781	0.000358223	0.000352615	0.000358223	0.000218559	0.0285066	0.803972	0.00120462	0.175656	0.30251
DDHD1	-0.0968947	-0.0805305	-0.18158	0.00198225	0.00194996	0.00198225	0.0295319	0.0682008	4.53468e-05	0.0275743	0.249428	0.00106458
DDHD2	-0.0881288	-0.0204104	-0.137699	0.000706707	0.000696028	0.000706707	0.000916063	0.439143	2.2215e-07	0.00285859	0.516513	7.92528e-05
DDOST	0.0563723	-0.0159816	0.188966	0.000610256	0.000600864	0.000610256	0.022491	0.514415	2.01879e-14	0.0230617	0.550428	0
DDR1	0.0038728	-0.0601638	-0.225521	0.00232266	0.00228118	0.00232266	0.935952	0.20779	2.87666e-06	0.290457	0.390463	0.000273867
DDT	-0.0797155	0.0504279	0.334045	0.00519521	0.00511151	0.00519521	0.268742	0.480601	3.57799e-06	0.124062	0.536052	0.000293791
DDX1	-0.0825544	0.00188675	-0.0188161	0.000855845	0.000843224	0.000855845	0.00477389	0.948194	0.520108	0.00825621	0.679476	0.234967
DDX10	-0.115178	-0.119258	-0.0113775	0.00111071	0.00109354	0.00111071	0.00054832	0.000310488	0.732813	0.00203762	0.035674	0.286246
DDX11	-0.0470457	0.104735	0.0673369	0.0047721	0.00468315	0.0047721	0.495853	0.125901	0.329678	0.188741	0.322282	0.180319
DDX17	-0.0204252	0.086948	-0.084114	0.00207241	0.00204231	0.00207241	0.653669	0.0543578	0.0646466	0.228513	0.231094	0.0693691
DDX18	-0.0594793	-0.0146948	-0.00691823	0.000533023	0.000524216	0.000533023	0.00998694	0.520995	0.76444	0.0134584	0.553605	0.293844
DDX20	-0.208076	-0.0333252	-0.162444	0.00158133	0.00155662	0.00158133	1.67213e-07	0.398301	4.4078e-05	3.43327e-05	0.499469	0.00105076
DDX23	-0.0412436	0.0117854	-0.0542032	0.000442411	0.000435248	0.000442411	0.0498971	0.572139	0.00996656	0.0392096	0.572769	0.0232557
DDX24	0.0321255	0.0889602	-0.0397766	0.000518776	0.000511546	0.000518776	0.158405	8.3799e-05	0.0807457	0.0861684	0.0205962	0.0789577
DDX27	-0.123982	-0.0448398	-0.0719636	0.000975222	0.000959849	0.000975222	7.18226e-05	0.147809	0.0211992	0.000578971	0.343853	0.0362668
DDX28	-0.149193	0.0616024	0.0372879	0.00276245	0.00272501	0.00276245	0.00453156	0.237966	0.478046	0.0079719	0.410975	0.223167
DDX31	-0.0781864	-0.0507968	-0.123846	0.00113439	0.0011167	0.00113439	0.020265	0.128488	0.000235922	0.0214989	0.325124	0.00274868
DDX39A	-0.0513459	-0.0732057	-0.0723884	0.00057304	0.000563984	0.00057304	0.0319585	0.00205227	0.00249487	0.0290713	0.0651216	0.0105065
DDX39B	-0.0439917	0.0161598	-0.12468	0.00161243	0.00158686	0.00161243	0.273279	0.68499	0.00190306	0.125386	0.608448	0.00901071
DDX3X	0.00868142	0.0128015	0.00362255	0.000949337	0.000936846	0.000949337	0.778127	0.675771	0.906407	0.256685	0.607304	0.324358
DDX41	-0.0346567	-0.034485	-0.0144767	0.000603823	0.000594455	0.000603823	0.158432	0.157246	0.555771	0.0861684	0.35249	0.244135
DDX42	-0.0465645	0.0151573	-0.118045	0.000590074	0.000581906	0.000590074	0.0552491	0.52978	1.17668e-06	0.0420094	0.556771	0.000174015
DDX46	-0.121068	-0.0829325	-0.0859027	0.00061332	0.000604704	0.00061332	1.0154e-06	0.000744864	0.000523035	7.40981e-05	0.0458131	0.0042945
DDX47	-0.03106	0.0264096	-0.0638812	0.000593501	0.000584935	0.000593501	0.202329	0.274849	0.00873696	0.101962	0.432193	0.0215087
DDX49	-0.116906	-0.0770681	-0.0804963	0.00119996	0.00118038	0.00119996	0.000738551	0.024885	0.0201379	0.00246916	0.166079	0.0351624
DDX5	-0.165515	-0.147976	-0.14686	0.00233636	0.0022989	0.00233636	0.000616473	0.00202707	0.00237892	0.00220068	0.0650926	0.0102492
DDX50	-0.201851	-0.0682185	-0.124871	0.00113716	0.00111832	0.00113716	2.15368e-09	0.041355	0.000213094	0	0.203571	0.00256664
DDX54	-0.0730293	-0.0444921	-0.00830202	0.000560541	0.00055124	0.000560541	0.00203853	0.0580904	0.725847	0.0047786	0.235837	0.284778
DDX55	-0.0223981	-0.00642179	-0.170998	0.00211843	0.00208787	0.00211843	0.626517	0.888232	0.000203028	0.221689	0.664637	0.0024978
DDX56	-0.0552179	-0.00348992	-0.0482021	0.000827295	0.000814283	0.000827295	0.0548868	0.902661	0.093767	0.041809	0.668472	0.0860429
DDX59	-0.11737	-0.0658573	-0.260923	0.00143183	0.00140574	0.00143183	0.00192359	0.0790014	5.36686e-12	0.00460484	0.265457	0
DDX6	-0.0725337	0.0104472	-0.0581352	0.00129117	0.00127033	0.00129117	0.0435299	0.769432	0.105688	0.0357065	0.634799	0.0926312
DDX60	0.46679	-0.12148	-0.442576	0.00618785	0.00608518	0.00618785	2.95543e-09	0.119402	1.84191e-08	0	0.315334	1.55881e-05
DDX60L	0.258734	0.0370511	-0.233053	0.00431345	0.00423517	0.00431345	8.16508e-05	0.569131	0.000387468	0.000643379	0.571563	0.00366479
DEAF1	-0.206511	-0.142378	-0.0557347	0.00120793	0.00118768	0.00120793	2.81797e-09	3.60647e-05	0.108795	0	0.012777	0.0940003
DECR1	1.29252e-05	-0.0379159	0.0586408	0.00119818	0.00117777	0.00119818	0.999702	0.269238	0.0902465	0.302754	0.430339	0.0841102
DECR2	-0.0443362	-0.0181095	-0.0725423	0.00201254	0.00197896	0.00201254	0.323009	0.683944	0.105871	0.140686	0.608406	0.0926992
DEDD	-0.0170189	0.00299046	-0.0176282	0.00186004	0.0018336	0.00186004	0.69313	0.944323	0.682731	0.237755	0.678574	0.275227
DEDD2	-0.00469699	-0.0336625	-0.039025	0.0017656	0.0017406	0.0017656	0.910996	0.419749	0.353022	0.285329	0.50894	0.187535
DEF6	-0.0433856	-0.0227915	0.0176542	0.000591767	0.0005827	0.000591767	0.0745071	0.345082	0.468008	0.0513966	0.471484	0.220185
DEF8	-0.103257	-0.0130284	-0.0986952	0.00173386	0.001706	0.00173386	0.0131468	0.752436	0.0177774	0.0161884	0.628875	0.0326495
DEFA1B	-0.176032	-0.211066	-0.325757	0.0706555	0.0693639	0.0706555	0.507815	0.422899	0.220378	0.191908	0.509284	0.142606
DEGS1	-0.0881826	-0.0486162	0.0139071	0.00150586	0.00148138	0.00150586	0.0230607	0.206542	0.72006	0.023487	0.389872	0.28362
DEK	-0.0955791	-0.105304	-0.029855	0.000994849	0.000979808	0.000994849	0.00244318	0.00076782	0.343874	0.0053964	0.0458681	0.184754
DELE1	0.0165524	-0.000810302	0.0170816	0.000589727	0.000579021	0.000589727	0.495486	0.973137	0.481805	0.188655	0.685391	0.224165
DENND10	-0.0763347	-0.0625676	-0.0400747	0.00137102	0.00134638	0.00137102	0.0392476	0.0881646	0.279118	0.0332735	0.279414	0.163753
DENND11	-0.035388	0.0317443	-0.0747028	0.00179099	0.00175988	0.00179099	0.403043	0.44923	0.0775325	0.163794	0.521211	0.0772615
DENND1A	0.091098	-0.064995	-0.122841	0.0017745	0.00174537	0.0017745	0.030574	0.119771	0.00354415	0.0282155	0.315357	0.0128282
DENND1B	-0.0348699	-0.0483608	-0.2163	0.0023976	0.00235752	0.0023976	0.476381	0.319244	9.98874e-06	0.183739	0.457864	0.00049406
DENND2A	-0.143639	-0.0321376	-0.0841978	0.00301925	0.00296199	0.00301925	0.00894612	0.554854	0.125442	0.0124835	0.566713	0.102243
DENND3	0.113828	0.121437	-0.1769	0.00307727	0.00302231	0.00307727	0.0401746	0.0271791	0.001428	0.0337797	0.172287	0.00769987
DENND4A	-0.139136	-0.0552289	-0.0836452	0.00280303	0.00276193	0.00280303	0.00858896	0.293306	0.114132	0.0121717	0.442262	0.0968771
DENND4B	-0.00302285	0.00860505	-0.159432	0.00103508	0.00101895	0.00103508	0.925143	0.787489	7.21329e-07	0.288151	0.639549	0.000142835
DENND4C	-0.231675	-0.0649422	-0.299769	0.0019052	0.00187588	0.0019052	1.10999e-07	0.133764	6.52039e-12	2.19431e-05	0.33076	0
DENND5A	-0.00158894	-0.0785965	-0.00647426	0.00193506	0.00190262	0.00193506	0.971186	0.0715632	0.882991	0.297365	0.254728	0.319333
DENND5B	-0.20009	-0.143646	-0.149832	0.0051804	0.00508676	0.0051804	0.00543611	0.0440034	0.0373683	0.00900354	0.20887	0.0504353
DENND6A	-0.170209	-0.10397	-0.1371	0.00157328	0.0015493	0.00157328	1.77693e-05	0.00825535	0.000547289	0.000261998	0.111168	0.00443761
DENND6B	-0.0536632	0.0387597	-0.120391	0.00301246	0.00296227	0.00301246	0.328211	0.476375	0.0282723	0.142163	0.534766	0.0428415
DERA	-0.071459	-0.0534676	-0.0248395	0.00126126	0.00123999	0.00126126	0.0442069	0.128917	0.484288	0.0361102	0.32525	0.224957
DERL1	-0.0162707	0.00976269	-0.0238134	0.000729121	0.000716395	0.000729121	0.546795	0.715299	0.377828	0.201891	0.618123	0.194852
DERL2	-0.0696871	-0.0196987	-0.0120087	0.00112372	0.00110668	0.00112372	0.0376313	0.553756	0.720168	0.0324332	0.56648	0.283625
DERL3	0.0211721	0.0665595	0.167563	0.00939123	0.00923688	0.00939123	0.827059	0.488596	0.0837938	0.267117	0.539481	0.080696
DERPC	-0.065763	-0.0187454	-0.00365771	0.000539681	0.000532409	0.000539681	0.00464283	0.416559	0.874891	0.00811352	0.508385	0.317546
DES	0.212004	-0.0296188	-0.268972	0.00652128	0.00639954	0.00652128	0.00865736	0.711197	0.000866158	0.0122224	0.617433	0.00575583
DESI2	-0.160233	-0.0607118	0.0088583	0.0018455	0.00181629	0.0018455	0.00019157	0.154285	0.836633	0.00108342	0.349511	0.309542
DET1	-0.099134	-0.0306351	-0.115834	0.00231639	0.00228464	0.00231639	0.0394213	0.521568	0.0160954	0.0334029	0.553667	0.0308734
DEXI	-0.0159078	-0.0280463	-0.0237701	0.000816735	0.000803546	0.000816735	0.577777	0.32247	0.405552	0.209987	0.459321	0.202788
DFFA	-0.114244	-0.0913981	-0.0132169	0.00146821	0.0014452	0.00146821	0.00286816	0.0162073	0.730145	0.00591634	0.140879	0.28565
DFFB	0.0260495	0.0288791	-0.0759644	0.00322587	0.00317692	0.00322587	0.64649	0.608395	0.181067	0.226662	0.582901	0.12703
DGAT1	0.0288107	0.0335343	0.0221637	0.000926825	0.000912756	0.000926825	0.343967	0.267012	0.4666	0.147128	0.428672	0.219854
DGAT2	0.19747	0.0791331	-0.00474891	0.00998862	0.00981324	0.00998862	0.0481743	0.424392	0.962102	0.0382879	0.510099	0.335302
DGCR2	0.108663	0.0343517	-0.0335553	0.00171675	0.00168928	0.00171675	0.0087271	0.403273	0.418024	0.0123004	0.502315	0.206121
DGCR6L	-0.107833	-0.0124801	-0.0703502	0.00171568	0.00168808	0.00171568	0.00923174	0.761316	0.0894267	0.0127524	0.631628	0.0836956
DGCR8	-0.0282264	-0.00464345	-0.0179212	0.00140392	0.00137932	0.00140392	0.451252	0.900501	0.63244	0.177165	0.668022	0.263198
DGKA	-0.0824855	-0.00351266	0.204868	0.00261659	0.00257247	0.00261659	0.106845	0.944785	6.20073e-05	0.0657316	0.678574	0.00125231
DGKD	-0.03674	0.0274023	-0.157248	0.000779235	0.000765094	0.000779235	0.188124	0.321845	1.76957e-08	0.0968987	0.459242	1.20899e-05
DGKG	-0.0835306	-0.00303837	-0.0522622	0.00573851	0.00563262	0.00573851	0.27017	0.967707	0.490255	0.124562	0.683935	0.226863
DGKH	-0.135458	-0.142699	-0.239629	0.00416942	0.00410129	0.00416942	0.0359218	0.0258646	0.000206366	0.0314713	0.168024	0.00250666
DGKQ	-0.111515	0.0191643	-0.0991814	0.0019187	0.0018843	0.0019187	0.010902	0.658861	0.0235581	0.0142346	0.602334	0.0386489
DGKZ	-0.0850696	-0.0169317	-0.0498598	0.000827438	0.000812174	0.000827438	0.00310268	0.552431	0.0830359	0.00621163	0.566143	0.0803106
DGLUCY	0.0505554	-0.0251955	-0.202918	0.00127161	0.0012491	0.00127161	0.156272	0.475912	1.2673e-08	0.085304	0.534583	1.20899e-05
DGUOK	-0.0684696	-0.0595396	-0.0316411	0.00108405	0.00106896	0.00108405	0.0375655	0.0685974	0.336549	0.0323871	0.250168	0.18252
DHCR24	-0.042784	0.000197822	-0.280089	0.00487121	0.00478526	0.00487121	0.539874	0.997718	5.99307e-05	0.200318	0.690042	0.00123718
DHCR7	0.0864792	0.181436	0.0753755	0.00456339	0.00448562	0.00456339	0.200485	0.00674826	0.264508	0.101338	0.102529	0.15887
DHDDS	-0.0192274	0.00295426	0.0277427	0.00114758	0.0011262	0.00114758	0.570318	0.929851	0.412816	0.208103	0.675106	0.20478
DHPS	-0.130526	-0.0372056	-0.093005	0.000901485	0.000887823	0.000901485	1.37831e-05	0.211788	0.00195087	0.000228266	0.393096	0.00912443
DHRS1	-0.0316696	-0.0423707	-0.0805204	0.00102885	0.00100988	0.00102885	0.323476	0.18243	0.0120618	0.14083	0.371004	0.025962
DHRS13	-0.156438	-0.10701	0.175921	0.00192591	0.00189222	0.00192591	0.00036427	0.0138927	6.10649e-05	0.00160119	0.132558	0.00124734
DHRS3	-0.137386	-0.0224441	0.0102829	0.00176754	0.00173448	0.00176754	0.00108383	0.589948	0.806778	0.00320734	0.578679	0.303022
DHRS4	-0.122656	-0.0357611	-0.0912846	0.00141847	0.00139228	0.00141847	0.0011271	0.33786	0.0153614	0.00331556	0.468406	0.0300466
DHRS7B	-0.0902348	-0.0774496	-0.0394581	0.000957833	0.000942812	0.000957833	0.00354997	0.0116571	0.202329	0.00681722	0.125612	0.135661
DHRS9	0.225235	-0.131321	-0.532092	0.0168897	0.0166133	0.0168897	0.0830769	0.308278	4.23517e-05	0.0554303	0.450739	0.00103505
DHX15	-0.0865406	-0.0221588	-0.088777	0.00105419	0.00103912	0.00105419	0.00768984	0.491826	0.00625181	0.0112863	0.541187	0.0177539
DHX16	-0.0428287	0.0200973	-0.145972	0.000852272	0.000838417	0.000852272	0.142361	0.487635	5.72906e-07	0.0799891	0.539028	0.000131144
DHX29	-0.12667	-0.0587505	-0.277529	0.00222466	0.00219539	0.00222466	0.00724004	0.209886	4.00342e-09	0.0108252	0.391876	4.56123e-06
DHX30	-0.151749	-0.0229382	-0.108873	0.000603168	0.000593006	0.000603168	6.45758e-10	0.346215	9.29214e-06	0	0.4718	0.000474326
DHX32	-0.114434	0.0277624	-0.121939	0.00225383	0.00222389	0.00225383	0.015934	0.556056	0.0102138	0.0183947	0.567403	0.0236055
DHX33	-0.128639	-0.0572349	-0.131698	0.00123267	0.00121469	0.00123267	0.000248358	0.100547	0.000176069	0.00130376	0.294781	0.00231482
DHX34	-0.0579193	0.0583177	-0.12843	0.00158	0.00155324	0.00158	0.145084	0.138947	0.00123359	0.0810331	0.335267	0.00704073
DHX35	-0.118539	-0.0391742	-0.0534628	0.00114691	0.0011306	0.00114691	0.000464865	0.243998	0.114415	0.00185426	0.41491	0.0970087
DHX36	-0.11296	0.00203565	-0.207296	0.00201078	0.00198224	0.00201078	0.0117661	0.963532	3.7854e-06	0.0149725	0.682617	0.000306327
DHX37	-0.0279606	-0.0162694	-0.134267	0.00118435	0.00116762	0.00118435	0.416523	0.633986	9.56079e-05	0.167577	0.593063	0.00160855
DHX38	-0.0422175	0.00341399	-0.087145	0.000796026	0.000783474	0.000796026	0.134566	0.902923	0.00201018	0.0770202	0.668513	0.00928785
DHX57	-0.167677	-0.0775949	-0.20762	0.00166074	0.00163421	0.00166074	3.87931e-05	0.0549261	3.49328e-07	0.000393847	0.231651	0.000110499
DHX58	0.489957	-0.11418	-0.312008	0.00606151	0.00597487	0.00606151	3.11092e-10	0.139634	6.13599e-05	0	0.336098	0.00124734
DHX8	-0.00577814	-0.0133994	-0.0484127	0.000307936	0.000303114	0.000307936	0.741948	0.441519	0.0058004	0.248536	0.517241	0.0170266
DHX9	-0.117548	-0.115586	-0.0428399	0.000486	0.000478704	0.000486	9.70849e-08	1.27167e-07	0.051985	2.19431e-05	0	0.061415
DIABLO	0.0158548	-0.015682	0.0937622	0.000985783	0.000969437	0.000985783	0.613576	0.614497	0.00282352	0.218635	0.585195	0.0112974
DIAPH1	-0.00611238	-0.0331613	-0.04809	0.000308117	0.000302508	0.000308117	0.727676	0.0565705	0.00615028	0.245127	0.234302	0.0175961
DIAPH2	-0.112099	-0.206574	-0.267399	0.00386972	0.00381335	0.00386972	0.07154	0.00082223	1.71931e-05	0.0500164	0.0465562	0.000648662
DICER1	-0.232083	-0.026765	-0.179523	0.00276326	0.00272676	0.00276326	1.01005e-05	0.60826	0.000637495	0.000207536	0.582901	0.00483982
DIDO1	-0.125983	-0.0526832	-0.119847	0.000718342	0.000706749	0.000718342	2.59513e-06	0.0475118	7.76488e-06	9.3236e-05	0.217311	0.000422526
DIMT1	-0.159754	-0.0435215	-0.109239	0.00176014	0.00173386	0.00176014	0.000140181	0.295933	0.00922035	0.000878089	0.443176	0.0222619
DIP2A	-0.0469173	0.0258818	-0.213922	0.00211536	0.00208144	0.00211536	0.307682	0.570511	3.30049e-06	0.136053	0.572087	0.000284054
DIP2C	-0.112685	-0.0123244	0.222118	0.00414244	0.00406459	0.00414244	0.0799796	0.846716	0.000558333	0.053989	0.654203	0.00449458
DIPK1A	-0.194919	-0.0214808	0.068246	0.00397499	0.0039074	0.00397499	0.0019907	0.731116	0.279051	0.00470766	0.621975	0.163737
DIPK2A	-0.0431783	0.028984	-0.340817	0.00360615	0.00354942	0.00360615	0.472126	0.626615	1.38337e-08	0.182511	0.590625	1.20899e-05
DIRAS2	-0.0783456	0.0261388	-0.16012	0.00266626	0.00261684	0.00266626	0.129198	0.60937	0.00192905	0.0749501	0.582901	0.00907149
DIS3	-0.160343	-0.0425708	-0.161707	0.00233402	0.00229806	0.00233402	0.000903639	0.374521	0.000816399	0.00283558	0.488134	0.00557531
DIS3L	-0.21075	-0.116572	-0.114492	0.000867467	0.000852769	0.000867467	8.33643e-13	6.55464e-05	0.000101362	0	0.0182819	0.00165998
DIS3L2	0.0472603	0.000728359	-0.0563978	0.00123323	0.00121405	0.00123323	0.178374	0.983322	0.108279	0.0933904	0.687165	0.0937821
DISP1	-0.165312	-0.000174144	-0.201549	0.00245539	0.00241017	0.00245539	0.000849535	0.99717	4.75343e-05	0.00274247	0.690042	0.00108337
DKC1	-0.0817932	-0.00367578	-0.0715379	0.000912896	0.000900586	0.000912896	0.00678707	0.902514	0.0178993	0.0103524	0.668428	0.0327593
DLAT	-0.0993446	-0.0753394	-0.0713043	0.000654189	0.000643533	0.000654189	0.000102701	0.00297932	0.00530647	0.000721903	0.0737548	0.0161324
DLD	-0.0978793	-0.0398831	-0.0182901	0.00182897	0.00180137	0.00182897	0.022097	0.347374	0.668888	0.0228476	0.472501	0.271912
DLG1	-0.174409	-0.118799	-0.132717	0.00122397	0.00120438	0.00122397	6.1892e-07	0.000618934	0.000148523	6.03434e-05	0.0433936	0.00208726
DLG3	-0.1295	-0.0427286	-0.0830784	0.00132745	0.0013031	0.00132745	0.000378896	0.236545	0.0225939	0.00164099	0.410045	0.0377104
DLG4	0.149317	0.0728607	0.00742829	0.00557463	0.00548	0.00557463	0.0455153	0.324995	0.920749	0.036864	0.460521	0.327232
DLGAP4	0.0337341	-0.0283608	-0.0185889	0.000658549	0.00064826	0.000658549	0.188663	0.265326	0.468839	0.0971007	0.428376	0.220429
DLGAP5	-0.271935	0.0644489	0.316592	0.014779	0.014534	0.014779	0.0252946	0.592931	0.00920844	0.0248836	0.579257	0.0222487
DLL1	-0.173287	-0.14887	-0.319789	0.00425119	0.00417906	0.00425119	0.00786706	0.0212871	9.35908e-07	0.0115029	0.157582	0.000161602
DLST	-0.0495544	-0.0114554	0.0138823	0.000431717	0.000425013	0.000431717	0.0170806	0.578445	0.50405	0.0191641	0.575138	0.230589
DMAP1	0.017556	-0.0219725	-0.00748526	0.000810714	0.000797137	0.000810714	0.537509	0.436429	0.792636	0.199737	0.51624	0.300318
DMPK	-0.0865486	0.00603473	0.0626615	0.00151532	0.0014878	0.00151532	0.0261923	0.875675	0.107461	0.025455	0.661273	0.093387
DMTF1	-0.101464	-0.0434803	-0.138411	0.00298508	0.00294297	0.00298508	0.0632976	0.422847	0.0112982	0.0460801	0.509284	0.0249745
DMTN	-0.0324873	0.0335391	0.151367	0.00900448	0.0088487	0.00900448	0.73208	0.721434	0.110679	0.246252	0.619553	0.095033
DMXL1	-0.217434	-0.0441339	-0.361627	0.00335445	0.00330356	0.00335445	0.000173902	0.442571	4.27002e-10	0.00102787	0.517317	0
DMXL2	0.0104077	-0.133103	-0.458946	0.00844234	0.00830108	0.00844234	0.909814	0.144041	5.88539e-07	0.285157	0.340939	0.000131144
DNAAF10	-0.122279	-0.0398947	-0.150781	0.00138726	0.00136333	0.00138726	0.00102709	0.279931	5.16047e-05	0.00311068	0.434703	0.00113642
DNAAF2	-0.202062	-0.0301168	-0.222117	0.00228477	0.00225157	0.00228477	2.36514e-05	0.525627	3.36996e-06	0.000291118	0.555124	0.000289832
DNAAF5	-0.0903181	-0.0742429	-0.0186673	0.00132776	0.00130709	0.00132776	0.0131882	0.0400206	0.608443	0.01621	0.200665	0.257462
DNAAF9	0.0281698	0.0446395	-0.305391	0.00372485	0.00366116	0.00372485	0.644396	0.460666	5.62019e-07	0.226145	0.527316	0.000131144
DNAH11	-0.101118	-0.0874161	-0.00114561	0.00337722	0.00331643	0.00337722	0.0818585	0.129028	0.984272	0.0548401	0.32525	0.339365
DNAI3	-0.13847	-0.128106	-0.327566	0.00446234	0.00437956	0.00446234	0.0381831	0.0528964	9.4085e-07	0.0326879	0.227653	0.000161602
DNAJA1	-0.0309686	-0.0546585	-0.0147111	0.00236249	0.00232214	0.00236249	0.524032	0.256685	0.762146	0.196205	0.423278	0.293405
DNAJA2	-0.144063	-0.0800093	-0.10782	0.00141459	0.00139464	0.00141459	0.000127966	0.032158	0.00414761	0.000827864	0.183057	0.0140651
DNAJA3	-0.135656	-0.0807614	-0.12785	0.000981945	0.000966607	0.000981945	1.49734e-05	0.00938668	4.50428e-05	0.000235554	0.115647	0.00105791
DNAJA4	0.0753992	0.100698	0.0537551	0.00367745	0.00361383	0.00367745	0.213739	0.0939162	0.375384	0.105785	0.286196	0.19408
DNAJB1	0.0736097	0.116493	-0.0934158	0.00244089	0.0024011	0.00244089	0.136247	0.0174368	0.0586508	0.0776686	0.144555	0.0656248
DNAJB11	0.0431247	-0.0190655	0.107568	0.00144409	0.00142399	0.00144409	0.256448	0.613393	0.00464544	0.119759	0.584718	0.0149996
DNAJB12	0.0668253	0.0194271	-0.0291438	0.000986794	0.000971139	0.000986794	0.0333956	0.533021	0.353535	0.0299647	0.55834	0.187611
DNAJB14	-0.101943	-0.0615773	-0.268128	0.00269781	0.00265766	0.00269781	0.0496818	0.232299	2.44044e-07	0.0391019	0.406001	8.44002e-05
DNAJB6	-0.0703489	-0.0856744	0.0591849	0.0010106	0.000994699	0.0010106	0.0269027	0.00659822	0.0626385	0.025884	0.102168	0.0680428
DNAJC1	-0.164908	-0.0853573	-0.159568	0.00117893	0.00115729	0.00117893	1.5644e-06	0.0121036	3.36293e-06	8.03932e-05	0.127185	0.000287909
DNAJC10	-0.183675	-0.126308	-0.0712098	0.00320748	0.00315195	0.00320748	0.00118211	0.024463	0.208625	0.0033984	0.165203	0.138058
DNAJC11	-0.0110425	0.0152398	-0.107283	0.000901082	0.000888327	0.000901082	0.712975	0.609127	0.000351651	0.242209	0.582901	0.00348928
DNAJC13	-0.112161	-0.0869723	-0.201354	0.00131587	0.00129659	0.00131587	0.00198836	0.0157202	2.8439e-08	0.0047056	0.140096	2.27355e-05
DNAJC14	-0.0873125	-0.0213479	-0.058769	0.000463673	0.000456377	0.000463673	5.01748e-05	0.317653	0.00634793	0.000476944	0.456866	0.0179282
DNAJC16	-0.0282714	-0.0438434	-0.0782466	0.000985865	0.000971022	0.000985865	0.367904	0.159432	0.0127008	0.154033	0.353679	0.0268284
DNAJC17	-0.0388403	0.0023603	0.0197165	0.00124362	0.00122268	0.00124362	0.270729	0.946183	0.576097	0.124685	0.678803	0.249075
DNAJC18	-0.131192	-0.0528453	-0.1466	0.000969221	0.000953697	0.000969221	2.50865e-05	0.0870441	2.49029e-06	0.000293046	0.277927	0.000261654
DNAJC19	-0.210436	-0.0453119	-0.105995	0.00131265	0.00129046	0.00131265	6.31352e-09	0.207177	0.0034383	0	0.390424	0.0125966
DNAJC2	-0.156267	-0.103583	-0.128387	0.00208287	0.00205279	0.00208287	0.000617039	0.0222414	0.0049062	0.00220142	0.160555	0.0154906
DNAJC21	-0.170868	-0.0965321	-0.0709677	0.00117591	0.00115878	0.00117591	6.26689e-07	0.00457151	0.0384954	6.21157e-05	0.0887826	0.0512709
DNAJC24	-0.0628748	0.0125645	0.0219766	0.00382076	0.0037591	0.00382076	0.309063	0.837627	0.722187	0.136413	0.652684	0.284081
DNAJC25	0.135949	-0.0293782	0.0639336	0.00625595	0.00615418	0.00625595	0.0856471	0.70804	0.418907	0.0565798	0.616657	0.206294
DNAJC27	-0.214699	0.00867529	-0.192143	0.00384524	0.00379381	0.00384524	0.000535534	0.887991	0.00194449	0.00200999	0.664637	0.009117
DNAJC3	-0.117966	-0.119656	-0.0523825	0.00199086	0.00195895	0.00199086	0.00819676	0.00686191	0.240397	0.0118058	0.102945	0.150187
DNAJC30	-0.108338	0.0185919	0.0784301	0.00247851	0.00244263	0.00247851	0.0295452	0.706784	0.115167	0.0275815	0.616476	0.0974015
DNAJC4	-0.00475662	0.0425577	-0.0409511	0.00193377	0.00190084	0.00193377	0.913863	0.329002	0.351727	0.285858	0.462115	0.187216
DNAJC7	-0.106945	-0.0782518	-0.0300905	0.000532	0.000524032	0.000532	3.54075e-06	0.000630039	0.192032	0.000121734	0.0434122	0.131478
DNAJC8	-0.0941294	-0.0610936	-0.0136132	0.000627484	0.000618532	0.000627484	0.000171472	0.0140304	0.586821	0.0010198	0.132852	0.251846
DNAJC9	-0.163877	-0.0364885	0.00296739	0.00135054	0.00132993	0.00135054	8.22327e-06	0.317042	0.935644	0.000174069	0.456529	0.330298
DNAL4	-0.11169	-0.0148588	-0.00683599	0.00201473	0.00198283	0.00201473	0.0128349	0.738616	0.878952	0.0159127	0.62449	0.318561
DNASE1	-0.243836	-0.0689135	-0.254913	0.00317589	0.00312462	0.00317589	1.51307e-05	0.217636	6.08701e-06	0.000235554	0.397208	0.000389526
DNASE2	0.113394	0.0255167	-0.141794	0.00286077	0.00280919	0.00286077	0.0340013	0.63021	0.00802458	0.0302898	0.591935	0.020497
DNLZ	-0.173318	-0.211201	-0.0489566	0.00409966	0.00404411	0.00409966	0.00679192	0.00089657	0.444506	0.0103556	0.0470714	0.213866
DNM1	0.289726	0.130516	-0.277118	0.00647445	0.00635637	0.00647445	0.000317378	0.101623	0.000573184	0.00149708	0.29559	0.0045608
DNM1L	-0.133978	-0.0502251	-0.137608	0.00211007	0.00208152	0.00211007	0.00353806	0.270959	0.0027384	0.00680453	0.430651	0.0110886
DNM2	-0.0157668	-0.0134101	-0.00499748	0.000453136	0.000446133	0.000453136	0.458887	0.5255	0.81439	0.179037	0.555124	0.304737
DNM3	-0.214401	0.0118983	-0.0450869	0.00546627	0.00537489	0.00546627	0.00373301	0.871075	0.541978	0.00704825	0.6606	0.240696
DNMBP	-0.228279	-0.0683024	-0.118525	0.00205478	0.00202071	0.00205478	4.75419e-07	0.128651	0.00893006	4.44498e-05	0.325169	0.021828
DNMT1	-0.0615059	-0.0631927	-0.103949	0.00100455	0.000987868	0.00100455	0.0523101	0.0443717	0.00103918	0.0403995	0.209563	0.0064109
DNMT3A	-0.155897	-0.0350844	0.0300566	0.00212327	0.00208758	0.00212327	0.000716295	0.44256	0.514217	0.00242225	0.517317	0.23332
DNPEP	0.11905	-0.10065	-0.202728	0.00260396	0.00256149	0.00260396	0.0196493	0.0467362	7.10305e-05	0.021082	0.215177	0.00134405
DNTTIP1	-0.0933027	-0.0471279	-0.0191709	0.000935768	0.000922854	0.000935768	0.00228788	0.120817	0.530857	0.00518109	0.316335	0.237859
DNTTIP2	-0.119099	-0.0978288	-0.0576091	0.00115462	0.0011374	0.00115462	0.000456589	0.00372266	0.0899999	0.0018318	0.0820041	0.0839684
DOCK1	-0.121803	0.0662847	0.0666529	0.00395961	0.00388573	0.00395961	0.0529077	0.287623	0.289492	0.0407118	0.438753	0.167463
DOCK10	-0.159575	-0.055317	-0.24007	0.000977609	0.000962118	0.000977609	3.33115e-07	0.074524	1.61432e-14	4.12393e-05	0.257914	0
DOCK11	-0.156237	-0.100653	-0.218363	0.00153189	0.0015085	0.00153189	6.55665e-05	0.00955504	2.41744e-08	0.000551927	0.116606	1.92876e-05
DOCK2	-0.00560313	-0.0221825	-0.120279	0.000383051	0.000376436	0.000383051	0.774658	0.252909	7.9681e-10	0.255885	0.419994	4.56123e-06
DOCK3	-0.164541	-0.0469612	-0.261405	0.00343681	0.00337788	0.00343681	0.00500505	0.419085	8.23503e-06	0.00854115	0.508788	0.000442482
DOCK4	0.0102478	-0.0461875	-0.361382	0.00557247	0.00547069	0.00557247	0.890809	0.532326	1.29135e-06	0.281349	0.558293	0.000186244
DOCK5	0.0562118	0.0350902	-0.389687	0.00368405	0.00361976	0.00368405	0.354387	0.559733	1.36038e-10	0.150285	0.568542	0
DOCK7	-0.058394	-0.113746	-0.452892	0.00493263	0.00484577	0.00493263	0.405727	0.102256	1.13001e-10	0.16466	0.296617	0
DOCK8	-0.0601267	-0.0199638	-0.256319	0.000932356	0.000919378	0.000932356	0.048937	0.510275	4.68205e-17	0.0386919	0.549282	0
DOCK9	-0.156471	-0.0514716	-0.0402935	0.00163246	0.00160313	0.00163246	0.000107636	0.198606	0.318632	0.000742285	0.383702	0.176823
DOK1	-0.188396	-0.0129349	-0.203311	0.000993726	0.000976921	0.000993726	2.28128e-09	0.678992	1.12193e-10	0	0.608064	0
DOK2	0.0431692	-0.0387393	-0.084447	0.00086739	0.000853284	0.00086739	0.142711	0.184778	0.00413958	0.0801021	0.372536	0.0140602
DOK3	0.139852	0.112826	-0.0213916	0.0027241	0.00267464	0.0027241	0.00737284	0.029138	0.681911	0.0109732	0.178108	0.275087
DOLPP1	-0.103125	0.0246934	-0.193636	0.00210543	0.00207524	0.00210543	0.0246098	0.587778	2.44267e-05	0.0244875	0.57814	0.000799982
DONSON	-0.108682	0.00856437	-0.000541233	0.00314946	0.00309826	0.00314946	0.0527939	0.877717	0.992305	0.0406475	0.661737	0.341106
DOP1A	-0.104379	0.0134236	-0.394929	0.00248568	0.00245259	0.00248568	0.036297	0.78635	2.35061e-15	0.0316877	0.63917	0
DOP1B	-0.101019	-0.00577368	-0.157441	0.000667712	0.000658663	0.000667712	9.2527e-05	0.822004	1.10882e-09	0.000693332	0.647968	4.56123e-06
DOT1L	0.0813905	0.0189784	-0.046964	0.00154463	0.00152003	0.00154463	0.0383669	0.626414	0.232103	0.0327794	0.590625	0.146978
DPAGT1	-0.0590142	-0.0241828	-0.0499764	0.000910388	0.000896183	0.000910388	0.0504786	0.419201	0.0976514	0.0394766	0.508788	0.0883259
DPCD	-0.105751	-0.0921652	-0.0193913	0.00189243	0.0018649	0.00189243	0.0150594	0.0328246	0.655773	0.0176984	0.184495	0.268538
DPEP2	-0.16753	0.0124355	0.123052	0.00362228	0.00355936	0.00362228	0.00537642	0.834887	0.0408992	0.00893334	0.651736	0.0531351
DPF2	-0.0338985	-0.0140407	-0.0074187	0.000438991	0.000431933	0.000438991	0.105684	0.499302	0.72328	0.0652464	0.544448	0.284272
DPF3	-0.0180966	0.0711084	-0.198065	0.00407365	0.00399844	0.00407365	0.776767	0.260783	0.00191411	0.25642	0.425036	0.00902845
DPH1	-0.127595	-0.0440734	-0.122926	0.00169234	0.00166231	0.00169234	0.00192456	0.279703	0.00280678	0.00460537	0.434597	0.0112552
DPH2	-0.10902	-0.126811	-0.00102533	0.00153048	0.00150497	0.00153048	0.00532442	0.00107993	0.979091	0.00887119	0.0510229	0.338365
DPH3	-0.0472524	0.0246095	0.0163663	0.00215729	0.00212217	0.00215729	0.308988	0.593196	0.724562	0.136402	0.579257	0.284459
DPH6	-0.0365354	0.00981268	0.0131699	0.00254333	0.00250301	0.00254333	0.468785	0.844504	0.793981	0.18169	0.653804	0.300636
DPH7	-0.0583132	-0.00914082	-0.148533	0.0014378	0.00141288	0.0014378	0.124083	0.807864	8.9588e-05	0.0729155	0.645036	0.00155002
DPM1	-0.212451	-0.0303088	-0.104469	0.00121626	0.00119805	0.00121626	1.11643e-09	0.38122	0.00273967	0	0.491318	0.011092
DPM2	-0.0011406	-0.0203329	0.117088	0.00167852	0.00165429	0.00167852	0.97779	0.617136	0.00426451	0.298594	0.586478	0.0143142
DPP3	-0.0542815	-0.0374065	0.000118785	0.000953566	0.000939658	0.000953566	0.0787765	0.222356	0.996931	0.0534434	0.399329	0.342112
DPP4	-0.167442	-0.0720814	0.280421	0.0023889	0.00234733	0.0023889	0.000612925	0.136811	9.61685e-09	0.00218737	0.333328	1.20899e-05
DPP7	-0.130757	-0.0642272	-0.159312	0.00136419	0.00134012	0.00136419	0.000399841	0.0793495	1.60822e-05	0.00169033	0.265457	0.000625151
DPP8	-0.142923	-0.0141233	-0.272282	0.00206156	0.00203178	0.00206156	0.0016452	0.754032	2.01234e-09	0.00417628	0.629617	4.56123e-06
DPP9	-0.0104393	-0.0921662	-0.0519551	0.000659293	0.000648699	0.000659293	0.684327	0.000296109	0.0430285	0.235916	0.0352773	0.0546736
DPY19L3	-0.0379985	0.0439167	-0.180186	0.00295473	0.00290811	0.00295473	0.484522	0.415431	0.000916946	0.185833	0.507761	0.0059453
DPY19L4	-0.157596	-0.0877752	-0.303777	0.00577082	0.00568211	0.00577082	0.0380272	0.244246	6.36479e-05	0.0326161	0.414986	0.0012621
DPY30	-0.179583	-0.0696904	0.00111553	0.00149667	0.00147476	0.00149667	3.45084e-06	0.0695652	0.976996	0.000121734	0.25166	0.338109
DPYD	0.22436	-0.0538423	-0.109404	0.00803185	0.0078925	0.00803185	0.0122991	0.544474	0.222184	0.0154493	0.563158	0.143294
DPYSL2	0.0444475	-0.0575951	-0.0826905	0.00175283	0.00171933	0.00175283	0.288398	0.164829	0.0482582	0.13025	0.35686	0.0586268
DPYSL4	-0.168757	-0.185834	-0.0781125	0.00582332	0.00571128	0.00582332	0.0270052	0.0139327	0.306019	0.0259289	0.132789	0.17279
DRAM1	0.140865	-0.0934048	-0.085232	0.00433926	0.00426208	0.00433926	0.0324818	0.152507	0.195706	0.0294193	0.347982	0.133015
DRAP1	0.0110017	-0.0837383	-0.000167164	0.00140729	0.001384	0.00140729	0.769316	0.0243919	0.996445	0.254632	0.165203	0.342004
DRG1	-0.0201006	-0.0384361	0.0422605	0.000496148	0.000488569	0.000496148	0.36684	0.0820513	0.0577922	0.153691	0.269718	0.0650954
DRG2	-0.0965106	-0.00723354	-0.00286316	0.000978691	0.000962297	0.000978691	0.00203567	0.81562	0.927078	0.00477506	0.646559	0.328568
DROSHA	-0.16238	-0.0790309	-0.178998	0.000679026	0.000668548	0.000679026	4.6217e-10	0.00223904	6.45802e-12	0	0.0670674	0
DSCAML1	0.0377308	-0.018255	-0.255751	0.0090678	0.00892665	0.0090678	0.691937	0.846792	0.00723662	0.237498	0.654203	0.0193802
DSE	-0.120653	-0.0641563	-0.191663	0.00447057	0.00439211	0.00447057	0.0711523	0.333014	0.00414985	0.0498165	0.465055	0.0140667
DSN1	-0.239915	-0.0762221	-0.166731	0.00180605	0.00177468	0.00180605	1.64825e-08	0.0703982	8.73476e-05	8.31907e-06	0.253276	0.00152644
DST	-0.247246	-0.136752	-0.32188	0.00341959	0.00335779	0.00341959	2.357e-05	0.0182761	3.70502e-08	0.000291118	0.146605	2.90603e-05
DSTN	-0.0633238	-0.0920776	0.0276574	0.0022882	0.00225204	0.0022882	0.185572	0.0523448	0.563141	0.0959627	0.226268	0.245944
DSTYK	0.0294055	0.0414628	-0.127134	0.0016299	0.00160471	0.0016299	0.466392	0.300647	0.00163801	0.18097	0.446199	0.00828749
DTD1	-0.09862	0.0335958	0.0283795	0.00109781	0.00108246	0.00109781	0.00291589	0.307197	0.391707	0.00599059	0.45011	0.198911
DTHD1	-0.17834	-0.0534882	-0.213367	0.0144938	0.0142297	0.0144938	0.138514	0.653869	0.076346	0.0785095	0.600657	0.0765387
DTL	-0.0138848	0.116043	0.329136	0.0132993	0.0130881	0.0132993	0.904166	0.310425	0.00431659	0.284051	0.452307	0.0144262
DTNB	-0.138616	-0.087715	-0.149013	0.0016553	0.00162438	0.0016553	0.000656774	0.0295285	0.000249692	0.00227578	0.17846	0.00285114
DTNBP1	-0.0594751	-0.0350516	0.0307456	0.000567498	0.000556815	0.000567498	0.0125382	0.137429	0.196834	0.0156595	0.333864	0.133478
DTWD1	-0.118197	0.121596	0.00478787	0.0119977	0.0118062	0.0119977	0.280546	0.263102	0.965135	0.127886	0.427031	0.335968
DTX2	0.0173477	-0.00735638	-0.13347	0.0010742	0.00105503	0.0010742	0.5966	0.820827	4.65504e-05	0.214404	0.647814	0.00107624
DTX3	-0.1803	0.0120878	-0.0388754	0.00202215	0.00198601	0.00202215	6.08523e-05	0.786205	0.38731	0.000526728	0.63917	0.197483
DTYMK	-0.187656	-0.0256426	0.00528247	0.00323231	0.00318181	0.00323231	0.00096446	0.649401	0.925972	0.0029795	0.598272	0.328359
DUS1L	-0.109497	-0.0598481	-0.121193	0.00182862	0.00179905	0.00182862	0.0104491	0.158243	0.00459532	0.013853	0.353124	0.0149116
DUS2	-0.161429	-0.0274808	-0.151902	0.00123091	0.00120844	0.00123091	4.20141e-06	0.429221	1.4936e-05	0.000125252	0.51222	0.000605209
DUS3L	-0.0719712	-0.0108384	-0.00519778	0.00157066	0.00154376	0.00157066	0.0693691	0.782663	0.895655	0.0489528	0.638591	0.321879
DUSP10	0.141476	-0.0405997	0.0305373	0.00202915	0.00199718	0.00202915	0.00168545	0.363626	0.497827	0.00426058	0.48201	0.228923
DUSP11	-0.109169	-0.0378045	-0.022612	0.00101888	0.00100456	0.00101888	0.000625992	0.232962	0.478698	0.00220892	0.406967	0.223353
DUSP16	-0.128911	-0.0666521	0.23337	0.00165399	0.00162461	0.00165399	0.00152579	0.0982015	9.56695e-09	0.00401381	0.292151	1.20899e-05
DUSP22	-0.0636843	-0.0305689	-0.180327	0.000639855	0.000628396	0.000639855	0.0118148	0.222674	1.01189e-12	0.0150126	0.399652	0
DUSP23	-0.111335	-0.0642679	0.0559711	0.00252334	0.00248052	0.00252334	0.0266659	0.196913	0.265179	0.02575	0.382794	0.15911
DUSP7	-0.0576999	0.0807783	-0.122782	0.00213897	0.00210327	0.00213897	0.212181	0.0781786	0.00793552	0.105283	0.264284	0.0203657
DYM	-0.0603518	-0.0858959	-0.0159346	0.00173747	0.00171151	0.00173747	0.147652	0.0378698	0.702254	0.0820339	0.196363	0.279544
DYNC1H1	-0.137513	-0.0772894	-0.321145	0.00156267	0.00154037	0.00156267	0.000503974	0.0489207	4.51203e-16	0.00193453	0.220134	0
DYNC1I2	-0.0928664	-0.0794184	-0.0211199	0.00104148	0.00102581	0.00104148	0.00400697	0.0131515	0.512832	0.00739276	0.131267	0.232974
DYNC1LI1	-0.0991607	-0.092596	-0.106828	0.00124802	0.00122827	0.00124802	0.00500184	0.00823985	0.00249489	0.00853822	0.111168	0.0105065
DYNC1LI2	0.0445047	0.0476155	-0.106297	0.00150345	0.00147965	0.00150345	0.251057	0.215771	0.00611718	0.118177	0.395493	0.0175409
DYNC2H1	-0.205841	-0.0855136	-0.309218	0.0070971	0.00699509	0.0070971	0.0145501	0.306572	0.000242084	0.0173177	0.45011	0.0028041
DYNC2I1	-0.249052	-0.113376	-0.225734	0.00229824	0.00225576	0.00229824	2.04634e-07	0.0169806	2.49321e-06	3.9844e-05	0.142809	0.000261654
DYNLL1	-0.119927	0.0183154	0.0947428	0.0048096	0.00473988	0.0048096	0.0837602	0.790215	0.171898	0.0557639	0.640421	0.123293
DYNLL2	-0.0570227	0.00291928	-0.0264221	0.000694612	0.000682903	0.000694612	0.0304952	0.911053	0.316089	0.0281753	0.670598	0.176006
DYNLRB1	0.0557647	0.085661	0.189683	0.00101117	0.000996292	0.00101117	0.0794875	0.00665015	2.44531e-09	0.0537581	0.102168	4.56123e-06
DYNLRB2	-0.150277	0.029122	0.0104047	0.00333286	0.00328662	0.00333286	0.0092396	0.611468	0.856973	0.0127524	0.584057	0.31377
DYNLT1	0.0544595	-0.0682272	0.0162312	0.00211721	0.00208828	0.00211721	0.236586	0.135435	0.724275	0.113418	0.331878	0.284431
DYRK1A	-0.100703	0.0176794	-0.159224	0.000969451	0.000955553	0.000969451	0.00121938	0.567372	3.15677e-07	0.00346602	0.571259	0.000104144
DYRK1B	0.0206845	0.0806892	-0.0695385	0.000800242	0.000786583	0.000800242	0.464659	0.00401449	0.0139641	0.180579	0.0856668	0.0283265
DYRK2	-0.134146	-0.0330348	0.00983096	0.0015132	0.00148902	0.0015132	0.000563732	0.391945	0.800481	0.00207601	0.496511	0.301816
DYRK3	-0.215939	-0.0327931	-0.174584	0.00917939	0.009039	0.00917939	0.024206	0.730153	0.0684239	0.0242094	0.621975	0.0717109
DYSF	0.914702	-0.0171211	-0.149101	0.0382847	0.0377131	0.0382847	2.94174e-06	0.929747	0.446047	0.00010632	0.675106	0.21422
DZIP3	-0.232447	-0.0685976	-0.186855	0.00305053	0.00300382	0.00305053	2.56964e-05	0.210709	0.000716663	0.000301791	0.392737	0.00516611
E2F1	-0.0705327	0.169661	0.127994	0.00911756	0.00896537	0.00911756	0.460107	0.0731595	0.1801	0.179371	0.256449	0.126632
E2F2	-0.122623	-0.0137792	0.149142	0.00952949	0.00937643	0.00952949	0.209065	0.886843	0.126563	0.104184	0.664353	0.102803
E2F3	-0.0730637	0.0247391	-0.177078	0.00136825	0.00134618	0.00136825	0.0482414	0.500141	1.69122e-06	0.0382989	0.544573	0.000213519
[truncated: 6,256 more rows]

## Sheet: Data_S4
Assignments of vaccine responsive genes (FDR 1%) to clusters that share similar temporal gene expression dynamics post-vaccination, as determined by hierarchical clustering
gene	cluster
AAAS	5
AASDH	5
ABAT	5
ABCD3	5
ABCF1	5
ABCF2	5
ABHD15	5
ABHD3	5
ACAP1	5
ACD	5
ACOX1	5
ACTL6A	5
ACTR8	5
ADAM23	5
AFTPH	5
AGAP2	5
AGBL5	5
AHCYL2	5
AKIP1	5
AKT3	5
AKTIP	5
ALCAM	5
ALDH5A1	5
AMT	5
ANAPC5	5
ANKRA2	5
ANKRD13C	5
ANKRD42	5
AP1M1	5
AP3S1	5
AP4M1	5
APOOL	5
ARFGAP3	5
ARFIP2	5
ARHGAP11A	5
ARHGAP12	5
ARHGAP15	5
ARHGAP19	5
ARHGAP35	5
ARHGAP45	5
ARIH2	5
ARL1	5
ARL14EP	5
ARL2	5
ARL6	5
ARL6IP4	5
ARMC6	5
ARMCX6	5
ARRDC3	5
ARV1	5
ASL	5
ASPM	5
ATG4B	5
ATMIN	5
ATOSA	5
ATXN1	5
AUP1	5
AXIN1	5
B3GAT3	5
BAG4	5
BANK1	5
BAX	5
BAZ1B	5
BCAS2	5
BCS1L	5
BDH2	5
BECN1	5
BEX4	5
BFAR	5
BIN2	5
BOLA2B	5
BORCS7	5
BRCA1	5
BRCC3	5
BRF1	5
BTLA	5
BUB3	5
C12H2orf69	5
C13H2orf15	5
C16H17orf80	5
C19H19orf47	5
C3H7orf50	5
C6H5orf63	5
C7H15orf40	5
CA11	5
CAB39	5
CAD	5
CAPZA1	5
CARNMT1	5
CASD1	5
CBX1	5
CBX3	5
CCDC124	5
CCDC71	5
CCDC91	5
CCNA2	5
CCNC	5
CCNDBP1	5
CCNH	5
CCP110	5
CCSER2	5
CD1C	5
CD200R1	5
CD3G	5
CDC16	5
CDC37	5
CDK5RAP2	5
CDK7	5
CDK8	5
CEBPZ	5
CELSR2	5
CENPE	5
CENPK	5
CENPT	5
CEP104	5
CEP112	5
CEP41	5
CEP44	5
CEP57L1	5
CEP70	5
CEP89	5
CFAP126	5
CFAP97	5
CGGBP1	5
CHCHD7	5
CIAO3	5
CIZ1	5
CLEC2D	5
CNOT10	5
CNOT8	5
COCH	5
COG4	5
COG8	5
COMMD3	5
COMMD8	5
COPS5	5
COPS7B	5
COQ5	5
CORO1A	5
COX11	5
CPNE1	5
CPSF3	5
CPSF7	5
CRBN	5
CRELD1	5
CRIM1	5
CRLF3	5
CRY1	5
CRYZ	5
CSE1L	5
CSNK1G2	5
CSNK2A1	5
CSTF3	5
CTBP1	5
CTCF	5
CTSF	5
CUL3	5
CUL7	5
CWC27	5
DAAM1	5
DALRD3	5
DAP3	5
DBF4	5
DCAF17	5
DCK	5
DDB1	5
DDX1	5
DDX10	5
DDX27	5
DDX50	5
DDX54	5
DEAF1	5
DEK	5
DERPC	5
DESI2	5
DFFA	5
DGKZ	5
DHPS	5
DHRS4	5
DHRS7B	5
DHX30	5
DHX35	5
DHX9	5
DIMT1	5
DIS3L	5
DLG3	5
DNAJC10	5
DNAJC14	5
DNAJC19	5
DNAJC21	5
DNAJC7	5
DNAJC8	5
DNAJC9	5
DNM3	5
DNMBP	5
DNTTIP1	5
DNTTIP2	5
DOCK9	5
DPH2	5
DPM1	5
DPY30	5
DRG2	5
DSN1	5
DTX3	5
DUSP11	5
DYNC1I2	5
ECD	5
ECI1	5
EED	5
EEF1AKMT1	5
EIF2A	5
EIF2AK1	5
EIF2AK4	5
EIF2B3	5
EIF2B4	5
EIF2S2	5
EIF3J	5
EIF4A2	5
EIF4G2	5
ELF1	5
ELP1	5
ELP5	5
EML4	5
ENSA	5
ENTR1	5
ENTREP2	5
EPB41	5
EPC1	5
EPC2	5
EPHB6	5
ERAL1	5
ERBB2	5
ERCC2	5
ERI1	5
ERI2	5
ESYT2	5
ETFRF1	5
EXOC6	5
EXOSC1	5
EXOSC8	5
EXOSC9	5
EXTL2	5
FAAP100	5
FAF1	5
FAH	5
FAIM	5
FAM120A	5
FAM120AOS	5
FAM184A	5
FAM204A	5
FAM216A	5
FAM98C	5
FAN1	5
FANCD2	5
FANCI	5
FASTKD1	5
FBH1	5
FBXO21	5
FBXO28	5
FBXO3	5
FBXO33	5
FBXO5	5
FBXW5	5
FGFR1OP2	5
FKBP3	5
FLOT1	5
FNTB	5
FOXO1	5
FRMD8	5
FTO	5
FYN	5
FZR1	5
GABPB1	5
GALNT12	5
GAPDHS	5
GARRE1	5
GART	5
GCDH	5
GCLM	5
GCNT4	5
GEMIN2	5
GIT1	5
GLS2	5
GLT8D1	5
GNL3	5
GNPNAT1	5
GOLGA7	5
GOLPH3	5
GOLPH3L	5
GPALPP1	5
GPBP1	5
GPN3	5
GPRASP2	5
GPS1	5
GRAMD4	5
GRHPR	5
GSKIP	5
GSPT1	5
GSTK1	5
GSTT2B	5
GTDC1	5
GTF2A2	5
GTF2H3	5
GTF2H4	5
GTF2I	5
GTPBP1	5
HACD3	5
HACE1	5
HAUS1	5
HAUS4	5
HAUS6	5
HDDC2	5
HDGFL2	5
HELLS	5
HERPUD2	5
HIBADH	5
HIP1R	5
HNRNPR	5
HOPX	5
HP1BP3	5
HPF1	5
HRAS	5
HSF2	5
HSPA4	5
HSPA9	5
HTATSF1	5
HTRA2	5
HYI	5
IARS2	5
IBTK	5
ICE2	5
ID2	5
ID3	5
IFT140	5
IFT80	5
IGFLR1	5
IK	5
IL16	5
IL18R1	5
ILK	5
IMMT	5
INTS10	5
INTS14	5
INTS8	5
INVS	5
IP6K1	5
IPO11	5
IQCE	5
IRAK2	5
ISY1	5
ITGA1	5
IVD	5
IVNS1ABP	5
JAK1	5
JMY	5
JOSD1	5
JPT2	5
KANSL2	5
KAT14	5
KAT6A	5
KCNA3	5
KCNMB4	5
KCNN4	5
KDM4C	5
KDM5B	5
KHSRP	5
KIF15	5
KIF22	5
KIF2A	5
KLF13	5
KLHDC2	5
KLHL23	5
KMT5A	5
KNL1	5
KRR1	5
LACTB2	5
LAIR1	5
LAMA3	5
LARP1B	5
LBH	5
LBR	5
LCK	5
LIN54	5
LIPE	5
LMAN2	5
LNPK	5
LRATD2	5
LRBA	5
LRPPRC	5
LRRC1	5
LRRC24	5
LRRC8C	5
LSM14A	5
LUC7L	5
LYRM1	5
LYSMD4	5
LZIC	5
LZTS3	5
MAGED2	5
MAGEF1	5
MAIP1	5
MALT1	5
MAN1B1	5
MANEA	5
MAP2K5	5
MAP3K12	5
MAP9	5
MAPK1	5
MATR3	5
MBNL1	5
MBP	5
MBTPS1	5
MDM1	5
ME2	5
MED21	5
MED4	5
MED6	5
MEMO1	5
MESD	5
METTL21A	5
MEX3C	5
MFF	5
MGAT4A	5
MIEF2	5
MKKS	5
MKRN2	5
MLH1	5
MLLT3	5
MMADHC	5
MMS19	5
MMS22L	5
MOCS2	5
MPZ	5
MPZL1	5
MRPL17	5
MRPL19	5
MRPL30	5
MRPL35	5
MRPL46	5
MRPS27	5
MS4A1	5
MSH2	5
MSH3	5
MSH6	5
MTA3	5
MTAP	5
MTDH	5
MTERF2	5
MTF2	5
MTFR2	5
MTIF2	5
MTRF1L	5
N4BP2	5
NAA10	5
NAA30	5
NAE1	5
NAIF1	5
NAP1L4	5
NAPB	5
NARS1	5
NARS2	5
NAT1	5
NBAS	5
NBEA	5
NCAPD3	5
NCAPG	5
NCAPG2	5
NCBP1	5
NCOA5	5
NCOA7	5
NDUFAF1	5
NEDD4L	5
NELFB	5
NELFCD	5
NELFE	5
NEPRO	5
NEU3	5
NFATC3	5
NFXL1	5
NFYB	5
NGDN	5
NGLY1	5
NIPSNAP2	5
NIPSNAP3B	5
NKAIN2	5
NKAP	5
NKAPD1	5
NLE1	5
NOB1	5
NOL10	5
NOL11	5
NOL7	5
NOL8	5
NOLC1	5
NOP14	5
NOP58	5
NR3C1	5
NRDC	5
NRF1	5
NSD2	5
NSD3	5
NSMCE4A	5
NSUN5	5
NT5C1B	5
NT5C3B	5
NUCB2	5
NUDCD1	5
NUDT3	5
NUP107	5
NUP133	5
NUP155	5
NUP88	5
OARD1	5
OCIAD1	5
ODF2	5
OGFOD1	5
OGG1	5
OMA1	5
OPRM1	5
OPTN	5
ORC3	5
ORC4	5
ORC6	5
ORMDL1	5
ORMDL3	5
OTUD6B	5
OXNAD1	5
OXSM	5
P4HTM	5
PAICS	5
PAK1IP1	5
PALB2	5
PAPOLA	5
PARP16	5
PAXIP1	5
PAXX	5
PBX3	5
PBX4	5
PCCA	5
PCGF6	5
PCYT2	5
PDCD10	5
PDCD4	5
PDE12	5
PDE3B	5
PDGFRA	5
PDLIM2	5
PDS5B	5
PEX11B	5
PEX6	5
PGAM5	5
PHC1	5
PHC2	5
PHF10	5
PHF6	5
PHKB	5
PHLPP2	5
PHOSPHO2	5
PHYH	5
PIK3C2B	5
PIK3R1	5
PIP4K2A	5
PIP4K2B	5
PLCL2	5
PLEKHF2	5
PLK1	5
PLK4	5
PLPP5	5
PLRG1	5
POGK	5
POGLUT1	5
POLD3	5
POLG	5
POLI	5
POLL	5
POLR2C	5
POLR3C	5
POLR3GL	5
POT1	5
PPAT	5
PPHLN1	5
PPIE	5
PPM1M	5
PPOX	5
PPP1R10	5
PPP2R2D	5
PPP2R3C	5
PPP2R5A	5
PPP2R5C	5
PPP3CB	5
PPP4R3B	5
PQBP1	5
PRAP1	5
PRKCB	5
PRKCH	5
PRKCQ	5
PRKD3	5
PRKX	5
PRMT7	5
PRPSAP2	5
PRXL2C	5
PSIP1	5
PSMC5	5
PSMD6	5
PSMG3	5
PSPC1	5
PTCH1	5
PTPRA	5
PUS7	5
PWP1	5
PWP2	5
PWWP2A	5
PWWP3A	5
PYHIN1	5
R3HCC1	5
R3HCC1L	5
RAB27A	5
RAB2B	5
RAB9A	5
RABL2B	5
RABL6	5
RAD23B	5
RAD50	5
RAD51C	5
RALY	5
RANBP9	5
RANGAP1	5
RAP1GDS1	5
RARS2	5
RASA1	5
RASGRP1	5
RASGRP2	5
RB1	5
RBBP9	5
RBL2	5
RBM17	5
RBM27	5
RBM45	5
RBMX2	5
RCC1	5
RCN2	5
REST	5
RETREG1	5
RFC4	5
RFFL	5
RFWD3	5
RFXANK	5
RHOT1	5
RIC1	5
RIC8A	5
RLIG1	5
RMND5A	5
RNF138	5
RNF139	5
RNF167	5
RNF215	5
RPP30	5
RPP40	5
RPS6KA3	5
RPUSD3	5
RRAGA	5
RSL1D1	5
RSRC1	5
RWDD2B	5
RWDD4	5
SAAL1	5
SAC3D1	5
SALL2	5
SAMSN1	5
SASS6	5
SAT2	5
SAV1	5
SBNO1	5
SCARF2	5
SDR39U1	5
SEMA4F	5
SENP7	5
SEPHS1	5
SEPTIN11	5
SEPTIN7	5
SESN1	5
SESN3	5
SETD3	5
SF3B2	5
SFXN4	5
SH2D3A	5
SHQ1	5
SIKE1	5
SINHCAF	5
SLC19A2	5
SLC24A1	5
SLC25A32	5
SLC25A4	5
SLC25A40	5
SLC25A52	5
SLC26A6	5
SLC2A4RG	5
SLC30A6	5
SLC35A3	5
SLC35B3	5
SLC35D1	5
SLC4A1AP	5
SLC50A1	5
SLC52A2	5
SLC66A3	5
SLFN5	5
SLX9	5
SMARCC1	5
SMC2	5
SMC4	5
SMIM13	5
SMYD2	5
SMYD4	5
SNF8	5
SNRK	5
SNRPD3	5
SNX17	5
SNX4	5
SNX6	5
SORL1	5
SPDL1	5
SPINDOC	5
SPRING1	5
SRP54	5
SRP72	5
SRPK2	5
SRSF2	5
SRSF5	5
SRSF6	5
SRSF8	5
SSBP2	5
ST6GALNAC6	5
STAMBPL1	5
STAU2	5
STIP1	5
STK25	5
STK26	5
STK39	5
STRBP	5
STRIP1	5
STUB1	5
STXBP3	5
SUDS3	5
SUGT1	5
SUN1	5
SUPT16H	5
SUPT7L	5
SURF2	5
SUZ12	5
SYF2	5
SYTL1	5
TAB2	5
TADA1	5
TADA3	5
TAF2	5
TAF6L	5
TAGAP	5
TARBP2	5
TARS3	5
TBC1D7	5
TBCCD1	5
TBCE	5
TCF19	5
TCFL5	5
TDP1	5
TEDC1	5
TERF1	5
TFAM	5
TGFBR3	5
THADA	5
THAP12	5
THAP3	5
THAP4	5
THEM4	5
THOC3	5
THOP1	5
THUMPD2	5
THYN1	5
TIAL1	5
TIE1	5
TIGD5	5
TIMM21	5
TLE2	5
TM7SF2	5
TM9SF1	5
TMC8	5
TMEM106C	5
TMEM161A	5
TMEM19	5
TMEM243	5
TMEM248	5
TMEM42	5
TMEM68	5
TMF1	5
TMPO	5
TMT1A	5
TMTC2	5
TNK1	5
TOMM70	5
TP53BP1	5
TP53I13	5
TPD52	5
TPGS2	5
TPRN	5
TRAF3	5
TRAF3IP3	5
TRAF5	5
TRAP1	5
TRIOBP	5
TRMT10C	5
TRMT2B	5
TRNAU1AP	5
TSC22D1	5
TSHZ1	5
TSN	5
TSPAN31	5
TSPYL4	5
TTC27	5
TTC38	5
TTC5	5
TTF2	5
TTLL5	5
TXLNG	5
TXNDC11	5
TXNDC9	5
UBA2	5
UBA3	5
UBAC2	5
UBE2A	5
UBE2J2	5
UBE2Q1	5
UBL4A	5
UBLCP1	5
UBQLN1	5
UBR7	5
UBTF	5
UBXN2A	5
ULK3	5
UNC45A	5
UNC50	5
URGCP	5
URI1	5
USP1	5
USP12	5
USP16	5
USP20	5
USP30	5
USP39	5
USP48	5
USP5	5
UTP11	5
UXS1	5
VARS2	5
VPS11	5
VPS28	5
VPS29	5
VPS33A	5
VPS45	5
VPS51	5
VRK1	5
VWA3A	5
VWA8	5
WAC	5
WAPL	5
WDR19	5
WDR3	5
WDR54	5
WDR70	5
WDR89	5
WRAP73	5
WTAP	5
XKRX	5
XPOT	5
YDJC	5
YIPF2	5
YME1L1	5
YTHDF1	5
YY1	5
ZAP70	5
ZBED5	5
ZBTB2	5
ZBTB44	5
ZBTB46	5
ZBTB8OS	5
ZC3H14	5
ZC3H15	5
ZCCHC7	5
ZCCHC9	5
ZDBF2	5
ZDHHC16	5
ZEB1	5
ZFAND1	5
ZFAT	5
ZFP37	5
ZFR	5
ZFYVE9	5
ZMYND11	5
ZMYND19	5
ZNF101	5
ZNF14	5
ZNF16	5
ZNF177	5
ZNF22	5
ZNF227	5
ZNF251	5
ZNF280D	5
ZNF319	5
ZNF324	5
ZNF337	5
ZNF410	5
ZNF429	5
ZNF446	5
ZNF48	5
ZNF507	5
ZNF551	5
ZNF585A	5
ZNF595	5
ZNF596	5
ZNF614	5
ZNF615	5
ZNF653	5
ZNF658	5
ZNF664	5
ZNF671	5
ZNF706	5
ZNF75D	5
ZNF782	5
ZNF792	5
ZNF839	5
ZNF846	5
ZRANB2	5
ZSCAN12	5
ZSWIM7	5
AAK1	6
AASDHPPT	6
ABCA5	6
ABCB10	6
ABCC5	6
ABCD4	6
ABCE1	6
ABHD11	6
ABHD18	6
ABRAXAS1	6
ACAP2	6
ACBD4	6
ACBD5	6
ACIN1	6
ACLY	6
ACOT9	6
ACSL5	6
ACTR10	6
ACTR1B	6
ACTR3B	6
ADAL	6
ADARB1	6
ADCK5	6
ADNP	6
ADNP2	6
ADRB2	6
AFAP1L2	6
AFF4	6
AFG2A	6
AFG2B	6
AGBL2	6
AGFG2	6
AGL	6
AGO3	6
AGO4	6
AGPS	6
AHCTF1	6
AHRR	6
AKAP1	6
AKAP10	6
AKAP11	6
AKAP7	6
AKAP8L	6
AKAP9	6
AKNAD1	6
ALG1	6
ALG11	6
ALG13	6
ALG2	6
ALG9	6
ALKBH8	6
ALMS1	6
ALS2	6
AMBRA1	6
AMER1	6
AMMECR1L	6
AMN1	6
AMZ2	6
ANAPC1	6
ANAPC10	6
ANAPC4	6
ANGEL2	6
ANK3	6
ANKAR	6
ANKIB1	6
ANKLE1	6
ANKMY2	6
ANKRD10	6
ANKRD11	6
ANKRD16	6
ANKRD23	6
ANKRD26	6
ANKRD27	6
ANKRD44	6
ANKS3	6
ANKS6	6
AP3B1	6
AP3D1	6
AP3M1	6
AP4B1	6
AP4E1	6
AP5Z1	6
APBA1	6
APC	6
APEH	6
APPL2	6
AQR	6
ARAP2	6
ARFGAP1	6
ARFGEF1	6
ARFGEF2	6
ARFRP1	6
ARHGAP25	6
ARHGAP5	6
ARHGAP9	6
ARHGEF3	6
ARID1B	6
ARID2	6
ARID4A	6
ARID4B	6
ARK2N	6
ARL10	6
ARMC1	6
ARMC2	6
ARMC5	6
ARMCX2	6
ARMCX5	6
ARRDC2	6
ASB1	6
ASB6	6
ASB7	6
ASCC3	6
ASH1L	6
ASH2L	6
ASNSD1	6
ASXL2	6
ATAD2	6
ATAD2B	6
ATAD5	6
ATF2	6
ATF6B	6
ATF7IP	6
ATG13	6
ATG2B	6
ATG4C	6
ATG4D	6
ATL2	6
ATM	6
ATP11B	6
ATP11C	6
ATP2B1	6
ATP6V0A2	6
ATP8A1	6
ATP8B4	6
ATPAF1	6
ATR	6
ATRX	6
ATXN7L1	6
ATXN7L3	6
AVL9	6
BACE1	6
BAG5	6
BAHD1	6
BBS2	6
BBS4	6
BBS7	6
BBX	6
BCL10	6
BCLAF1	6
BCLAF3	6
BCOR	6
BDP1	6
BIN3	6
BIRC2	6
BIRC6	6
BLM	6
BLOC1S3	6
BLOC1S6	6
BLTP3A	6
BLTP3B	6
BMP2K	6
BOD1	6
BOD1L1	6
BPHL	6
BPNT1	6
BPTF	6
BRAF	6
BRAT1	6
BRD1	6
BRD2	6
BRD3	6
BRD7	6
BRD8	6
BRF2	6
BRPF1	6
BRWD1	6
BSDC1	6
BTRC	6
BUD13	6
C11H12orf4	6
C13H2orf42	6
C15H9orf85	6
C18H18orf21	6
C19H19orf44	6
C1H1orf131	6
C1H1orf35	6
C20H16orf86	6
C2CD3	6
C2CD5	6
C6H5orf22	6
C6H5orf34	6
C7H14orf28	6
C9H10orf88	6
CACTIN	6
CALCOCO2	6
CAMK2G	6
CAPN10	6
CAPN7	6
CARF	6
CARMIL1	6
CARS2	6
CASP8AP2	6
CASP9	6
CAST	6
CBLB	6
CBX7	6
CBX8	6
CC2D1A	6
CC2D1B	6
CCAR1	6
CCAR2	6
CCDC112	6
CCDC12	6
CCDC137	6
CCDC174	6
CCDC18	6
CCDC186	6
CCDC47	6
CCDC57	6
CCDC61	6
CCDC66	6
CCDC77	6
CCDC82	6
CCDC88A	6
CCDC93	6
CCNG2	6
CCNT2	6
CCNYL1	6
CCPG1	6
CCR6	6
CD244	6
CD2BP2	6
CD58	6
CD96	6
CDAN1	6
CDC23	6
CDC27	6
CDC40	6
CDC5L	6
CDCA4	6
CDK10	6
CDK12	6
CDK13	6
CDK19	6
CDK5RAP3	6
CDKL5	6
CDKN2AIP	6
CELF1	6
CENATAC	6
CENPC	6
CEP120	6
CEP128	6
CEP135	6
CEP152	6
CEP162	6
CEP170	6
CEP250	6
CEP290	6
CEP295	6
CEP350	6
CEP57	6
CEP68	6
CEP78	6
CEP83	6
CEP85	6
CEP95	6
CEPT1	6
CERT1	6
CES2	6
CETN3	6
CETP	6
CFAP20	6
CFAP92	6
CFI	6
CHD1L	6
CHD2	6
CHD6	6
CHD8	6
CHD9	6
CHFR	6
CHST6	6
CHTOP	6
CHUK	6
CIBAR1	6
CILK1	6
CIR1	6
CKAP5	6
CLASP2	6
CLCC1	6
CLCN3	6
CLIC5	6
CLIP1	6
CLIP2	6
CLIP4	6
CLK1	6
CLK2	6
CLK3	6
CLK4	6
CLPX	6
CLTC	6
CMAH	6
CMTR2	6
CNEP1R1	6
CNNM4	6
CNOT1	6
CNOT2	6
CNOT4	6
CNST	6
CNTRL	6
CNTROB	6
COG2	6
COG3	6
COG5	6
COG6	6
COL5A3	6
COMMD9	6
COPB1	6
COPS7A	6
COQ8B	6
CORIN	6
COX10	6
COX18	6
CPLANE1	6
CPSF2	6
CRNKL1	6
CRTAM	6
CRYBG1	6
CSNK1G1	6
CSPP1	6
CSTF1	6
CTNNAL1	6
CTNNB1	6
CTR9	6
CTU2	6
CUL2	6
CUL4A	6
CUL5	6
CUL9	6
CWC22	6
CWC25	6
CWF19L2	6
CXHXorf38	6
CXXC1	6
CYB561D1	6
CYB5RL	6
CYP20A1	6
DAPK2	6
DBR1	6
DBT	6
DCAF1	6
DCAF15	6
DCAF4	6
DCAF5	6
DCAF6	6
DCLRE1A	6
DCLRE1C	6
DCP1A	6
DCP1B	6
DCTN5	6
DCUN1D4	6
DDHD2	6
DDX20	6
DDX31	6
DDX42	6
DDX46	6
DDX49	6
DDX5	6
DDX59	6
DENND4C	6
DENND5B	6
DENND6A	6
DGKH	6
DHX29	6
DHX33	6
DHX36	6
DHX38	6
DHX57	6
DIAPH2	6
DICER1	6
DIDO1	6
DIRAS2	6
DIS3	6
DISP1	6
DLAT	6
DLG1	6
DMXL1	6
DNAAF10	6
DNAAF2	6
DNAJA2	6
DNAJA3	6
DNAJC1	6
DNAJC18	6
DNAJC2	6
DNAJC27	6
DNASE1	6
DNM1L	6
DNMT1	6
DOCK10	6
DOCK11	6
DOCK3	6
DOK1	6
DOLPP1	6
DOP1B	6
DPH1	6
DPH7	6
DPP7	6
DPP8	6
DPY19L4	6
DROSHA	6
DST	6
DTNB	6
DUS2	6
DYNC1H1	6
DYNC1LI1	6
DYNC2H1	6
DYNC2I1	6
DYRK1A	6
DZIP3	6
E2F3	6
E2F6	6
E4F1	6
EBAG9	6
ECHDC1	6
ECPAS	6
EDC4	6
EDEM3	6
EDRF1	6
EEA1	6
EFCAB11	6
EHBP1	6
EHMT1	6
EHMT2	6
EID2	6
EIF2AK3	6
EIF2B1	6
EIF4EBP3	6
EIF4ENIF1	6
EIF4G3	6
EIF5B	6
ELAC1	6
ELF2	6
ELL	6
ELMOD3	6
ELP2	6
ELP3	6
EMSY	6
ENTPD4	6
EP400	6
EPM2AIP1	6
ERBIN	6
ERCC6	6
ERCC6L2	6
ERLIN1	6
ERMARD	6
ERO1B	6
ESCO1	6
ESR1	6
ETV3	6
EXOC1	6
EXOC7	6
EXOSC10	6
EZH1	6
F12	6
FADS3	6
FAM133B	6
FAM135A	6
FAM13B	6
FAM149B1	6
FAM167A	6
FAM184B	6
FAM193A	6
FAM200C	6
FAM219B	6
FAM228B	6
FAM32A	6
FAM3A	6
FAM50A	6
FAM76A	6
FAM76B	6
FAM78A	6
FAM98B	6
FANCE	6
FANCF	6
FANCL	6
FANCM	6
FAR1	6
FARSA	6
FBF1	6
FBXL14	6
FBXL4	6
FBXO11	6
FBXO16	6
FBXO25	6
FBXO30	6
FBXO38	6
FBXO8	6
FBXO9	6
FBXW7	6
FBXW8	6
FCER1A	6
FCF1	6
FCSK	6
FEM1B	6
FHIP1B	6
FIRRM	6
FIZ1	6
FKBP1A	6
FKTN	6
FLAD1	6
FLT3	6
FLVCR1	6
FNBP1	6
FOXJ2	6
FOXO4	6
FOXRED1	6
FRMD4B	6
FRYL	6
FSD1	6
FTSJ1	6
FUBP1	6
FUT11	6
FXR2	6
FZD2	6
G2E3	6
GABPA	6
GABPB2	6
GALK1	6
GALNT6	6
GAPVD1	6
GATAD1	6
GATC	6
GATD1	6
GBA2	6
GCC2	6
GCFC2	6
GCLC	6
GCN1	6
GEMIN5	6
GFI1	6
GFM1	6
GFM2	6
GFUS	6
GGA3	6
GHDC	6
GID4	6
GIGYF2	6
GIMAP8	6
GIN1	6
GIT2	6
GLCCI1	6
GLCE	6
GLE1	6
GLS	6
GMEB2	6
GMPR2	6
GNE	6
GNL2	6
GNPTAB	6
GNRHR2	6
GOLGA1	6
GOLGA3	6
GOLGA4	6
GOLGA5	6
GOLGB1	6
GOLIM4	6
GOLM2	6
GOSR2	6
GPAA1	6
GPAM	6
GPANK1	6
GPATCH1	6
GPATCH11	6
GPATCH8	6
GPBP1L1	6
GPR132	6
GPR15	6
GPR174	6
GPR89A	6
GRK2	6
GRK6	6
GSK3B	6
GSPT2	6
GTF2B	6
GTF2H1	6
GTF2H2	6
GTF3A	6
GTF3C1	6
GTF3C2	6
GTF3C3	6
GTPBP10	6
GTPBP4	6
GTPBP8	6
HAGH	6
HARS2	6
HAUS2	6
HAUS7	6
HAUS8	6
HDAC5	6
HDAC6	6
HEATR1	6
HEATR5A	6
HEATR5B	6
HEATR6	6
HECTD1	6
HECTD3	6
HECTD4	6
HELB	6
HELQ	6
HEMK1	6
HERC1	6
HERC2	6
HERC3	6
HERC4	6
HEXIM2	6
HIBCH	6
HINFP	6
HIVEP1	6
HLCS	6
HLTF	6
HMG20A	6
HMGCL	6
HMGCR	6
HMGCS1	6
HMGN3	6
HMGXB3	6
HMGXB4	6
HNRNPDL	6
HOMEZ	6
HOOK3	6
HS3ST3A1	6
HSD11B1L	6
HSD17B7	6
HSDL1	6
HSPA14	6
HSPBAP1	6
HTT	6
HUWE1	6
HYCC1	6
IARS1	6
ICE1	6
IDI1	6
IFRD2	6
IFT74	6
IFT88	6
IGSF8	6
IKBKB	6
IKZF3	6
IL7	6
ILF3	6
ILKAP	6
ILVBL	6
ING1	6
ING3	6
ING4	6
INO80	6
INO80C	6
INPP5B	6
INPP5F	6
INPPL1	6
INTS11	6
INTS12	6
INTS13	6
INTS2	6
INTS4	6
INTS6	6
INTS6L	6
INTS7	6
IP6K2	6
IPO8	6
IPPK	6
IQCB1	6
IQCC	6
IQGAP2	6
IRAG2	6
IRAK4	6
IRF4	6
ISG20L2	6
IST1	6
ISYNA1	6
ITCH	6
ITGA4	6
ITGAE	6
ITPKC	6
ITPR1	6
ITPR2	6
ITPRID2	6
ITSN2	6
IWS1	6
JAKMIP1	6
JAKMIP2	6
JMJD1C	6
JRK	6
JRKL	6
KAT5	6
KAT6B	6
KAT8	6
KATNA1	6
KATNAL1	6
KBTBD2	6
KBTBD7	6
KCNIP4	6
KCNQ5	6
KCP	6
KCTD18	6
KCTD6	6
KCTD7	6
KCTD9	6
KDM1A	6
KDM2B	6
KDM3A	6
KDM3B	6
KDM4A	6
KDM5A	6
KDM5C	6
KDM6A	6
KEAP1	6
KHDC1L	6
KHDC4	6
KIAA0040	6
KIAA0232	6
KIAA0319	6
KIAA0586	6
KIAA1109	6
KIAA1191	6
KIAA2026	6
KIF1C	6
KIF20B	6
KIF3A	6
KIF3B	6
KIF5B	6
KIFAP3	6
KIN	6
KIZ	6
KLC1	6
KLHL12	6
KLHL15	6
KLHL17	6
KLHL2	6
KLHL20	6
KLHL28	6
KLHL5	6
KLHL7	6
KLHL8	6
KLHL9	6
KLRD1	6
KLRF1	6
KLRG1	6
KMT2A	6
KMT2C	6
KMT2E	6
KMT5B	6
KNOP1	6
KPNA1	6
KPNB1	6
KRBA2	6
KRBOX4	6
KRCC1	6
KRIT1	6
KRT10	6
KTN1	6
L3MBTL3	6
LAMB1	6
LANCL2	6
LARP4	6
LARP7	6
LARS1	6
LARS2	6
LATS1	6
LDAH	6
LIAS	6
LIG4	6
LIN37	6
LIN7B	6
LIPN	6
LLGL2	6
LMO4	6
LNPEP	6
LONP2	6
LPGAT1	6
LPIN2	6
LRCH1	6
LRCH3	6
LRIF1	6
LRIG2	6
LRRC40	6
LRRC56	6
LRRC57	6
LRRC8A	6
LRRCC1	6
LRRFIP1	6
LRRFIP2	6
LRWD1	6
LSG1	6
LSM14B	6
LTN1	6
LTO1	6
LTV1	6
LUC7L2	6
LYST	6
LZTFL1	6
MACF1	6
MACIR	6
MADD	6
MAEA	6
MAMDC4	6
MAMU-DOA	6
MANBAL	6
MAP2K4	6
MAP3K10	6
MAP3K4	6
MAP3K5	6
MAP3K7	6
MAP4K5	6
MAP7D3	6
MAPK14	6
MAPK9	6
MAPKAP1	6
MAPKAPK5	6
MARCHF7	6
MARCHF8	6
MARCHF9	6
MARF1	6
MARK3	6
MARS1	6
MASTL	6
MATK	6
MBD1	6
MBD2	6
MBD4	6
MBTD1	6
MCCC1	6
MCM3AP	6
MCM9	6
MCPH1	6
MCRS1	6
MCTP2	6
MDN1	6
MEAF6	6
MED1	6
MED13	6
MED13L	6
MED14	6
MED19	6
MED23	6
MED29	6
MED7	6
MED8	6
MED9	6
MEF2C	6
MEGF8	6
MEI1	6
METAP1D	6
Metazoa_SRP	6
METTL14	6
METTL15	6
METTL16	6
METTL17	6
METTL18	6
METTL22	6
METTL25	6
METTL25B	6
METTL4	6
METTL6	6
MFAP1	6
MFAP3	6
MFN1	6
MFSD4A	6
MGA	6
MIA2	6
MIA3	6
MIC1	6
MICU2	6
MIGA1	6
MINDY2	6
MINDY3	6
MIOS	6
MIS12	6
MIS18BP1	6
MITD1	6
MKLN1	6
MLH3	6
MLLT10	6
MLST8	6
MMUT	6
MNAT1	6
MOCS3	6
MON2	6
MORC2	6
MOSMO	6
MPHOSPH10	6
MPHOSPH8	6
MPHOSPH9	6
MPRIP	6
MRE11	6
MRFAP1L1	6
MRGBP	6
MRI1	6
MRS2	6
MRTFB	6
MSANTD2	6
MSANTD4	6
MSL1	6
MTERF1	6
MTERF3	6
MTFR1	6
MTG2	6
MTIF3	6
MTMR12	6
MTMR4	6
MTMR7	6
MTO1	6
MTOR	6
MTPAP	6
MTREX	6
MTRFR	6
MUS81	6
MUTYH	6
MYC	6
MYCBP2	6
MYNN	6
MYO5A	6
MYO6	6
MYO9A	6
N4BP2L1	6
N4BP2L2	6
NAA16	6
NAA25	6
NAA40	6
NAPEPLD	6
NAT10	6
NAXD	6
NBEAL1	6
NBR1	6
NCAPH2	6
NCL	6
NCOA1	6
NCOA2	6
NCOA3	6
NCOR1	6
NCR1	6
NCR3	6
NDUFAF6	6
NEDD1	6
NEDD4	6
NEDD9	6
NEK1	6
NEK3	6
NEK4	6
NEK8	6
NEK9	6
NELFA	6
NEMF	6
NEURL4	6
NF1	6
NFKBID	6
NFRKB	6
NFS1	6
NFX1	6
NFYA	6
NIF3L1	6
NIPBL	6
NKG2D	6
NKTR	6
NLGN3	6
NLK	6
NLRC3	6
NMD3	6
NMRAL1	6
NMT1	6
NOC3L	6
NOL6	6
NOL9	6
NOP2	6
NOXA1	6
NPAT	6
NPEPPS	6
NPHP3	6
NR1D2	6
NRDE2	6
NSD1	6
NSF	6
NSRP1	6
NSUN2	6
NT5C2	6
NTN4	6
NUBP2	6
NUDCD3	6
NUDT12	6
NUDT13	6
NUDT6	6
NUDT8	6
NUP153	6
NUP160	6
NUP188	6
NUP205	6
NUP35	6
NUP54	6
NUP58	6
NUP62	6
NUP85	6
NUP98	6
NVL	6
ODR4	6
OFD1	6
OGFOD2	6
OPA1	6
OPLAH	6
OPN3	6
ORC2	6
ORC5	6
OSBP	6
OSBPL3	6
OSBPL8	6
OSBPL9	6
OSGEP	6
OTUD4	6
P3H1	6
PAAF1	6
PACRGL	6
PAFAH1B1	6
PAFAH1B2	6
PAFAH2	6
PAIP1	6
PAK3	6
PAN3	6
PANK1	6
PANK2	6
PANK3	6
PANK4	6
PAPOLG	6
PARG	6
PARN	6
PARP2	6
PARP8	6
PARS2	6
PATJ	6
PBLD	6
PBRM1	6
PCED1A	6
PCF11	6
PCGF1	6
PCID2	6
PCM1	6
PCNT	6
PCNX1	6
PCNX4	6
PCSK7	6
PDCD11	6
PDCD6IP	6
PDCD7	6
PDIK1L	6
PDP2	6
PDPK1	6
PDS5A	6
PDSS2	6
PDXDC1	6
PEA15	6
PEX1	6
PEX26	6
PEX3	6
PEX5	6
PEX7	6
PFKM	6
PGAP3	6
PGBD1	6
[truncated: 2,784 more rows]

## Sheet: Data_S5
Over-representation analysis results (FDR 1%) - clusters of genes that respond to influenza vaccine (differentially expressed genes, FDR 1%)
geneset_database	geneset_ID	geneset_name	cluster	pvalue	p.adjust	FoldEnrich	GeneRatio	BgRatio	gene_ID
gene_ontology	GO:0032259	GOBP_METHYLATION	6	6.24491e-10	2.17948e-06	1.80123	91/1635	226/7314	ALKBH8/ARID4A/ARID4B/ASH1L/ASH2L/ATF7IP/ATRX/BCOR/CHTOP/CMTR2/CTNNB1/CTR9/CXXC1/DNMT1/EHMT1/EHMT2/EZH1/FAM98B/FBXO11/FTSJ1/GFI1/HEMK1/IWS1/KAT8/KDM1A/KDM3A/KDM4A/KDM6A/KMT2A/KMT2C/KMT2E/KMT5B/LARP7/MBD2/MCRS1/METTL14/METTL15/METTL16/METTL17/METTL18/METTL22/METTL25/METTL25B/METTL4/METTL6/MPHOSPH8/MTO1/MYC/NELFA/NFYA/NOP2/NSD1/NSUN2/PHF20/PIK3CA/PRDM2/PRDM4/PRMT2/PYGO2/RBBP5/RBM15/RIF1/RLF/RNF20/RN…
gene_ontology	GO:0006325	GOBP_CHROMATIN_ORGANIZATION	6	1.07631e-08	1.87816e-05	1.54938	133/1635	384/7314	ABRAXAS1/ARID1B/ARID2/ARID4A/ARID4B/ASH1L/ASH2L/ATAD2/ATF7IP/ATRX/ATXN7L3/BAHD1/BCOR/BPTF/BRD1/BRD2/BRD3/BRD8/BRPF1/CBX7/CBX8/CDAN1/CHD1L/CHD2/CHD6/CHD8/CHD9/CTR9/DCAF1/DNAJC2/DNMT1/EHMT1/EHMT2/EMSY/EP400/ESR1/EXOSC10/EZH1/FAM50A/GATAD1/HDAC5/HDAC6/HLTF/HMG20A/HMGN3/ING3/ING4/INO80/INO80C/JMJD1C/KAT5/KAT6B/KAT8/KDM1A/KDM2B/KDM3A/KDM3B/KDM4A/KDM5A/KDM5C/KDM6A/KMT2A/KMT2C/KMT2E/KMT5B/L3MBTL3/LRIF1/…
gene_ontology	GO:0001510	GOBP_RNA_METHYLATION	6	9.04366e-08	8.36088e-05	2.54369	29/1635	51/7314	ALKBH8/CMTR2/FTSJ1/LARP7/METTL14/METTL15/METTL16/METTL25B/METTL4/METTL6/MTO1/NOP2/NSUN2/RBM15/RNMT/TARBP1/TFB1M/TGS1/THUMPD3/TRMO/TRMT11/TRMT13/TRMT1L/TRMT2A/TRMT5/TRMT6/TRMT61B/VIRMA/ZC3H13
gene_ontology	GO:0016071	GOBP_MRNA_METABOLIC_PROCESS	6	9.58267e-08	8.36088e-05	1.44539	158/1635	489/7314	ACIN1/ADARB1/AGO3/AGO4/AKAP8L/ANGEL2/AP3B1/AQR/ATF2/ATM/BUD13/CACTIN/CCAR2/CD2BP2/CDC40/CDC5L/CDK12/CDK13/CELF1/CIR1/CMTR2/CNOT1/CNOT2/CPSF2/CRNKL1/CSTF1/CTR9/CWC22/CWC25/CWF19L2/DBR1/DCP1A/DCP1B/DDX20/DDX46/DDX5/DHX36/DHX38/DIS3/DYRK1A/EDC4/EIF4ENIF1/EXOSC10/FAM50A/FXR2/GCFC2/GEMIN5/GIGYF2/GPATCH1/GSPT2/IWS1/KDM1A/KHDC4/KIN/LARP7/MAPK14/MED1/METTL14/METTL16/MFAP1/MTPAP/MTREX/NCL/NCOA1/NRDE2/NSRP…
gene_ontology	GO:0034660	GOBP_NCRNA_METABOLIC_PROCESS	6	4.95438e-07	0.00029768	1.49113	122/1635	366/7314	AGO3/AGO4/ALKBH8/ANKRD16/ATRX/CARS2/CC2D1A/CTU2/DDX49/DICER1/DIS3/DROSHA/DUS2/ELAC1/ELL/ELP3/EXOSC10/FARSA/FCF1/FTSJ1/GATC/GTF3A/GTF3C1/GTF3C2/GTF3C3/GTPBP4/HARS2/HEATR1/HELB/HELQ/IARS1/ICE1/INTS11/INTS12/INTS2/INTS4/INTS6/INTS6L/INTS7/IPPK/LARP7/LARS1/LARS2/MARS1/MDN1/METTL15/METTL16/METTL18/METTL25B/METTL4/METTL6/MOCS3/MPHOSPH10/MTO1/MTOR/MTREX/NAT10/NCL/NOL6/NOL9/NOP2/NSUN2/NVL/OSGEP/PARN/PARS…
gene_ontology	GO:0031023	GOBP_MICROTUBULE_ORGANIZING_CENTER_ORGANIZATION	6	5.1177e-07	0.00029768	1.9931	45/1635	101/7314	ALMS1/BBS4/C2CD3/CCDC57/CCDC61/CENATAC/CEP120/CEP135/CEP152/CEP250/CEP295/CEP68/CEP85/CETN3/CKAP5/CLASP2/CNTROB/CTNNB1/GCC2/HAUS2/HAUS7/HAUS8/KIF3A/KIF3B/MCPH1/NAT10/NUP62/OFD1/PAFAH1B1/PATJ/PCM1/PDCD6IP/PPP1R12A/PPP1R35/ROCK2/RTTN/SIRT1/SPICE1/TMEM67/TRIM37/TUBE1/USP33/UVRAG/VPS4B/XPO1
gene_ontology	GO:0044782	GOBP_CILIUM_ORGANIZATION	6	1.5154e-06	0.000670892	1.65765	73/1635	197/7314	ARMC2/BBS2/BBS4/BBS7/C2CD3/CCDC57/CCDC66/CCDC88A/CDK10/CDKL5/CEP120/CEP135/CEP162/CEP250/CEP290/CEP350/CEP78/CEP83/CFAP20/CIBAR1/CILK1/CNTROB/CPLANE1/DNAAF10/DNAAF2/DYNC2H1/DYNC2I1/FAM149B1/FBF1/GSK3B/HDAC6/HTT/IFT74/IFT88/IQCB1/KIAA0586/KIF3A/KIF3B/KIFAP3/MACIR/MPHOSPH9/NEK1/NPHP3/NUDCD3/OFD1/PCM1/PCNT/PPP1R35/PTPDC1/RABEP2/RABGAP1/RO60/RTTN/SCLT1/SEPTIN2/SGSM3/SNAP29/SYNE2/TBC1D13/TBC1D14/TBC1D…
gene_ontology	GO:0016571	GOBP_HISTONE_METHYLATION	6	1.53786e-06	0.000670892	1.87347	49/1635	117/7314	ARID4A/ARID4B/ASH1L/ASH2L/ATRX/BCOR/CHTOP/CTNNB1/CTR9/CXXC1/DNMT1/EHMT1/EHMT2/EZH1/GFI1/IWS1/KAT8/KDM1A/KDM3A/KDM4A/KDM6A/KMT2A/KMT2C/KMT2E/KMT5B/MCRS1/NELFA/NFYA/NSD1/PHF20/PRDM2/PRDM4/PRMT2/PYGO2/RBBP5/RIF1/RLF/RNF20/RRP8/RTF1/SETD2/SETD5/SETD6/SETDB2/SIRT1/SIRT7/SMYD5/SUV39H2/ZNF304
gene_ontology	GO:0051236	GOBP_ESTABLISHMENT_OF_RNA_LOCALIZATION	6	2.34259e-06	0.000890471	1.87723	47/1635	112/7314	AHCTF1/AKAP8L/ATM/ATR/CETN3/CHTOP/CKAP5/GLE1/IWS1/KPNB1/MCM3AP/NOL6/NRDE2/NSUN2/NUP153/NUP160/NUP188/NUP205/NUP35/NUP54/NUP58/NUP62/NUP85/NUP98/PCID2/PHAX/PNPT1/RANBP2/SENP2/SETD2/SMG1/SMG5/SMG6/SNUPN/SRSF7/TGFBR2/THOC1/THOC2/THOC6/TNKS/TPR/UPF2/UPF3B/XPO1/XPO5/YTHDC1/ZC3H11A
gene_ontology	GO:0000226	GOBP_MICROTUBULE_CYTOSKELETON_ORGANIZATION	6	2.55149e-06	0.000890471	1.48215	110/1635	332/7314	ABRAXAS1/AKAP9/ALMS1/APC/ARMC2/ATRX/BBS2/BBS4/C2CD3/CCDC57/CCDC61/CCDC66/CCDC88A/CENATAC/CEP120/CEP135/CEP152/CEP250/CEP295/CEP350/CEP57/CEP68/CEP85/CETN3/CKAP5/CLASP2/CLIP1/CLIP2/CLIP4/CLTC/CNTROB/CTNNB1/CUL9/DLG1/DNAAF10/DNAAF2/DST/DYNC1H1/DYNC1LI1/DYRK1A/FSD1/GBA2/GCC2/GSK3B/HAUS2/HAUS7/HAUS8/HDAC6/HOOK3/HTT/INO80/INTS13/KATNA1/KATNAL1/KIF3A/KIF3B/KIZ/KPNB1/LLGL2/MAP7D3/MARK3/MCPH1/NAT10/NCOR1…
gene_ontology	GO:0007017	GOBP_MICROTUBULE_BASED_PROCESS	6	3.42405e-06	0.00108636	1.40166	141/1635	450/7314	ABRAXAS1/ACTR10/AKAP9/ALMS1/AP3B1/AP3D1/AP3M1/APBA1/APC/ARMC2/ASH1L/ATRX/BBS2/BBS4/BLOC1S3/BLOC1S6/C2CD3/CCDC57/CCDC61/CCDC66/CCDC88A/CCNYL1/CCR6/CENATAC/CEP120/CEP135/CEP152/CEP250/CEP295/CEP350/CEP57/CEP68/CEP85/CETN3/CFAP20/CILK1/CKAP5/CLASP2/CLIP1/CLIP2/CLIP4/CLTC/CNTROB/CTNNB1/CUL9/DLG1/DNAAF10/DNAAF2/DST/DYNC1H1/DYNC1LI1/DYNC2H1/DYNC2I1/DYRK1A/FSD1/GBA2/GCC2/GSK3B/HAUS2/HAUS7/HAUS8/HDAC6/HO…
gene_ontology	GO:0018022	GOBP_PEPTIDYL_LYSINE_METHYLATION	6	3.77894e-06	0.00109904	1.89259	44/1635	104/7314	ARID4A/ARID4B/ASH1L/ASH2L/ATRX/BCOR/CTNNB1/CTR9/CXXC1/DNMT1/EHMT1/EHMT2/EZH1/GFI1/IWS1/KAT8/KDM1A/KDM3A/KDM4A/KDM6A/KMT2A/KMT2C/KMT2E/KMT5B/MCRS1/METTL18/METTL22/NELFA/NFYA/NSD1/PHF20/PYGO2/RBBP5/RIF1/RLF/RTF1/SETD2/SETD5/SETD6/SETDB2/SIRT1/SMYD5/SUV39H2/ZNF304
gene_ontology	GO:0010847	GOBP_REGULATION_OF_CHROMATIN_ASSEMBLY	6	4.1739e-06	0.00112053	2.98226	16/1635	24/7314	ATF7IP/CTR9/DNMT1/KDM1A/L3MBTL3/MORC2/MPHOSPH8/PHF2/PIK3CA/RESF1/SETDB2/SIN3A/SPTY2D1/TASOR/TPR/ZNF304
gene_ontology	GO:0018205	GOBP_PEPTIDYL_LYSINE_MODIFICATION	6	4.72162e-06	0.00117703	1.52427	92/1635	270/7314	ARID4A/ARID4B/ASH1L/ASH2L/ATF2/ATRX/ATXN7L3/BCOR/BRD1/BRD7/BRD8/BRPF1/CTNNB1/CTR9/CXXC1/DNMT1/EHMT1/EHMT2/EP400/ESCO1/EZH1/GFI1/GTF2B/HDAC5/HDAC6/HMG20A/ING3/ING4/IRF4/IWS1/KAT5/KAT6B/KAT8/KDM1A/KDM3A/KDM4A/KDM6A/KMT2A/KMT2C/KMT2E/KMT5B/LIAS/MAP3K7/MBTD1/MCM3AP/MCRS1/MEAF6/METTL18/METTL22/MRGBP/MSL1/NAA40/NCOA1/NCOA3/NELFA/NFYA/NSD1/PHF20/PHF20L1/PIAS3/PRKAA1/PYGO2/RANBP2/RBBP5/RIF1/RLF/RTF1/SENP…
gene_ontology	GO:0016570	GOBP_HISTONE_MODIFICATION	6	7.16971e-06	0.00166815	1.43743	116/1635	361/7314	AKAP8L/ARID4A/ARID4B/ASH1L/ASH2L/ATF2/ATM/ATRX/ATXN7L3/BCOR/BRD1/BRD7/BRD8/BRPF1/CBX8/CHTOP/CTNNB1/CTR9/CXXC1/DCAF1/DNMT1/EHMT1/EHMT2/EP400/EZH1/GFI1/GTF2B/HDAC5/HDAC6/HLCS/HUWE1/ING3/ING4/IRF4/IWS1/JMJD1C/KAT5/KAT6B/KAT8/KDM1A/KDM2B/KDM3A/KDM3B/KDM4A/KDM5A/KDM5C/KDM6A/KMT2A/KMT2C/KMT2E/KMT5B/MAP3K7/MBD2/MBTD1/MCM3AP/MCRS1/MEAF6/MRGBP/MSL1/NAA40/NCOA1/NCOA3/NELFA/NFYA/NIPBL/NSD1/PARG/PARP2/PCGF1/…
gene_ontology	GO:0006479	GOBP_PROTEIN_METHYLATION	6	9.10534e-06	0.00193479	1.72545	54/1635	140/7314	ARID4A/ARID4B/ASH1L/ASH2L/ATRX/BCOR/CHTOP/CTNNB1/CTR9/CXXC1/DNMT1/EHMT1/EHMT2/EZH1/FAM98B/FBXO11/GFI1/HEMK1/IWS1/KAT8/KDM1A/KDM3A/KDM4A/KDM6A/KMT2A/KMT2C/KMT2E/KMT5B/MCRS1/METTL18/METTL22/NELFA/NFYA/NSD1/PHF20/PRDM2/PRDM4/PRMT2/PYGO2/RBBP5/RIF1/RLF/RNF20/RRP8/RTF1/SETD2/SETD5/SETD6/SETDB2/SIRT1/SIRT7/SMYD5/SUV39H2/ZNF304
gene_ontology	GO:0006397	GOBP_MRNA_PROCESSING	6	9.42446e-06	0.00193479	1.45083	108/1635	333/7314	ACIN1/ADARB1/AKAP8L/AQR/BUD13/CACTIN/CCAR2/CD2BP2/CDC40/CDC5L/CDK12/CDK13/CELF1/CIR1/CMTR2/CPSF2/CRNKL1/CSTF1/CTR9/CWC22/CWC25/CWF19L2/DBR1/DDX20/DDX46/DDX5/DHX36/DHX38/DYRK1A/FAM50A/FXR2/GCFC2/GEMIN5/GPATCH1/IWS1/KDM1A/KHDC4/KIN/LARP7/METTL14/METTL16/MFAP1/MTPAP/MTREX/NCL/NRDE2/NSRP1/NUP98/PAN3/PAPOLG/PCF11/PDCD11/PNPT1/PRPF19/PRPF38B/PRPF39/PRPF4/PRPF40A/PRPF4B/RBBP6/RBM15/RBM25/RBM28/RBM39/RBM…
gene_ontology	GO:0009451	GOBP_RNA_MODIFICATION	6	1.31253e-05	0.00245027	1.83196	43/1635	105/7314	ADARB1/ALKBH8/ANKRD16/CMTR2/CTU2/DUS2/ELP3/FTSJ1/LARP7/METTL14/METTL15/METTL16/METTL25B/METTL4/METTL6/MOCS3/MTO1/NAT10/NOP2/NSUN2/OSGEP/PARN/PUS10/QTRT2/RBM15/RNMT/RPUSD1/TARBP1/TFB1M/TGS1/THUMPD3/TRIT1/TRMO/TRMT11/TRMT13/TRMT1L/TRMT2A/TRMT5/TRMT6/TRMT61B/TYW5/VIRMA/ZC3H13
gene_ontology	GO:0001672	GOBP_REGULATION_OF_CHROMATIN_ASSEMBLY_OR_DISASSEMBLY	6	1.33396e-05	0.00245027	2.71599	17/1635	28/7314	ATF7IP/CTR9/DNMT1/KDM1A/L3MBTL3/MORC2/MPHOSPH8/PHF2/PIK3CA/RESF1/SETDB2/SIN3A/SPTY2D1/TASOR/TLK2/TPR/ZNF304
gene_ontology	GO:0051169	GOBP_NUCLEAR_TRANSPORT	6	1.89235e-05	0.00330215	1.55414	74/1635	213/7314	ABCE1/AKAP8L/ANKLE1/APPL2/ATF2/CBLB/CHTOP/DNAJC27/E2F3/EIF4ENIF1/GLE1/GSK3B/ING1/IPO8/IWS1/KPNA1/KPNB1/LSG1/LTV1/MAPK14/MCM3AP/MED1/NEDD4/NEMF/NF1/NMD3/NOL6/NRDE2/NSUN2/NUP153/NUP160/NUP188/NUP205/NUP35/NUP54/NUP58/NUP62/NUP85/NUP98/PCID2/PHAX/PKD1/PPP1R12A/PPP3CA/PRKAG1/PTTG1IP/RANBP2/RIOK2/SDAD1/SETD2/SIRT7/SMG1/SMG5/SMG6/SNUPN/STK3/THOC1/THOC2/THOC6/TMCO6/TNPO1/TNPO3/TPR/UBR5/UHMK1/UPF2/UPF3B/…
gene_ontology	GO:1902275	GOBP_REGULATION_OF_CHROMATIN_ORGANIZATION	6	2.18382e-05	0.0036293	2.49984	19/1635	34/7314	ATF7IP/CTR9/DNMT1/KDM1A/L3MBTL3/METTL4/MORC2/MPHOSPH8/PHF2/PIK3CA/RESF1/SETD5/SETDB2/SIN3A/SPTY2D1/TASOR/TLK2/TPR/ZNF304
gene_ontology	GO:0006405	GOBP_RNA_EXPORT_FROM_NUCLEUS	6	3.74597e-05	0.00594247	2.08244	27/1635	58/7314	AKAP8L/CHTOP/GLE1/IWS1/MCM3AP/NOL6/NRDE2/NSUN2/NUP153/NUP160/NUP188/NUP62/NUP85/PCID2/PHAX/SETD2/SMG1/SMG5/SMG6/THOC1/THOC2/THOC6/TPR/UPF2/XPO5/YTHDC1/ZC3H11A
gene_ontology	GO:0008380	GOBP_RNA_SPLICING	6	5.50474e-05	0.00835284	1.43954	93/1635	289/7314	ACIN1/AKAP8L/AQR/BUD13/CACTIN/CCAR2/CD2BP2/CDC40/CDC5L/CDK12/CDK13/CELF1/CIR1/CLK1/CLK2/CLK3/CLK4/CRNKL1/CWC22/CWC25/CWF19L2/DBR1/DDX20/DDX46/DDX5/DHX38/DYRK1A/FAM50A/FXR2/GCFC2/GEMIN5/GPATCH1/IWS1/KDM1A/KHDC4/LARP7/METTL14/METTL16/METTL4/MFAP1/MPHOSPH10/MTREX/NCL/NRDE2/NSRP1/NUP98/PDCD7/PRPF19/PRPF38B/PRPF39/PRPF4/PRPF40A/PRPF4B/RBM12B/RBM15/RBM25/RBM28/RBM39/RBM41/RBM5/RBM6/RNPC3/SART3/SCAF11/S…
gene_ontology	GO:0051168	GOBP_NUCLEAR_EXPORT	6	5.91636e-05	0.00860338	1.72657	44/1635	114/7314	ABCE1/AKAP8L/ANKLE1/CHTOP/DNAJC27/EIF4ENIF1/GLE1/GSK3B/IWS1/LSG1/LTV1/MCM3AP/NEMF/NMD3/NOL6/NRDE2/NSUN2/NUP153/NUP160/NUP188/NUP62/NUP85/PCID2/PHAX/PKD1/RIOK2/SDAD1/SETD2/SIRT7/SMG1/SMG5/SMG6/THOC1/THOC2/THOC6/TPR/UHMK1/UPF2/WASHC4/XPO1/XPO5/XPO7/YTHDC1/ZC3H11A
reactome	R-HSA-877300	REACTOME_INTERFERON_GAMMA_SIGNALING	3	1.23245e-05	0.00719128	3.25721	16/509	50/5181	CIITA/ICAM1/IFNGR2/IRF5/IRF9/JAK2/MAMU-F/PIAS1/PRKCD/PTPN1/PTPN6/SP100/TRIM22/TRIM26/TRIM5/TRIM8
reactome	R-HSA-9013695	REACTOME_NOTCH4_INTRACELLULAR_DOMAIN_REGULATES_TRANSCRIPTION	3	1.97066e-05	0.00719128	6.47741	7/509	11/5181	EP300/KAT2B/MAML1/MAML3/MAMLD1/NOTCH1/NOTCH2
reactome	R-HSA-1855204	REACTOME_SYNTHESIS_OF_IP3_AND_IP4_IN_THE_CYTOSOL	3	2.83493e-05	0.00719128	5.42868	8/509	15/5181	INPP5D/OCRL/PLCB1/PLCB3/PLCD1/PLCG2/PLD4/SYNJ1
gene_ontology	GO:0032755	GOBP_POSITIVE_REGULATION_OF_INTERLEUKIN_6_PRODUCTION	3	3.86436e-08	8.66187e-05	3.84947	20/760	50/7314	ARHGEF2/ARID5A/CARD9/CLEC7A/F2R/LILRA2/LPL/MAVS/NOD1/NOD2/PLCG2/POU2F2/RIPK2/SYK/TICAM1/TLR1/TLR3/TLR7/TLR8/TRAF6
gene_ontology	GO:1903557	GOBP_POSITIVE_REGULATION_OF_TUMOR_NECROSIS_FACTOR_SUPERFAMILY_CYTOKINE_PRODUCTION	3	5.25599e-08	8.66187e-05	3.52868	22/760	60/7314	ADAM8/ARHGEF2/ARID5A/CARD9/CD84/CLEC7A/JAK2/LILRA2/LPL/LRRK2/MAVS/NOD1/NOD2/PLCG2/PTPRJ/RIPK1/RIPK2/SPN/SYK/TICAM1/TLR1/TLR3
gene_ontology	GO:0032635	GOBP_INTERLEUKIN_6_PRODUCTION	3	1.01378e-07	0.000109829	3.05141	26/760	82/7314	ARHGEF2/ARID5A/ARRB1/CAPN2/CARD9/CD84/CLEC7A/F2R/INPP5D/LILRA2/LPL/MAVS/NLRX1/NOD1/NOD2/PLCG2/POU2F2/PTPN6/RIPK2/SYK/TICAM1/TLR1/TLR3/TLR7/TLR8/TRAF6
gene_ontology	GO:0007264	GOBP_SMALL_GTPASE_MEDIATED_SIGNAL_TRANSDUCTION	3	1.33288e-07	0.000109829	1.97072	60/760	293/7314	ABCA1/ABL1/ABR/ADGRG1/ARHGAP27/ARHGAP30/ARHGAP31/ARHGAP32/ARHGEF2/ARRB1/CBL/CCDC88C/CD2AP/CDC42EP2/CRK/CSF1/CYTH4/DENND3/DENND4B/DHCR24/DOCK2/DOCK4/DOCK5/DOCK7/DOCK8/EPS8/F2R/FARP2/FGD2/FGD4/FLCN/GMIP/GPR35/HEG1/IQSEC1/MFN2/MRAS/NGFR/NISCH/NOTCH1/NOTCH2/PDGFRB/PHACTR4/PLD2/PSD4/RALB/RALGAPA2/RALGPS1/RAPGEF1/RASA3/RGL1/RHOBTB2/RHOBTB3/RHOQ/RUFY1/SETDB1/SH2D3C/SIPA1L3/SQSTM1/TRIO
gene_ontology	GO:0002274	GOBP_MYELOID_LEUKOCYTE_ACTIVATION	3	8.80955e-07	0.000460441	2.38836	34/760	137/7314	ADGRE2/CBL/CD84/CLNK/CSF1/CTSC/CXCR2/DOCK2/FER/FES/FGR/GPR137B/IFNGR2/ITGB2/JAK2/JMJD6/LCP2/LILRA2/LRRK2/MYO18A/NOTCH2/NR1D1/NR1H3/PLCG2/PRKCD/PTPN6/SBNO2/SHPK/SYK/TICAM1/TLR1/TLR3/TRAF6/TREX1
gene_ontology	GO:0071216	GOBP_CELLULAR_RESPONSE_TO_BIOTIC_STIMULUS	3	8.8671e-07	0.000460441	2.42429	33/760	131/7314	ABCA1/ABL1/APAF1/ARID5A/CAPN2/CD180/CD274/CHMP5/CLEC7A/HCK/IRAK1/JAK2/KMO/LILRA2/NFKBIB/NOD2/NOTCH1/NOTCH2/NR1D1/NR1H3/PDCD1LG2/PLCG2/RIPK2/SASH1/SBNO2/SHPK/SYK/TICAM1/TLR1/TNFRSF1B/TRAF6/TRIM5/UPF1
gene_ontology	GO:0009617	GOBP_RESPONSE_TO_BACTERIUM	3	1.11754e-06	0.000460441	1.93189	54/760	269/7314	ABCA1/ABL1/ALAD/ANKRD17/ARID5A/CAPN2/CARD9/CD180/CD274/CHMP5/F2R/FER/FGR/HCK/IRAK1/IRF5/JAK2/KMO/LILRA2/LPL/MAPKBP1/MAVS/MR1/NAIP/NFKBIB/NLRP1/NOD1/NOD2/NOTCH1/NOTCH2/NR1D1/NR1H3/PDCD1LG2/PLCG2/PRKCD/PTGIR/RIPK2/RNF31/SASH1/SBNO2/SHPK/SLC17A5/SPN/SYK/TENT5A/TICAM1/TLR1/TLR3/TNFRSF1A/TNFRSF1B/TRAF6/TRIM5/UPF1/ZNFX1
gene_ontology	GO:0006954	GOBP_INFLAMMATORY_RESPONSE	3	1.11757e-06	0.000460441	1.77829	68/760	368/7314	ABCC1/ACER3/ADAM8/ADCY7/ADGRE2/AKNA/ATRN/CALCRL/CAMK1D/CARD9/CD180/CIITA/CLEC7A/CSF1/CTSC/CXCR2/F2R/FFAR4/FGR/HCK/HDAC4/IFI16/IFNAR2/IL34/IRF5/ITGAL/ITGB2/JAK2/LPL/LRRK2/MAPK7/METRNL/NAIP/NFE2L2/NFKBIB/NLRP1/NLRX1/NOD1/NOD2/NOTCH1/NOTCH2/NR1D1/NR1H3/NRROS/PIK3AP1/PLCG2/PLD4/PRKCD/PTGIR/RHBDD3/RHBDF2/RIPK1/RIPK2/RPS6KA5/SBNO2/SCUBE1/SHPK/SYK/TCIRG1/TICAM1/TLR1/TLR3/TLR7/TLR8/TNFRSF1A/TNFRSF1B/TOLL…
gene_ontology	GO:0032103	GOBP_POSITIVE_REGULATION_OF_RESPONSE_TO_EXTERNAL_STIMULUS	3	2.61947e-06	0.000938597	1.98383	47/760	228/7314	ABCC1/ADAM8/ANKRD17/BMPR2/CAMK1D/CARD9/CD180/CGAS/CLEC7A/CLNK/CSF1/CTSC/EP300/HCK/IFI16/IL34/JAK2/LILRA2/LPL/LRRK2/MAMU-F/MAVS/MOSPD2/NLRC5/NLRP1/NOD1/NOD2/OXSR1/P2RX4/PDGFRB/PLCG2/PTK2B/RIPK1/RIPK2/RNF31/SASH1/SLC15A4/SYK/TASL/TLR3/TLR7/TLR8/TNFRSF1A/TRAF6/TRIM5/TRIM56/ZNFX1
gene_ontology	GO:1902533	GOBP_POSITIVE_REGULATION_OF_INTRACELLULAR_SIGNAL_TRANSDUCTION	3	2.84769e-06	0.000938597	1.63722	82/760	482/7314	ABL1/ADAM8/ADGRG1/ALPK1/ANKRD17/ARRB1/CARD9/CASP10/CBL/CFLAR/CGAS/CLEC7A/CRACR2A/CSF1/DSTYK/DUSP22/EP300/F2R/FFAR4/FGD2/FGR/FLCN/GADD45B/GPR137B/GPR35/GUCY1A1/HIC1/HIP1/ICAM1/IL34/IRAK1/JAK2/LRRK1/LRRK2/MAVS/NACC2/NAIP/NFAT5/NOD1/NOD2/NOTCH1/NOTCH2/P2RX4/PDGFRB/PIK3AP1/PIK3R5/PLAGL2/PLCB1/PLCG2/PRR5L/PTK2B/PTPN1/PTPN6/PTPRJ/RAD9A/RIPK1/RIPK2/RNF31/ROR2/SASH1/SEMA4D/SIAH1/SLC15A4/SLC46A2/SPAG9/SPP…
gene_ontology	GO:0006897	GOBP_ENDOCYTOSIS	3	3.8631e-06	0.00115752	1.81225	58/760	308/7314	ABCA1/ABL1/ANKFY1/ANKRD13D/ARHGAP27/ARRB1/ATP9A/ATP9B/ATXN2/BTBD9/C9orf72/CALCRL/CBL/CD2AP/CLCN5/CLEC7A/CLN3/CSNK1E/CXCR2/DENND1B/DGKD/DLL1/DNAJC13/DOCK2/FCHO2/FCHSD2/FKBP15/FMR1/GAK/GPR107/GRK3/HHIPL1/HIP1/IGF2R/ITGB2/JMJD6/LRP1/LRRK2/MTMR9/MYO18A/MYO1E/NEURL1B/NPC1/NR1H3/PIK3C2A/PLCG2/PTPN1/RAMP2/RHOBTB2/RHOQ/RUBCN/RUFY1/SYK/SYNJ1/TEX261/TPCN2/UBQLN2/ZFYVE16
gene_ontology	GO:0071706	GOBP_TUMOR_NECROSIS_FACTOR_SUPERFAMILY_CYTOKINE_PRODUCTION	3	4.38343e-06	0.00119223	2.61513	25/760	92/7314	ADAM8/ARHGEF2/ARID5A/CARD9/CD274/CD84/CLEC7A/JAK2/LILRA2/LPL/LRRK2/MAVS/NOD1/NOD2/PLCG2/PTPN6/PTPRJ/RIPK1/RIPK2/SPN/SYK/TICAM1/TLR1/TLR3/TREX1
gene_ontology	GO:0051056	GOBP_REGULATION_OF_SMALL_GTPASE_MEDIATED_SIGNAL_TRANSDUCTION	3	4.71113e-06	0.00119223	2.09678	39/760	179/7314	ABCA1/ABL1/ABR/ADGRG1/ARHGAP27/ARHGAP30/ARHGAP31/ARHGAP32/ARHGEF2/ARRB1/CBL/CD2AP/CRK/CSF1/CYTH4/DENND3/DENND4B/DOCK2/DOCK8/EPS8/F2R/FGD2/FGD4/FLCN/GMIP/GPR35/HEG1/IQSEC1/MFN2/NOTCH1/NOTCH2/PDGFRB/PSD4/RALGAPA2/RALGPS1/RASA3/SIPA1L3/SQSTM1/TRIO
gene_ontology	GO:0045087	GOBP_INNATE_IMMUNE_RESPONSE	3	5.15715e-06	0.00119223	1.68296	71/760	406/7314	ADAM8/ALPK1/ANKRD17/APOBEC3H/ARHGEF2/ARID5A/CARD9/CD180/CD84/CDC42EP2/CGAS/CIITA/CLEC7A/CLNK/CRK/CSF1/ELF4/EP300/FER/FES/FGR/HCK/IFI16/IFNAR2/IL34/IRAK1/IRF5/JAK2/LILRA2/MAMU-F/MAVS/MCOLN2/MR1/MYO1C/NAIP/NFE2L2/NLRC5/NLRP1/NLRX1/NOD1/NOD2/NR1H3/NRROS/PARP14/PLCG2/PLD4/PTK2B/PTPN1/PTPN6/RIPK2/RNF166/SEC14L1/SHFL/SLC15A4/SP100/SYK/TASL/TICAM1/TLR3/TLR7/TLR8/TOLLIP/TRAF4/TRAF6/TREX1/TRIM22/TRIM26/TR…
gene_ontology	GO:0043410	GOBP_POSITIVE_REGULATION_OF_MAPK_CASCADE	3	5.70621e-06	0.00119223	1.99912	43/760	207/7314	ABL1/ADAM8/ARRB1/CARD9/CFLAR/CLEC7A/CRACR2A/DSTYK/DUSP22/F2R/FFAR4/FGD2/GADD45B/ICAM1/IL34/IRAK1/JAK2/LRRK2/NAIP/NOD1/NOD2/NOTCH1/NOTCH2/PDGFRB/PIK3R5/PLCB1/PLCG2/PTK2B/PTPN1/PTPRJ/RIPK1/RIPK2/ROR2/SASH1/SPAG9/SYK/TAOK1/TAOK3/TGFBR1/TLR3/TRAF4/TRAF6/TRIM5
gene_ontology	GO:0071219	GOBP_CELLULAR_RESPONSE_TO_MOLECULE_OF_BACTERIAL_ORIGIN	3	5.78751e-06	0.00119223	2.4276	28/760	111/7314	ABCA1/ABL1/ARID5A/CAPN2/CD180/CD274/CHMP5/HCK/IRAK1/JAK2/KMO/LILRA2/NFKBIB/NOD2/NR1D1/NR1H3/PDCD1LG2/PLCG2/RIPK2/SASH1/SBNO2/SHPK/TICAM1/TLR1/TNFRSF1B/TRAF6/TRIM5/UPF1
gene_ontology	GO:0002252	GOBP_IMMUNE_EFFECTOR_PROCESS	3	7.78313e-06	0.00150901	1.76335	59/760	322/7314	ABL1/ADGRE2/ANKRD17/APBB1IP/ARID5A/ATP7A/CARD9/CBL/CD180/CD84/CGAS/CLEC7A/CLNK/CRACR2A/CRK/CTSC/DENND1B/DLL1/DOCK2/DUSP22/FER/FES/FGR/HCK/ICAM1/INPP5D/ITGAL/ITGB2/LFNG/LILRA2/LRP1/MAMU-F/MAVS/MR1/MYO18A/MYO1G/NBN/NOD2/NOTCH2/PLCG2/PLD2/PRKCD/PTK2B/PTPN6/PTPRJ/RIPK2/SBNO2/SLC15A4/SPN/STAT6/SUPT6H/SYK/TCIRG1/TICAM1/TLR3/TLR8/TNFRSF1B/TRAF6/TREX1
gene_ontology	GO:0042116	GOBP_MACROPHAGE_ACTIVATION	3	9.38137e-06	0.00170849	2.94919	19/760	62/7314	CD84/CTSC/GPR137B/IFNGR2/ITGB2/JAK2/JMJD6/LRRK2/MYO18A/NR1D1/NR1H3/PLCG2/SBNO2/SHPK/SYK/TICAM1/TLR1/TLR3/TREX1
gene_ontology	GO:0031349	GOBP_POSITIVE_REGULATION_OF_DEFENSE_RESPONSE	3	9.84871e-06	0.00170849	2.13183	35/760	158/7314	ABCC1/ADAM8/CARD9/CGAS/CLEC7A/CLNK/CTSC/EP300/HCK/IFI16/JAK2/LILRA2/LPL/LRRK2/MAMU-F/MAVS/NLRC5/NLRP1/NOD1/NOD2/PLCG2/RIPK1/RIPK2/RNF31/SLC15A4/SYK/TASL/TLR3/TLR7/TLR8/TNFRSF1A/TRAF6/TRIM5/TRIM56/ZNFX1
gene_ontology	GO:0019221	GOBP_CYTOKINE_MEDIATED_SIGNALING_PATHWAY	3	1.21832e-05	0.00200779	1.94281	43/760	213/7314	CBL/CSF1/CXCR2/FER/FOXO3/GPR35/HCK/HIPK1/IFNAR2/IFNGR2/IL15RA/IL34/IRAK1/IRF5/JAK2/LILRA2/MAVS/NAIP/NLRC5/NOTCH1/NR1H3/OXSR1/PARP14/PLCB1/PLVAP/PTK2B/PTPN1/PTPN6/PTPRJ/RIPK1/RIPK2/RPS6KA5/SH2B3/SP100/STAT5A/STAT6/SYK/TNFRSF1A/TNFRSF1B/TOLLIP/TRAF6/TREX1/TRIM56
gene_ontology	GO:0007169	GOBP_TRANSMEMBRANE_RECEPTOR_PROTEIN_TYROSINE_KINASE_SIGNALING_PATHWAY	3	1.35678e-05	0.00212949	1.80661	52/760	277/7314	ABL1/ANKS1A/CBL/CLNK/CRK/CSF1/DDR1/DGKD/DLL1/DSTYK/FER/FES/FGR/GAB1/GALNT3/HCK/HHEX/HIP1/IGF2R/JAK2/KIF16B/LCP2/LMTK2/LRP1/MBD5/MTSS1/MVB12A/MYO1C/MYO1E/NGFR/PDGFRB/PIK3C2A/PLCB1/PRKCD/PTGIR/PTK2B/PTPN1/PTPN18/PTPRE/PTPRJ/RAPGEF1/RHBDF2/RHOQ/ROR2/RPS6KA5/SH2B2/SH2B3/SOGA1/STAT5A/STAT6/SULF2/SYK
gene_ontology	GO:0034097	GOBP_RESPONSE_TO_CYTOKINE	3	1.45079e-05	0.00217354	1.60395	76/760	456/7314	ADAMTS7/ALAD/ARHGEF2/B3GNT2/CAPN2/CBL/CD274/CDC42EP2/CIITA/CSF1/CTBP2/CXCR2/DOCK8/EPS8/FER/FOXO3/GPR35/HCK/HDAC4/HIPK1/ICAM1/IFI16/IFNAR2/IFNGR2/IL15RA/IL34/IRAK1/IRF5/JAK2/KMO/LILRA2/MAPK7/MAT2A/MAVS/MRAS/MTHFR/MYO1C/NAIP/NFAT5/NFE2L2/NLRC5/NOTCH1/NR1D1/NR1H3/OXSR1/PARP14/PLCB1/PLVAP/PTK2B/PTPN1/PTPN6/PTPRJ/RIPK1/RIPK2/RPS6KA5/SBNO2/SH2B3/SHFL/SHPK/SP100/ST3GAL6/STAT5A/STAT6/SYK/SYNJ1/TCIRG1/TLR…
gene_ontology	GO:0032495	GOBP_RESPONSE_TO_MURAMYL_DIPEPTIDE	3	1.5172e-05	0.00217421	5.09489	9/760	17/7314	ARHGEF2/CARD9/CHMP5/IRF5/NLRP1/NOD1/NOD2/NOTCH1/RIPK2
gene_ontology	GO:0002831	GOBP_REGULATION_OF_RESPONSE_TO_BIOTIC_STIMULUS	3	1.72788e-05	0.00229638	1.93395	42/760	209/7314	ADAM8/ANKRD17/CARD9/CD180/CD274/CGAS/CLEC7A/CLNK/CRK/EP300/FGR/HCK/IFI16/LILRA2/MAMU-F/MAPKBP1/MAVS/MR1/NFE2L2/NLRC5/NLRX1/NOD1/NOD2/NR1H3/PARP14/PLCG2/PPM1B/PTPN1/PTPN6/RIPK2/RNF31/SASH1/SEC14L1/SLC15A4/SYK/TASL/TLR8/TRAF6/TREX1/TRIM5/TRIM56/ZNFX1
gene_ontology	GO:0002833	GOBP_POSITIVE_REGULATION_OF_RESPONSE_TO_BIOTIC_STIMULUS	3	1.74179e-05	0.00229638	2.3409	27/760	111/7314	ADAM8/ANKRD17/CARD9/CD180/CD274/CGAS/CLEC7A/CLNK/EP300/HCK/IFI16/LILRA2/MAMU-F/MAVS/MR1/NLRC5/NOD2/PLCG2/SASH1/SLC15A4/SYK/TASL/TLR8/TRAF6/TRIM5/TRIM56/ZNFX1
gene_ontology	GO:0061919	GOBP_PROCESS_UTILIZING_AUTOPHAGIC_MECHANISM	3	1.84482e-05	0.00233866	1.67368	64/760	368/7314	ABL1/ATG16L2/ATP13A2/BAG3/C19H19orf12/C9orf72/CAMKK2/CD84/CHMP5/CLN3/EP300/EPG5/EXOC8/FLCN/FOXO3/FYCO1/GOLGA2/GPR137B/IFI16/LGALS8/LRRK2/MCOLN1/MFN2/MTM1/MTMR9/MVB12A/NOD1/NOD2/NPC1/NRBF2/PIK3C2A/PLEKHM1/RAB3GAP2/RALB/RIPK2/RMC1/RNF166/RNF31/RUBCN/SBF2/SEC16A/SH3GLB1/SOGA1/SPTLC2/SQSTM1/STAM2/TCIRG1/TFEB/TICAM1/TOLLIP/TPCN2/TRIM22/TRIM5/TRIM8/UBQLN2/ULK2/USP36/VPS37C/WDFY3/WDFY4/WDR41/WDR45B/WDR6…
gene_ontology	GO:0032637	GOBP_INTERLEUKIN_8_PRODUCTION	3	1.98036e-05	0.00241751	3.2808	15/760	44/7314	ANXA4/ARRB1/CLEC7A/F2R/LILRA2/MAPKBP1/MAVS/NOD1/NOD2/RIPK1/SYK/TLR1/TLR3/TLR7/TLR8
gene_ontology	GO:0030029	GOBP_ACTIN_FILAMENT_BASED_PROCESS	3	2.10623e-05	0.00247933	1.65926	65/760	377/7314	ABI3/ABL1/ARFIP1/ARHGEF2/ARRB1/C9orf72/CAPN3/CATIP/CCDC88C/CD2AP/CDC42BPB/CDC42BPG/CDC42EP2/CFLAR/CLN3/CRK/CYRIA/DNAI3/DOCK2/EHBP1L1/ELMO2/EPB41L3/EPS8/FARP2/FCHSD2/FER/FES/FGD2/FGD4/FGD6/FMNL2/GAB1/HCK/HIP1/IQSEC1/JAK2/LRP1/MEF2A/MRAS/MTSS1/MYO18A/MYO1C/MYO1E/MYO1F/MYO1G/NISCH/NOTCH2/PALLD/PDGFRB/PHACTR4/PLEK/PRKCD/PSTPIP2/PTK2B/PTPN1/RHOBTB2/RHOBTB3/RHOQ/SHROOM3/SSH1/SSH3/TAOK1/TESK2/TGFBR1/TMO…
gene_ontology	GO:0001816	GOBP_CYTOKINE_PRODUCTION	3	2.28186e-05	0.00259346	1.64068	67/760	393/7314	ABL1/ADAM8/ADCY7/ADGRG1/ANXA4/ARHGEF2/ARID5A/ARRB1/CAPN2/CARD9/CD274/CD2AP/CD83/CD84/CGAS/CLEC7A/CLNK/DENND1B/DLL1/F2R/FFAR4/FGR/HEG1/IFI16/INPP5D/IRAK1/IRF5/JAK2/LILRA2/LPL/LRRK2/MAMU-F/MAPKBP1/MAVS/MCOLN2/NDRG2/NFAT5/NLRP1/NLRX1/NOD1/NOD2/NRROS/PDCD1LG2/PLCB1/PLCG2/PLD4/POU2F2/PPM1B/PTPN6/PTPRJ/RIPK1/RIPK2/RPS6KA5/SLC2A10/SPN/SULF2/SYK/TICAM1/TLR1/TLR3/TLR7/TLR8/TNFRSF1B/TNFRSF21/TRAF6/TREX1/TR…
gene_ontology	GO:0031347	GOBP_REGULATION_OF_DEFENSE_RESPONSE	3	2.5937e-05	0.00278158	1.68837	60/760	342/7314	ABCC1/ADAM8/AKNA/CALCRL/CARD9/CGAS/CLEC7A/CLNK/CRK/CTSC/EP300/FFAR4/FGR/HCK/IFI16/JAK2/LILRA2/LPL/LRRK2/MAMU-F/MAPK7/MAPKBP1/MAVS/METRNL/NFE2L2/NLRC5/NLRP1/NLRX1/NOD1/NOD2/NR1D1/NR1H3/PARP14/PIK3AP1/PLCG2/PPM1B/PRKCD/PTPN1/PTPN6/RHBDD3/RHBDF2/RIPK1/RIPK2/RNF31/SBNO2/SEC14L1/SHPK/SLC15A4/SYK/TASL/TLR3/TLR7/TLR8/TNFRSF1A/TNFRSF1B/TRAF6/TREX1/TRIM5/TRIM56/ZNFX1
gene_ontology	GO:0032101	GOBP_REGULATION_OF_RESPONSE_TO_EXTERNAL_STIMULUS	3	2.61617e-05	0.00278158	1.56711	78/760	479/7314	ABCC1/ADAM8/AKNA/ANKRD17/BMPR2/CALCRL/CAMK1D/CAPN3/CARD9/CD180/CGAS/CLEC7A/CLNK/CRK/CSF1/CTSC/EP300/F2R/FFAR4/FGR/HCK/IFI16/IL34/JAK2/LILRA2/LPL/LRRK2/MAMU-F/MAPK7/MAPKBP1/MAVS/METRNL/MOSPD2/NFE2L2/NLRC5/NLRP1/NLRX1/NOD1/NOD2/NOTCH1/NR1D1/NR1H3/OXSR1/P2RX4/PARP14/PDGFRB/PIK3AP1/PLCG2/PPM1B/PRKCD/PTK2B/PTPN1/PTPN6/RHBDD3/RHBDF2/RIPK1/RIPK2/RNF31/SASH1/SBNO2/SEC14L1/SEMA3G/SEMA4D/SH2B3/SHPK/SLC15A4…
gene_ontology	GO:0032757	GOBP_POSITIVE_REGULATION_OF_INTERLEUKIN_8_PRODUCTION	3	3.16295e-05	0.00325784	3.7253	12/760	31/7314	CLEC7A/F2R/LILRA2/MAVS/NOD1/NOD2/RIPK1/SYK/TLR1/TLR3/TLR7/TLR8
gene_ontology	GO:0018212	GOBP_PEPTIDYL_TYROSINE_MODIFICATION	3	3.26265e-05	0.00325869	1.9782	37/760	180/7314	ABI3/ABL1/ARHGEF2/CAMKK2/CBL/CLEC7A/DDR1/DSTYK/DUSP22/FER/FES/FGR/HCK/HIPK1/IL34/ITGB2/JAK2/LRRK1/NOD2/PARP14/PDGFRB/PEAK1/PLCG2/PRKCD/PTK2B/PTPN1/PTPN6/PTPRJ/RIPK2/ROR2/SEMA4D/SH2B3/SH3BP5/SYK/TEC/TESK2/TNFRSF1A
gene_ontology	GO:0002237	GOBP_RESPONSE_TO_MOLECULE_OF_BACTERIAL_ORIGIN	3	3.95743e-05	0.00383514	2.00493	35/760	168/7314	ABCA1/ABL1/ALAD/ARID5A/CAPN2/CARD9/CD180/CD274/CHMP5/F2R/FER/HCK/IRAK1/IRF5/JAK2/KMO/LILRA2/NFKBIB/NOD2/NOTCH1/NR1D1/NR1H3/PDCD1LG2/PLCG2/PTGIR/RIPK2/SASH1/SBNO2/SHPK/TICAM1/TLR1/TNFRSF1B/TRAF6/TRIM5/UPF1
gene_ontology	GO:0007167	GOBP_ENZYME_LINKED_RECEPTOR_PROTEIN_SIGNALING_PATHWAY	3	4.0725e-05	0.00383514	1.61197	67/760	400/7314	ABL1/ANKS1A/BMPR2/CBL/CLNK/CRK/CSF1/DDR1/DGKD/DLL1/DSTYK/DUSP22/EP300/FER/FES/FGR/FLCN/GAB1/GALNT3/HCK/HHEX/HIP1/IGF2R/JAK2/KIF16B/LCP2/LEMD2/LMTK2/LRP1/MBD5/MTSS1/MVB12A/MYO1C/MYO1E/NGFR/NOTCH1/NOTCH2/NRROS/NUMA1/PDGFRB/PIK3C2A/PLCB1/PRKCD/PTGIR/PTK2B/PTPN1/PTPN18/PTPRE/PTPRJ/RAPGEF1/RHBDF2/RHOQ/ROR2/RPS6KA5/SH2B2/SH2B3/SLC2A10/SOGA1/SPART/SPRED1/STAT5A/STAT6/SULF2/SYK/TGFBR1/TRIO/ZEB2
gene_ontology	GO:0046578	GOBP_REGULATION_OF_RAS_PROTEIN_SIGNAL_TRANSDUCTION	3	4.38728e-05	0.0040168	2.31339	25/760	104/7314	ABCA1/ABL1/ADGRG1/ARHGEF2/ARRB1/CBL/CRK/CSF1/CYTH4/DENND3/DENND4B/EPS8/F2R/FLCN/GPR35/HEG1/IQSEC1/MFN2/NOTCH1/NOTCH2/PDGFRB/PSD4/RALGPS1/RASA3/SQSTM1
gene_ontology	GO:0048008	GOBP_PLATELET_DERIVED_GROWTH_FACTOR_RECEPTOR_SIGNALING_PATHWAY	3	4.58744e-05	0.00408654	3.60888	12/760	32/7314	ABL1/CBL/FER/HIP1/JAK2/LRP1/MYO1E/PDGFRB/PIK3C2A/PTGIR/PTPN1/PTPRJ
gene_ontology	GO:0002263	GOBP_CELL_ACTIVATION_INVOLVED_IN_IMMUNE_RESPONSE	3	5.26467e-05	0.0045664	1.95736	36/760	177/7314	ABL1/ADGRE2/APBB1IP/ATP7A/CBL/CD180/CD84/CLEC7A/CLNK/CRACR2A/DLL1/DOCK2/FER/FES/FGR/ICAM1/ITGAL/ITGB2/LFNG/LILRA2/LRP1/MAMU-F/NBN/NOTCH2/PLCG2/PTK2B/PTPN6/RIPK2/SBNO2/SLC15A4/SPN/STAT6/SUPT6H/SYK/TICAM1/TREX1
gene_ontology	GO:0002684	GOBP_POSITIVE_REGULATION_OF_IMMUNE_SYSTEM_PROCESS	3	5.64914e-05	0.00477425	1.54888	75/760	466/7314	ABL1/ADAM8/ADGRE2/ANKRD17/ARID5A/CAMK1D/CARD9/CD274/CD83/CD84/CGAS/CLEC7A/CLNK/CSF1/CTSC/DENND1B/DOCK8/DUSP22/EP300/FER/FES/FGR/FOXO3/HCK/ICAM1/IFI16/IL15RA/IL34/INPP5D/ITGB2/JAK2/LCP2/LILRA2/LRRK2/MAMU-F/MAVS/MOSPD2/MR1/MYO18A/MYO1G/NLRC5/NOD1/NOD2/NOTCH2/OXSR1/P2RX4/PDCD1LG2/PLCG2/PLD2/PLVAP/PRKCD/PTK2B/PTPN6/PTPRJ/RIPK1/RIPK2/RNF31/ROR2/SH2B2/SLC15A4/SPN/SPPL3/STAT6/SYK/TASL/TEC/TICAM1/TLR8/TN…
gene_ontology	GO:0046330	GOBP_POSITIVE_REGULATION_OF_JNK_CASCADE	3	5.81238e-05	0.0047894	2.90526	16/760	53/7314	CARD9/CRACR2A/DUSP22/GADD45B/NAIP/NOD1/NOD2/PLCB1/PTK2B/RIPK1/RIPK2/TAOK1/TAOK3/TLR3/TRAF4/TRAF6
gene_ontology	GO:0008360	GOBP_REGULATION_OF_CELL_SHAPE	3	6.63738e-05	0.0053358	2.40592	22/760	88/7314	BRWD3/CDC42EP2/CRK/EPB41L3/EPS8/FES/FGD2/FGD4/FGD6/FGR/FMNL2/HCK/ITGB2/PLXNB2/PLXNC1/PLXND1/PTK2B/RHOBTB2/RHOBTB3/RHOQ/SEMA4D/SHROOM3
gene_ontology	GO:0045088	GOBP_REGULATION_OF_INNATE_IMMUNE_RESPONSE	3	7.44246e-05	0.00584056	2.04339	31/760	146/7314	ADAM8/CARD9/CGAS/CLEC7A/CLNK/CRK/EP300/FGR/HCK/IFI16/LILRA2/MAMU-F/MAVS/NFE2L2/NLRC5/NLRX1/NOD2/NR1H3/PARP14/PLCG2/PTPN1/PTPN6/SLC15A4/SYK/TASL/TLR8/TRAF6/TREX1/TRIM5/TRIM56/ZNFX1
gene_ontology	GO:0032835	GOBP_GLOMERULUS_DEVELOPMENT	3	7.88006e-05	0.00604016	4.81184	8/760	16/7314	CFLAR/KIRREL3/MTSS1/MYO1E/NOTCH1/NOTCH2/PDGFRB/SULF2
gene_ontology	GO:0000165	GOBP_MAPK_CASCADE	3	9.41176e-05	0.00705026	1.61743	60/760	357/7314	ABL1/ADAM8/ARRB1/CAMKK2/CARD9/CFLAR/CLEC7A/CRACR2A/DSTYK/DUSP22/EIF3A/F2R/FFAR4/FGD2/FLCN/GADD45B/ICAM1/IL34/IRAK1/JAK2/LEMD2/LRRK2/MAPK7/MEF2A/NAIP/NDRG2/NOD1/NOD2/NOTCH1/NOTCH2/PDGFRB/PIK3R5/PLCB1/PLCG2/PLVAP/PRKCD/PTK2B/PTPN1/PTPN6/PTPRJ/RHBDD3/RIPK1/RIPK2/ROR2/SASH1/SH2B3/SH2D3C/SPAG9/SPRED1/STK40/SYK/TAOK1/TAOK3/TGFBR1/TLR3/TLR7/TRAF4/TRAF6/TRIM5/ZFP36L1
gene_ontology	GO:1901699	GOBP_CELLULAR_RESPONSE_TO_NITROGEN_COMPOUND	3	0.000109441	0.00801592	1.64892	55/760	321/7314	ABCC1/ABL1/ARHGEF2/ATP7A/BCL11A/CACNA1A/CAPN2/CFLAR/CGAS/CHMP5/CRK/EPG5/ESRRA/FER/FMR1/FOXO3/GAB1/GNA15/GUCY1B1/ICAM1/JAK2/KAT2B/LPL/LRP1/LRRK2/MAVS/MBD5/MYO1C/NFE2L2/NGFR/NOD1/NOD2/P2RX4/PIK3C2A/PLCB1/PRKCD/PTPN1/PTPRE/RALB/RAPGEF1/RECQL5/RHOQ/RIPK2/RYR1/SCNN1A/SH2B2/SOGA1/SP1/SSH1/STAT5A/STAT6/TLR3/TREX1/XRN1/ZFP36L1
gene_ontology	GO:0009100	GOBP_GLYCOPROTEIN_METABOLIC_PROCESS	3	0.00012178	0.00872579	1.84697	38/760	198/7314	ADAMTS7/ATP7A/B3GNT2/B4GALT4/B4GALT5/BMPR2/CHST15/CHSY1/COL11A1/CSGALNACT1/DPY19L3/FAM20B/FBXO44/FKRP/GALNT11/GALNT3/GALNT9/GANC/GOLGA2/LARGE1/MAN2A2/MARCHF6/MGAT1/NDST2/NPC1/PLCB1/POFUT1/SLC2A10/ST3GAL5/ST3GAL6/ST8SIA4/SULF2/TCF7L2/TET2/TMEM165/TMTC4/TREX1/UGGT1
gene_ontology	GO:0007041	GOBP_LYSOSOMAL_TRANSPORT	3	0.000138999	0.00974764	2.34997	21/760	86/7314	ANKFY1/ATP13A2/C9orf72/CHMP5/CLN3/DENND3/EPG5/GAK/IGF2R/KIF13A/LRP1/LRRK2/MTM1/MVB12A/NPC1/PLEKHM1/RBSN/SNX27/TPCN2/VPS53/ZFYVE16
reactome	R-HSA-877300	REACTOME_INTERFERON_GAMMA_SIGNALING	1	1.59019e-05	0.0013244	4.63341	11/246	50/5181	GBP3/GBP6/IRF7/OAS1/OAS2/OAS3/OASL/PML/STAT1/TRIM14/TRIM25
reactome	R-HSA-909733	REACTOME_INTERFERON_ALPHA_BETA_SIGNALING	1	1.74917e-16	1.01976e-13	10.2736	20/246	41/5181	ADAR/IFI27/IFI35/IFI6/IFIT1/IFIT3/IFIT5/IRF7/ISG20/MX1/MX2/OAS1/OAS2/OAS3/OASL/RSAD2/STAT1/STAT2/USP18/XAF1
reactome	R-HSA-913531	REACTOME_INTERFERON_SIGNALING	1	5.98772e-13	1.74542e-10	4.77163	29/246	128/5181	ADAR/EIF2AK2/GBP3/GBP6/HERC5/IFI27/IFI35/IFI6/IFIT1/IFIT3/IFIT5/IRF7/ISG20/MX1/MX2/OAS1/OAS2/OAS3/OASL/PML/RIGI/RSAD2/STAT1/STAT2/TRIM14/TRIM25/UBE2L6/USP18/XAF1
reactome	R-HSA-6798695	REACTOME_NEUTROPHIL_DEGRANULATION	1	1.72491e-12	3.35208e-10	3.08537	46/246	314/5181	ADA2/ADGRE5/AGPAT2/ALDOA/ALOX5/ATP6V0A1/C3AR1/CD63/CD68/CHIT1/CTSA/CTSB/CYFIP1/EPX/FCAR/FPR1/FTH1/FTL/GM2A/GNS/GPR84/GRN/HK3/ITGAM/LAMP1/LAMP2/MMP9/NPC2/P2RX1/PLAC8/PLAUR/PRDX6/PSAP/PYGL/QPCT/RAB44/S100A8/S100A9/S100P/SERPINB1/SLC2A3/TOM1/TRPM2/TSPAN14/VAT1/WDR83OS
reactome	R-HSA-1280215	REACTOME_CYTOKINE_SIGNALING_IN_IMMUNE_SYSTEM	1	2.9998e-11	4.37221e-09	2.65869	51/246	404/5181	ADAR/ALOX5/CA1/CSF1R/CSF2RB/CSF3R/EIF2AK2/FN1/FOS/FPR1/GBP3/GBP6/HERC5/HIF1A/HMOX1/IFI27/IFI35/IFI6/IFIT1/IFIT3/IFIT5/IL17RA/IL1RN/IRF7/ISG20/ITGAM/MMP9/MX1/MX2/MYD88/OAS1/OAS2/OAS3/OASL/OSM/PML/PSME2/RELA/RIGI/RSAD2/SHC1/STAT1/STAT2/STX4/TALDO1/TRIM14/TRIM25/UBE2L6/USP18/VEGFA/XAF1
reactome	R-HSA-76005	REACTOME_RESPONSE_TO_ELEVATED_PLATELET_CYTOSOLIC_CA2	1	4.15932e-07	4.84977e-05	4.37631	16/246	77/5181	ALDOA/CD63/CD9/CLU/FN1/GAS6/LAMP2/LGALS3BP/PSAP/PZP/SELP/SRGN/STX4/TLN1/VEGFA/VWF
reactome	R-HSA-1169410	REACTOME_ANTIVIRAL_MECHANISM_BY_IFN_STIMULATED_GENES	1	3.64133e-06	0.000353816	4.2122	14/246	70/5181	EIF2AK2/HERC5/IFIT1/MX1/MX2/OAS1/OAS2/OAS3/OASL/RIGI/STAT1/TRIM25/UBE2L6/USP18
reactome	R-HSA-76002	REACTOME_PLATELET_ACTIVATION_SIGNALING_AND_AGGREGATION	1	3.28222e-05	0.00239192	2.73519	20/246	154/5181	ALDOA/CD63/CD9/CLU/FN1/GAS6/GNG11/LAMP2/LGALS3BP/MGLL/PSAP/PZP/SELP/SHC1/SRC/SRGN/STX4/TLN1/VEGFA/VWF
gene_ontology	GO:0009617	GOBP_RESPONSE_TO_BACTERIUM	1	2.70528e-10	1.05313e-07	3.23045	36/303	269/7314	CD68/CHIT1/CMPK2/CSF2RB/DHX58/DUSP10/EPHB2/EPX/FOS/GBP6/GCH1/GRN/HERC6/IFI44/LITAF/MPEG1/MYD88/OAS1/OAS2/OAS3/PCK2/PLAC8/PYGL/RARA/RELA/RNASE6/RNF213/S100A8/S100A9/SELP/SHC1/SNCA/SPI1/SRC/TRIB1/ZFP36
gene_ontology	GO:0006954	GOBP_INFLAMMATORY_RESPONSE	1	1.25464e-13	6.83779e-11	3.21411	49/303	368/7314	ACVR1/ADGRE5/ALOX5/ALOX5AP/APOL2/BRD4/C3AR1/CD163/CD68/CSF1R/DUSP10/EPHB2/FN1/FOS/FPR1/FPR3/GBA1/GRN/HIF1A/HK1/HMOX1/IFI35/IGFBP4/IL17RA/IL1RN/KDM6B/MEFV/MGLL/MMP9/MYD88/NCF1/NINJ1/OSM/P2RX1/PER1/PLSCR2/PTGS1/PZP/RELA/S100A8/S100A9/SELP/SIGLEC1/SNCA/SRC/THEMIS2/USP18/ZFP36/ZYX
gene_ontology	GO:0032103	GOBP_POSITIVE_REGULATION_OF_RESPONSE_TO_EXTERNAL_STIMULUS	1	7.20639e-06	0.000577571	2.64678	25/303	228/7314	ALOX5AP/C3AR1/CSF1R/DDX60/DHX58/GAS6/GRN/IFI35/IL17RA/IRF7/LAMP1/LGMN/NINJ1/OASL/OSM/PAK1/PARP9/PLSCR2/S100A8/S100A9/SNCA/SPI1/SRC/STX4/VEGFA
gene_ontology	GO:0045087	GOBP_INNATE_IMMUNE_RESPONSE	1	1.15547e-21	3.14866e-18	3.8051	64/303	406/7314	ADAR/APOBEC3A/C1QC/CLU/CSF1R/DDX60/DHX58/DUSP10/EIF2AK2/GBP3/GBP6/GCH1/GRN/HERC5/HK1/IFI27/IFI35/IFI6/IFIT1/IFIT3/IFIT5/IL17RA/IRF7/ISG20/ITGAM/LAMP1/MEFV/MPEG1/MX1/MX2/MYD88/NCF1/NCF2/OAS1/OAS2/OAS3/OASL/PADI4/PAK1/PARP9/PLSCR2/PML/PZP/RELA/RIGI/RNASE6/RSAD2/S100A8/S100A9/SLC15A3/SNCA/SPI1/SRC/STAT1/STAT2/STX4/TNK2/TRAFD1/TRIM11/TRIM14/TRIM25/UNC93B1/USP18/ZYX
gene_ontology	GO:0002252	GOBP_IMMUNE_EFFECTOR_PROCESS	1	0.000147044	0.00520381	2.09901	28/303	322/7314	C1QC/CLU/CSF2RB/DDX60/DHX58/DUSP10/DYSF/EPHB2/GRN/HK1/HMOX1/IFI35/IRF7/ITGAM/LAMP1/MYD88/NCF1/PAK1/PRAM1/PZP/RARA/RGCC/RIGI/RSAD2/SEMA4A/SPI1/SRC/STX4
gene_ontology	GO:0019221	GOBP_CYTOKINE_MEDIATED_SIGNALING_PATHWAY	1	6.06412e-07	8.26237e-05	2.9465	26/303	213/7314	ADAR/ADIPOR1/AGPAT2/CSF1R/CSF2RB/CSF3R/GAS6/HIF1A/IFI27/IL17RA/IL1RN/IRF7/MX1/MYD88/OAS1/OAS2/OAS3/OASL/OSM/PARP9/RELA/SPI1/SRC/STAT1/STAT2/USP18
gene_ontology	GO:0034097	GOBP_RESPONSE_TO_CYTOKINE	1	3.64023e-10	1.23995e-07	2.59384	49/303	456/7314	ADAR/ADIPOR1/AGPAT2/CSF1R/CSF2RB/CSF3R/EIF2AK2/FOS/GAS6/GBA1/GBP3/GBP6/GCH1/HIF1A/HK2/IFI27/IFIT1/IFIT3/IL17RA/IL1RN/IRF7/MEFV/MX1/MX2/MYD88/OAS1/OAS2/OAS3/OASL/OSM/PARP9/PCK2/PLSCR2/PML/RARA/RELA/RIGI/SELP/SNCA/SPI1/SRC/STAT1/STAT2/STX4/TRIM25/USP18/XAF1/ZFP36/ZYX
gene_ontology	GO:0002831	GOBP_REGULATION_OF_RESPONSE_TO_BIOTIC_STIMULUS	1	4.17282e-07	6.31719e-05	3.00289	26/303	209/7314	ADAR/DDX60/DHX58/DUSP10/GRN/HERC5/IFI35/IFIT1/IRF7/LAMP1/NCF1/OAS1/OAS3/OASL/PAK1/PARP9/PLSCR2/PZP/RIGI/SPI1/SRC/STAT1/STAT2/TRAFD1/TRIB1/USP18
gene_ontology	GO:0001816	GOBP_CYTOKINE_PRODUCTION	1	2.44834e-07	4.44782e-05	2.39543	39/303	393/7314	AGPAT2/ALOX5/C3AR1/CLU/CSF1R/DHX58/EIF2AK2/EPHB2/EPX/FN1/GAS6/GBA1/GBP3/GPNMB/HIF1A/HK1/HMOX1/IL17RA/IRF7/LITAF/MEFV/MYD88/OAS1/OAS2/OAS3/OSM/PER1/PML/PTPRS/RARA/RELA/RGCC/RIGI/RSAD2/SERPINB1/SRC/SRGN/STAT1/ZFP36
gene_ontology	GO:0031347	GOBP_REGULATION_OF_DEFENSE_RESPONSE	1	4.49433e-10	1.36078e-07	2.89381	41/303	342/7314	ADAR/ALOX5/ALOX5AP/BRD4/DHX58/DUSP10/EPHB2/GBA1/GRN/HERC5/IFI35/IFIT1/IL17RA/IRF7/LAMP1/MEFV/MGLL/MMP9/MYD88/NCF1/NINJ1/OAS1/OAS3/OSM/PAK1/PARP9/PLSCR2/PZP/RELA/RIGI/S100A8/S100A9/SNCA/SPI1/SRC/STAT1/STAT2/TRAFD1/USP18/ZFP36/ZYX
gene_ontology	GO:0032101	GOBP_REGULATION_OF_RESPONSE_TO_EXTERNAL_STIMULUS	1	3.5602e-14	2.42539e-11	2.92284	58/303	479/7314	ADAR/ALOX5/ALOX5AP/BRD4/C3AR1/CD9/CSF1R/DDX60/DHX58/DUSP10/EPHB2/GAS6/GBA1/GRN/HERC5/IFI35/IFIT1/IL17RA/IRF7/LAMP1/LGMN/MEFV/MGLL/MMP9/MPP1/MYD88/NCF1/NENF/NINJ1/OAS1/OAS3/OASL/OSM/PAK1/PARP9/PLSCR2/PTPRS/PZP/RELA/RIGI/RIN3/S100A8/S100A9/SEMA4A/SNCA/SPI1/SRC/ST3GAL4/STAT1/STAT2/STX4/TRAFD1/TRIB1/USP18/VDR/VEGFA/ZFP36/ZYX
gene_ontology	GO:0002237	GOBP_RESPONSE_TO_MOLECULE_OF_BACTERIAL_ORIGIN	1	1.83141e-05	0.00108491	2.87364	20/303	168/7314	CD68/CMPK2/CSF2RB/DUSP10/EPHB2/FOS/GCH1/LITAF/MYD88/PCK2/RARA/RELA/S100A8/S100A9/SELP/SNCA/SPI1/SRC/TRIB1/ZFP36
gene_ontology	GO:0002684	GOBP_POSITIVE_REGULATION_OF_IMMUNE_SYSTEM_PROCESS	1	3.87288e-05	0.00195437	1.96838	38/303	466/7314	C1QC/C3AR1/CLU/CSF1R/DDX60/DHX58/DUSP10/EPHB2/FOS/FPR1/FPR3/GAS6/GBP3/HK1/HMOX1/IFI35/IRF7/ITGAM/LAMP1/LGMN/MYD88/PAK1/PARP9/PLSCR2/PRAM1/PZP/RARA/RELA/RGCC/RIGI/RSAD2/SELP/SPI1/SRC/STX4/THEMIS2/TRIB1/VEGFA
gene_ontology	GO:0045088	GOBP_REGULATION_OF_INNATE_IMMUNE_RESPONSE	1	8.19682e-06	0.000608303	3.14133	19/303	146/7314	ADAR/DHX58/DUSP10/GRN/IFI35/IRF7/LAMP1/NCF1/OAS1/OAS3/PAK1/PARP9/PLSCR2/PZP/SPI1/SRC/STAT2/TRAFD1/USP18
gene_ontology	GO:0009615	GOBP_RESPONSE_TO_VIRUS	1	2.90329e-17	3.95574e-14	4.56676	42/303	222/7314	ADAR/APOBEC3A/BATF3/CLU/DDX60/DHX58/EIF2AK2/GBP3/HERC5/HIF1A/IFI27/IFI44/IFI44L/IFI6/IFIT1/IFIT3/IFIT5/IL17RA/IRF7/ISG20/MLKL/MX1/MX2/MYD88/NPC2/OAS1/OAS2/OAS3/OASL/PARP9/PLSCR2/PML/RELA/RIGI/RNASE6/RSAD2/SRC/STAT1/STAT2/TRIM11/TRIM25/UNC93B1
gene_ontology	GO:0140546	GOBP_DEFENSE_RESPONSE_TO_SYMBIONT	1	1.26263e-15	1.14689e-12	4.94065	35/303	171/7314	ADAR/APOBEC3A/DDX60/DHX58/EIF2AK2/GBP3/HERC5/IFI27/IFI44L/IFI6/IFIT1/IFIT3/IFIT5/IRF7/ISG20/MLKL/MX1/MX2/MYD88/OAS1/OAS2/OAS3/OASL/PARP9/PLSCR2/PML/RELA/RIGI/RNASE6/RSAD2/STAT1/STAT2/TRIM11/TRIM25/UNC93B1
gene_ontology	GO:0048525	GOBP_NEGATIVE_REGULATION_OF_VIRAL_PROCESS	1	2.34833e-11	1.06653e-08	7.59919	17/303	54/7314	APOBEC3A/EIF2AK2/IFIT1/IFIT5/ISG20/MX1/OAS1/OAS2/OAS3/OASL/PLSCR2/RSAD2/STAT1/TRIM11/TRIM14/TRIM25/ZFP36
gene_ontology	GO:0045071	GOBP_NEGATIVE_REGULATION_OF_VIRAL_GENOME_REPLICATION	1	7.29511e-09	1.98792e-06	8.2761	12/303	35/7314	APOBEC3A/EIF2AK2/IFIT1/IFIT5/ISG20/MX1/OAS1/OAS2/OAS3/OASL/PLSCR2/RSAD2
gene_ontology	GO:0050792	GOBP_REGULATION_OF_VIRAL_PROCESS	1	1.35467e-08	3.35589e-06	4.67994	19/303	98/7314	ADAR/APOBEC3A/EIF2AK2/IFIT1/IFIT5/ISG20/MX1/OAS1/OAS2/OAS3/OASL/PLSCR2/RSAD2/STAT1/TMPRSS2/TRIM11/TRIM14/TRIM25/ZFP36
gene_ontology	GO:0048878	GOBP_CHEMICAL_HOMEOSTASIS	1	1.96817e-08	4.46938e-06	2.33129	48/303	497/7314	ADIPOR1/ALAS2/ALOX5/ATP2A2/ATP6V0A1/ATP6V0D1/BACE2/C3AR1/CLN8/EHD1/FPR1/FPR3/FTH1/FTL/GAS6/GBA1/GRN/HIF1A/HK1/HK2/HK3/HMOX1/IFI6/IFIT1/KCNQ1/NPC2/OAS1/P2RX1/P2RY2/PCK2/PML/PYGL/S100A8/S100A9/SCN1B/SLC31A2/SLC4A1/SLC9A1/SNCA/SRC/STAT1/STX4/TBXAS1/TM9SF4/TRPM2/VDR/VEGFA/WFS1
gene_ontology	GO:0050878	GOBP_REGULATION_OF_BODY_FLUID_LEVELS	1	1.37159e-07	2.87506e-05	3.36818	24/303	172/7314	CD9/EPHB2/FN1/GAS6/GBA1/HIF1A/HK2/ITPK1/NCOR2/NFE2/OAS2/P2RX1/P2RY2/PLAUR/PLSCR2/SELP/SLC4A1/SRC/ST3GAL4/TLN1/VDR/VEGFA/VWF/WFS1
gene_ontology	GO:0034340	GOBP_RESPONSE_TO_TYPE_I_INTERFERON	1	1.73054e-07	3.36837e-05	6.43696	12/303	45/7314	ADAR/IFI27/IFIT1/IRF7/MX1/MYD88/OAS1/OAS2/OAS3/STAT1/STAT2/USP18
gene_ontology	GO:0050776	GOBP_REGULATION_OF_IMMUNE_RESPONSE	1	2.96759e-07	4.97513e-05	2.2313	44/303	476/7314	ADAR/C1QC/C3AR1/CLU/DDX60/DHX58/DUSP10/EPHB2/FPR1/FPR3/GBP3/GRN/HMOX1/IFI35/IRF7/ITGAM/LAMP1/MYD88/NCF1/NINJ1/OAS1/OAS3/OASL/PAK1/PARP9/PLSCR2/PRAM1/PTPRS/PZP/RARA/RELA/RGCC/RIGI/RSAD2/SLC15A3/SPI1/SRC/STAT2/STX4/THEMIS2/TRAFD1/TRIM25/UNC93B1/USP18
gene_ontology	GO:0045069	GOBP_REGULATION_OF_VIRAL_GENOME_REPLICATION	1	3.10375e-07	4.97513e-05	5.60361	13/303	56/7314	ADAR/APOBEC3A/EIF2AK2/IFIT1/IFIT5/ISG20/MX1/OAS1/OAS2/OAS3/OASL/PLSCR2/RSAD2
gene_ontology	GO:0002532	GOBP_PRODUCTION_OF_MOLECULAR_MEDIATOR_INVOLVED_IN_INFLAMMATORY_RESPONSE	1	4.78181e-07	6.85812e-05	5.9115	12/303	49/7314	ALOX5/ALOX5AP/DUSP10/EPHB2/GRN/HIF1A/IL17RA/MEFV/MYD88/NCF1/P2RX1/PER1
gene_ontology	GO:0098754	GOBP_DETOXIFICATION	1	7.63631e-07	9.90902e-05	5.67967	12/303	51/7314	ALDH1A1/ALOX5AP/EPX/GCH1/HBA/HBE1/HBQ1/MGST3/PRDX6/PTGS1/S100A9/SLC47A1
gene_ontology	GO:0050900	GOBP_LEUKOCYTE_MIGRATION	1	8.12251e-07	0.000100608	3.06522	24/303	189/7314	ALOX5/C3AR1/CD9/CSF1R/CSF3R/EPX/GAS6/GBA1/HMOX1/IL17RA/LGMN/MMP9/MPP1/MYD88/NINJ1/RIN3/S100A8/S100A9/SELP/SPI1/SRC/ST3GAL4/TRPM2/VEGFA
gene_ontology	GO:0019079	GOBP_VIRAL_GENOME_REPLICATION	1	1.95032e-06	0.000231071	4.21022	15/303	86/7314	ADAR/APOBEC3A/EIF2AK2/GAS6/IFI27/IFIT1/IFIT5/ISG20/MX1/OAS1/OAS2/OAS3/OASL/PLSCR2/RSAD2
gene_ontology	GO:0050727	GOBP_REGULATION_OF_INFLAMMATORY_RESPONSE	1	2.21391e-06	0.000251371	2.98488	23/303	186/7314	ALOX5/ALOX5AP/BRD4/DUSP10/GBA1/GRN/IFI35/IL17RA/MEFV/MGLL/MMP9/MYD88/NCF1/NINJ1/OSM/RELA/S100A8/S100A9/SNCA/SRC/USP18/ZFP36/ZYX
gene_ontology	GO:0097237	GOBP_CELLULAR_RESPONSE_TO_TOXIC_SUBSTANCE	1	2.94724e-06	0.000321249	5.53177	11/303	48/7314	ALDH1A1/ALOX5AP/EPX/GCH1/HBA/HBE1/HBQ1/MGST3/PRDX6/PTGS1/S100A9
gene_ontology	GO:0045824	GOBP_NEGATIVE_REGULATION_OF_INNATE_IMMUNE_RESPONSE	1	3.59798e-06	0.000377096	6.03465	10/303	40/7314	ADAR/DHX58/DUSP10/GRN/OAS1/OAS3/PZP/STAT2/TRAFD1/USP18
gene_ontology	GO:0019725	GOBP_CELLULAR_HOMEOSTASIS	1	3.88752e-06	0.000378339	2.23391	36/303	389/7314	ALAS2/ALDOA/ATP2A2/ATP6V0A1/ATP6V0D1/C3AR1/FPR1/FPR3/FTH1/FTL/GAS6/GRN/HIF1A/HK1/HK2/HK3/HMOX1/KCNQ1/LAMP2/P2RX1/P2RY2/PCK2/PML/PRDX6/S100A8/S100A9/SLC31A2/SLC4A1/SLC9A1/SNCA/STX4/TBXAS1/TM9SF4/TRPM2/VDR/WFS1
gene_ontology	GO:0033993	GOBP_RESPONSE_TO_LIPID	1	3.88752e-06	0.000378339	2.23391	36/303	389/7314	ACVR1/CD68/CLU/CMPK2/CSF2RB/DUSP10/EPHB2/FOS/FOSB/GBA1/GCH1/IL1RN/LITAF/MYD88/NCOR2/PAK1/PCK2/PER1/POR/PZP/RARA/RELA/S100A8/S100A9/SELP/SGK1/SNCA/SPI1/SRC/TBXAS1/TRIB1/TRIM25/VDR/WBP2/ZFP36/ZNF703
gene_ontology	GO:0016032	GOBP_VIRAL_PROCESS	1	4.13307e-06	0.000388366	2.5505	28/303	265/7314	ADAR/APOBEC3A/CSF1R/CTSB/EIF2AK2/GAS6/IFI27/IFIT1/IFIT5/IRF7/ISG20/LAMP1/MX1/OAS1/OAS2/OAS3/OASL/PARP9/PLSCR2/RSAD2/SIGLEC1/ST3GAL4/STAT1/TMPRSS2/TRIM11/TRIM14/TRIM25/ZFP36
gene_ontology	GO:0001818	GOBP_NEGATIVE_REGULATION_OF_CYTOKINE_PRODUCTION	1	5.42313e-06	0.000492601	3.22981	19/303	142/7314	DHX58/EPHB2/EPX/FN1/GAS6/GBA1/GBP3/GPNMB/HMOX1/MEFV/OAS1/OAS3/PML/PTPRS/RARA/RGCC/SERPINB1/SRGN/ZFP36
gene_ontology	GO:0098869	GOBP_CELLULAR_OXIDANT_DETOXIFICATION	1	5.8014e-06	0.000509962	5.74729	10/303	42/7314	ALOX5AP/EPX/GCH1/HBA/HBE1/HBQ1/MGST3/PRDX6/PTGS1/S100A9
gene_ontology	GO:0051241	GOBP_NEGATIVE_REGULATION_OF_MULTICELLULAR_ORGANISMAL_PROCESS	1	6.75433e-06	0.000560895	2.15212	37/303	415/7314	ADIPOR1/ALDH1A1/ALOX5/ATP2A2/C1QC/CD9/DHX58/DUSP10/EPHB2/EPX/FN1/G6PD/GAS6/GBA1/GBP3/GPNMB/GRN/HIF1A/HMOX1/LGMN/MAFB/MEFV/OAS1/OAS3/PLAC8/PML/PTPRS/RARA/RGCC/SEMA4A/SERPINB1/SPI1/SRGN/STAT1/TRIB1/TRIM11/ZFP36
gene_ontology	GO:0098586	GOBP_CELLULAR_RESPONSE_TO_VIRUS	1	6.79249e-06	0.000560895	5.10625	11/303	52/7314	ADAR/DDX60/DHX58/HIF1A/IFI6/IRF7/OAS1/OAS3/OASL/RIGI/TRIM25
gene_ontology	GO:0042742	GOBP_DEFENSE_RESPONSE_TO_BACTERIUM	1	8.04593e-06	0.000608303	3.77166	15/303	96/7314	EPX/GBP6/GRN/MPEG1/MYD88/OAS1/OAS2/OAS3/PLAC8/RNASE6/RNF213/S100A8/S100A9/SELP/SHC1
gene_ontology	GO:0031960	GOBP_RESPONSE_TO_CORTICOSTEROID	1	8.25953e-06	0.000608303	5.0099	11/303	53/7314	ACVR1/FOS/FOSB/GBA1/IL1RN/PCK2/POR/PZP/SGK1/SRC/ZFP36
gene_ontology	GO:0001819	GOBP_POSITIVE_REGULATION_OF_CYTOKINE_PRODUCTION	1	1.23224e-05	0.000883647	2.51042	26/303	250/7314	AGPAT2/C3AR1/CLU/CSF1R/DHX58/EIF2AK2/EPHB2/EPX/HIF1A/HK1/HMOX1/IL17RA/IRF7/MEFV/MYD88/OAS1/OAS2/OAS3/OSM/RARA/RELA/RGCC/RIGI/RSAD2/SRC/STAT1
gene_ontology	GO:0030099	GOBP_MYELOID_CELL_DIFFERENTIATION	1	1.32362e-05	0.000901714	2.55706	25/303	236/7314	ADAR/ALAS2/BATF3/C1QC/CSF1R/CSF3R/FOS/G6PD/GBA1/HIF1A/IRF7/KCNQ1/MAFB/MMP9/PML/RARA/RASGRP4/SLC4A1/SPI1/SRC/STAT1/TRIB1/VEGFA/WASF2/ZFP36
gene_ontology	GO:0042330	GOBP_TAXIS	1	1.32362e-05	0.000901714	2.55706	25/303	236/7314	ALOX5/C3AR1/CSF1R/CSF3R/CYFIP1/EGR2/EPHB2/FPR1/FPR3/GAS6/GPNMB/IL17RA/LGMN/MPP1/NINJ1/PLAUR/RIN3/S100A8/S100A9/SCN1B/SEMA4A/SPI1/STX4/TRPM2/VEGFA
gene_ontology	GO:0019058	GOBP_VIRAL_LIFE_CYCLE	1	1.40212e-05	0.00092212	2.75155	22/303	193/7314	ADAR/APOBEC3A/CTSB/EIF2AK2/GAS6/IFI27/IFIT1/IFIT5/ISG20/LAMP1/MX1/OAS1/OAS2/OAS3/OASL/PLSCR2/RSAD2/SIGLEC1/TMPRSS2/TRIM11/TRIM14/TRIM25
gene_ontology	GO:0009611	GOBP_RESPONSE_TO_WOUNDING	1	1.42125e-05	0.00092212	2.49049	26/303	252/7314	ALOX5/CD9/DYSF/EPHB2/FN1/GAS6/GRN/HIF1A/HMOX1/ITPK1/MRTFA/P2RX1/PAK1/PLAUR/PLSCR2/PTPRS/RIPOR1/S100A8/SELP/SLC4A1/SRC/ST3GAL4/TLN1/VEGFA/VWF/ZFP36
gene_ontology	GO:0006873	GOBP_CELLULAR_ION_HOMEOSTASIS	1	1.49774e-05	0.000949152	2.43188	27/303	268/7314	ALAS2/ATP2A2/ATP6V0A1/ATP6V0D1/C3AR1/FPR1/FPR3/FTH1/FTL/GRN/HIF1A/HMOX1/KCNQ1/P2RX1/P2RY2/PML/S100A8/S100A9/SLC31A2/SLC4A1/SLC9A1/SNCA/TBXAS1/TM9SF4/TRPM2/VDR/WFS1
gene_ontology	GO:0050801	GOBP_ION_HOMEOSTASIS	1	1.81614e-05	0.00108491	2.27723	30/303	318/7314	ALAS2/ATP2A2/ATP6V0A1/ATP6V0D1/C3AR1/FPR1/FPR3/FTH1/FTL/GRN/HIF1A/HMOX1/IFI6/KCNQ1/P2RX1/P2RY2/PML/S100A8/S100A9/SCN1B/SLC31A2/SLC4A1/SLC9A1/SNCA/SRC/TBXAS1/TM9SF4/TRPM2/VDR/WFS1
gene_ontology	GO:0032102	GOBP_NEGATIVE_REGULATION_OF_RESPONSE_TO_EXTERNAL_STIMULUS	1	1.83114e-05	0.00108491	2.78522	21/303	182/7314	ADAR/ALOX5/CD9/DHX58/DUSP10/GBA1/GRN/MEFV/NENF/OAS1/OAS3/PTPRS/PZP/RIN3/SEMA4A/SRC/STAT2/TRAFD1/TRIB1/USP18/ZFP36
gene_ontology	GO:0002526	GOBP_ACUTE_INFLAMMATORY_RESPONSE	1	2.25472e-05	0.00130192	5.57045	9/303	39/7314	ACVR1/ALOX5AP/APOL2/CD163/FN1/OSM/PLSCR2/PZP/S100A8
gene_ontology	GO:0002221	GOBP_PATTERN_RECOGNITION_RECEPTOR_SIGNALING_PATHWAY	1	2.29329e-05	0.00130192	3.30101	16/303	117/7314	DDX60/DHX58/IFI35/IRF7/MYD88/NINJ1/OAS1/OAS3/OASL/PTPRS/RELA/RIGI/RSAD2/SLC15A3/TRIM25/UNC93B1
gene_ontology	GO:0051156	GOBP_GLUCOSE_6_PHOSPHATE_METABOLIC_PROCESS	1	2.71009e-05	0.0014643	9.05198	6/303	16/7314	G6PD/HK1/HK2/HK3/PGD/TALDO1
gene_ontology	GO:0009991	GOBP_RESPONSE_TO_EXTRACELLULAR_STIMULUS	1	2.73649e-05	0.0014643	2.50791	24/303	231/7314	CD68/EIF2AK2/FOS/G6PD/GABARAP/GAS6/GBA1/GLUL/HMOX1/LAMP2/NENF/NPRL3/PCK2/POR/PZP/RARA/RASGRP4/RIPOR1/SRC/STAT1/TRIM25/VDR/WIPI1/ZFP36
gene_ontology	GO:0030595	GOBP_LEUKOCYTE_CHEMOTAXIS	1	2.74053e-05	0.0014643	3.41584	15/303	106/7314	ALOX5/C3AR1/CSF1R/CSF3R/GAS6/IL17RA/LGMN/MPP1/NINJ1/RIN3/S100A8/S100A9/SPI1/TRPM2/VEGFA
gene_ontology	GO:0014070	GOBP_RESPONSE_TO_ORGANIC_CYCLIC_COMPOUND	1	2.88768e-05	0.00151326	2.1242	33/303	375/7314	ACVR1/CLU/FOS/FOSB/G6PD/GBA1/HBE1/HRH2/IFIT1/IL1RN/KCNQ1/MSR1/NCOR2/P2RX1/P2RY2/PAK1/PCK2/PER1/POR/PZP/RARA/RIGI/SGK1/SLC9A1/SNCA/SRC/STAT1/TRIM25/TRPM2/VDR/WBP2/ZFP36/ZNF703
gene_ontology	GO:0009636	GOBP_RESPONSE_TO_TOXIC_SUBSTANCE	1	3.16741e-05	0.00162853	3.78075	13/303	83/7314	ALDH1A1/ALOX5AP/EPX/FOS/GCH1/HBA/HBE1/HBQ1/MGST3/PRDX6/PTGS1/S100A9/SLC47A1
gene_ontology	GO:0002832	GOBP_NEGATIVE_REGULATION_OF_RESPONSE_TO_BIOTIC_STIMULUS	1	3.94657e-05	0.00195535	4.28266	11/303	62/7314	ADAR/DHX58/DUSP10/GRN/OAS1/OAS3/PZP/STAT2/TRAFD1/TRIB1/USP18
gene_ontology	GO:0006953	GOBP_ACUTE_PHASE_RESPONSE	1	4.44019e-05	0.00212272	10.9721	5/303	11/7314	APOL2/CD163/FN1/PLSCR2/PZP
gene_ontology	GO:0042744	GOBP_HYDROGEN_PEROXIDE_CATABOLIC_PROCESS	1	4.44019e-05	0.00212272	10.9721	5/303	11/7314	EPX/HBA/HBE1/HBQ1/SNCA
gene_ontology	GO:0042060	GOBP_WOUND_HEALING	1	4.53242e-05	0.00212945	2.55312	22/303	208/7314	ALOX5/CD9/DYSF/EPHB2/FN1/GAS6/HIF1A/HMOX1/ITPK1/MRTFA/P2RX1/PAK1/PLAUR/PLSCR2/S100A8/SELP/SLC4A1/SRC/ST3GAL4/TLN1/VEGFA/VWF
gene_ontology	GO:0006979	GOBP_RESPONSE_TO_OXIDATIVE_STRESS	1	4.77988e-05	0.00220766	2.42396	24/303	239/7314	ALOX5/ATP2A2/CLN8/EPX/FOS/G6PD/GBA1/GCH1/HBA/HIF1A/HMOX1/KDM6B/MMP9/NCF1/PML/PRDX6/PTGS1/PXN/RELA/SNCA/SRC/STAT1/STX4/TRPM2
gene_ontology	GO:0003013	GOBP_CIRCULATORY_SYSTEM_PROCESS	1	5.59411e-05	0.00254066	2.58628	21/303	196/7314	AGTRAP/ATP2A2/C3AR1/GAS6/GCH1/HMOX1/HRH2/KCNQ1/P2RX1/P2RY2/PTGS1/RENBP/SCN1B/SGK1/SLC2A3/SLC6A6/SLC9A1/SRC/STAT1/TBXAS1/VEGFA
gene_ontology	GO:0097529	GOBP_MYELOID_LEUKOCYTE_MIGRATION	1	7.158e-05	0.00316158	3.31314	14/303	102/7314	C3AR1/CD9/CSF1R/CSF3R/EPX/IL17RA/LGMN/MPP1/MYD88/RIN3/S100A8/S100A9/SPI1/VEGFA
gene_ontology	GO:0098739	GOBP_IMPORT_ACROSS_PLASMA_MEMBRANE	1	7.19331e-05	0.00316158	4.0231	11/303	66/7314	CLN8/KCNQ1/P2RX1/SLC15A3/SLC2A3/SLC36A1/SLC43A2/SLC47A1/SLC6A6/SLC9A1/TRPM2
gene_ontology	GO:0032602	GOBP_CHEMOKINE_PRODUCTION	1	7.57262e-05	0.00327546	4.82772	9/303	45/7314	CSF1R/EIF2AK2/HIF1A/HMOX1/IL17RA/MEFV/MYD88/OAS1/OAS3
gene_ontology	GO:0039528	GOBP_CYTOPLASMIC_PATTERN_RECOGNITION_RECEPTOR_SIGNALING_PATHWAY_IN_RESPONSE_TO_VIRUS	1	8.47977e-05	0.00358986	6.25816	7/303	27/7314	DDX60/DHX58/IRF7/OAS3/OASL/RIGI/TRIM25
gene_ontology	GO:0032722	GOBP_POSITIVE_REGULATION_OF_CHEMOKINE_PRODUCTION	1	8.67281e-05	0.00358986	5.36414	8/303	36/7314	CSF1R/EIF2AK2/HIF1A/HMOX1/IL17RA/MYD88/OAS1/OAS3
gene_ontology	GO:0052547	GOBP_REGULATION_OF_PEPTIDASE_ACTIVITY	1	8.69471e-05	0.00358986	2.50946	21/303	202/7314	CTSB/FN1/GAS6/GRN/IFI6/LGMN/MEFV/MMP9/P2RX1/PLAUR/PML/POR/PSME2/PZP/RENBP/S100A8/S100A9/SERPINB1/SNCA/SRC/VEGFA
gene_ontology	GO:0002753	GOBP_CYTOPLASMIC_PATTERN_RECOGNITION_RECEPTOR_SIGNALING_PATHWAY	1	9.07728e-05	0.00369188	4.72277	9/303	46/7314	DDX60/DHX58/IRF7/OAS3/OASL/RELA/RIGI/SLC15A3/TRIM25
gene_ontology	GO:0007599	GOBP_HEMOSTASIS	1	9.75379e-05	0.00390869	3.06847	15/303	118/7314	CD9/EPHB2/FN1/GAS6/ITPK1/NFE2/P2RX1/PLAUR/PLSCR2/SELP/SLC4A1/SRC/ST3GAL4/TLN1/VWF
gene_ontology	GO:0051270	GOBP_REGULATION_OF_CELLULAR_COMPONENT_MOVEMENT	1	9.94225e-05	0.00392647	1.90433	37/303	469/7314	ACVR1/ADIPOR1/ARAP1/ATP2A2/C3AR1/CD9/CSF1R/DUSP10/EPHB2/FN1/GAS6/GLUL/GPNMB/GRN/HIF1A/HMOX1/LAMP1/LGMN/MMP9/MPP1/MYD88/PAK1/RGCC/RIGI/RIN3/RIPOR1/SELP/SEMA4A/SGK1/SPI1/SRC/SRGAP2/ST3GAL4/STX4/TRIB1/VEGFA/ZNF703
gene_ontology	GO:0007595	GOBP_LACTATION	1	0.000113954	0.00425235	7.24158	6/303	20/7314	HIF1A/HK2/NCOR2/OAS2/VDR/VEGFA
gene_ontology	GO:0030879	GOBP_MAMMARY_GLAND_DEVELOPMENT	1	0.000114164	0.00425235	4.16183	10/303	58/7314	CSF1R/HIF1A/HK2/NCOR2/OAS2/PML/SRC/VDR/VEGFA/ZNF703
gene_ontology	GO:0002683	GOBP_NEGATIVE_REGULATION_OF_IMMUNE_SYSTEM_PROCESS	1	0.000115331	0.00425235	2.46073	21/303	206/7314	ADAR/C1QC/CD68/DHX58/DUSP10/GBP3/GPNMB/GRN/HMOX1/MAFB/OAS1/OAS3/PZP/RARA/RIN3/SPI1/SRC/STAT2/TRAFD1/TRIB1/USP18
gene_ontology	GO:0089718	GOBP_AMINO_ACID_IMPORT_ACROSS_PLASMA_MEMBRANE	1	0.000115477	0.00425235	9.28408	5/303	13/7314	CLN8/SLC36A1/SLC43A2/SLC47A1/SLC6A6
gene_ontology	GO:0060339	GOBP_NEGATIVE_REGULATION_OF_TYPE_I_INTERFERON_MEDIATED_SIGNALING_PATHWAY	1	0.000115477	0.00425235	9.28408	5/303	13/7314	ADAR/OAS1/OAS3/STAT2/USP18
gene_ontology	GO:0002764	GOBP_IMMUNE_RESPONSE_REGULATING_SIGNALING_PATHWAY	1	0.000118505	0.00429256	2.24337	25/303	269/7314	C3AR1/DDX60/DHX58/FPR1/FPR3/GBP3/IFI35/IRF7/MYD88/NINJ1/OAS1/OAS3/OASL/PAK1/PLSCR2/PRAM1/PTPRS/RELA/RIGI/RSAD2/SLC15A3/SRC/THEMIS2/TRIM25/UNC93B1
gene_ontology	GO:0050777	GOBP_NEGATIVE_REGULATION_OF_IMMUNE_RESPONSE	1	0.000119719	0.00429256	3.33832	13/303	94/7314	ADAR/DHX58/DUSP10/GRN/HMOX1/OAS1/OAS3/PZP/SPI1/SRC/STAT2/TRAFD1/USP18
gene_ontology	GO:0035455	GOBP_RESPONSE_TO_INTERFERON_ALPHA	1	0.000173572	0.0060639	8.62093	5/303	14/7314	ADAR/EIF2AK2/GAS6/IFIT3/MX2
gene_ontology	GO:0001667	GOBP_AMEBOIDAL_TYPE_CELL_MIGRATION	1	0.000177387	0.00608419	2.45062	20/303	197/7314	ACVR1/ADIPOR1/DUSP10/FN1/GLUL/GRN/HIF1A/HMOX1/LGMN/MMP9/PML/PXN/RGCC/S100P/SEMA4A/SRC/SRGAP2/STAT1/VEGFA/WASF2
gene_ontology	GO:0098657	GOBP_IMPORT_INTO_CELL	1	0.000178735	0.00608419	3.4078	12/303	85/7314	CLN8/KCNQ1/P2RX1/SLC15A3/SLC2A3/SLC36A1/SLC43A2/SLC47A1/SLC6A6/SLC9A1/SNCA/TRPM2
gene_ontology	GO:0072593	GOBP_REACTIVE_OXYGEN_SPECIES_METABOLIC_PROCESS	1	0.000180851	0.00608419	3.04451	14/303	111/7314	ALOX5/EPX/G6PD/GCH1/HBA/HBE1/HBQ1/HIF1A/HK2/IFI6/ITGAM/NCF1/NCF2/SNCA
gene_ontology	GO:0031348	GOBP_NEGATIVE_REGULATION_OF_DEFENSE_RESPONSE	1	0.000188088	0.00625047	2.89663	15/303	125/7314	ADAR/ALOX5/DHX58/DUSP10/GBA1/GRN/MEFV/OAS1/OAS3/PZP/SRC/STAT2/TRAFD1/USP18/ZFP36
gene_ontology	GO:0051046	GOBP_REGULATION_OF_SECRETION	1	0.000203645	0.00668595	2.25686	23/303	246/7314	ALOX5/ATP2A2/GLUL/HIF1A/HMOX1/ITGAM/KCNQ1/LAMP1/MIDN/OAS2/OSM/P2RX1/P2RY2/PCK2/PRAM1/RGCC/RSAD2/S100A8/SGK1/SNCA/SPI1/STX4/TRPM2
gene_ontology	GO:0002534	GOBP_CYTOKINE_PRODUCTION_INVOLVED_IN_INFLAMMATORY_RESPONSE	1	0.000217692	0.00697895	5.45065	7/303	31/7314	ALOX5/EPHB2/HIF1A/IL17RA/MEFV/MYD88/PER1
gene_ontology	GO:0062208	GOBP_POSITIVE_REGULATION_OF_PATTERN_RECOGNITION_RECEPTOR_SIGNALING_PATHWAY	1	0.000217692	0.00697895	5.45065	7/303	31/7314	DDX60/DHX58/IFI35/NINJ1/OASL/RSAD2/SLC15A3
gene_ontology	GO:0099177	GOBP_REGULATION_OF_TRANS_SYNAPTIC_SIGNALING	1	0.000242158	0.00767303	2.71984	16/303	142/7314	ATP2A2/CRTC1/CYFIP1/DNM1/EGR2/EPHB2/GLUL/IQSEC2/LGMN/P2RX1/RARA/SLC6A6/SNCA/SRC/SRGN/STX4
gene_ontology	GO:0046835	GOBP_CARBOHYDRATE_PHOSPHORYLATION	1	0.000251585	0.00788011	8.0462	5/303	15/7314	HK1/HK2/HK3/ITPK1/NAGK
gene_ontology	GO:0039529	GOBP_RIG_I_SIGNALING_PATHWAY	1	0.000267127	0.00827182	6.29703	6/303	23/7314	DDX60/DHX58/OAS3/OASL/RIGI/TRIM25
gene_ontology	GO:0005975	GOBP_CARBOHYDRATE_METABOLIC_PROCESS	1	0.000285766	0.00874958	2.0495	27/303	318/7314	ADIPOR1/ALDOA/CHIT1/G6PD/GM2A/HIF1A/HK1/HK2/HK3/IGFBP4/ITPK1/KCNQ1/MIDN/NAGA/NAGK/OAS1/PCK2/PGD/PYGL/RENBP/SLC2A3/SLC4A1/SNCA/SRC/ST3GAL4/TALDO1/WDR83OS
gene_ontology	GO:0030522	GOBP_INTRACELLULAR_RECEPTOR_SIGNALING_PATHWAY	1	0.000293648	0.00889101	2.58086	17/303	159/7314	DDX60/DHX58/IRF7/NCOR2/OAS3/OASL/PAK1/PER1/PML/RARA/RELA/RIGI/SLC15A3/SRC/TRIM25/VDR/WBP2
gene_ontology	GO:0060759	GOBP_REGULATION_OF_RESPONSE_TO_CYTOKINE_STIMULUS	1	0.00030918	0.00925841	3.21848	12/303	90/7314	ADAR/AGPAT2/GAS6/HIF1A/IL1RN/IRF7/OAS1/OAS3/PARP9/RIGI/STAT2/USP18
gene_ontology	GO:0046903	GOBP_SECRETION	1	0.000315141	0.00933435	1.92364	31/303	389/7314	ALOX5/ATP2A2/GLUL/HIF1A/HK2/HMOX1/HRH2/IL1RN/ITGAM/KCNQ1/LAMP1/MIDN/NAPA/NCOR2/OAS2/OSM/P2RX1/P2RY2/PAK1/PCK2/PRAM1/RGCC/RSAD2/S100A8/SGK1/SNCA/SPI1/STX4/TRPM2/VDR/VEGFA
gene_ontology	GO:0009725	GOBP_RESPONSE_TO_HORMONE	1	0.000329653	0.00965917	1.91871	31/303	390/7314	ACVR1/ADIPOR1/AGTRAP/CTSB/CYFIP1/EGR2/FOS/FOSB/GBA1/HMOX1/IL1RN/KCNQ1/NCOR2/PAK1/PCK2/PER1/POR/PXN/PZP/RARA/RELA/SGK1/SHC1/SLC9A1/SRC/STAT1/STAT2/TRIB3/TRIM25/WBP2/ZFP36
gene_ontology	GO:0034101	GOBP_ERYTHROCYTE_HOMEOSTASIS	1	0.000343201	0.00994918	3.18311	12/303	91/7314	ADAR/ALAS2/G6PD/HIF1A/HMOX1/KCNQ1/MAFB/SLC4A1/SPI1/STAT1/VEGFA/ZFP36
reactome	R-HSA-156842	REACTOME_EUKARYOTIC_TRANSLATION_ELONGATION	2	3.55765e-65	2.56507e-62	14.5126	54/357	54/5181	EEF1A1/EEF1B2/EEF1G/EEF2/FAU/RPL10A/RPL13/RPL13A/RPL15/RPL18/RPL19/RPL22/RPL22L1/RPL24/RPL26/RPL27/RPL27A/RPL28/RPL3/RPL30/RPL31/RPL35/RPL36/RPL36AL/RPL37A/RPL38/RPL39/RPL4/RPL6/RPL7/RPL7A/RPL8/RPL9/RPLP1/RPLP2/RPS11/RPS12/RPS13/RPS14/RPS16/RPS19/RPS21/RPS23/RPS24/RPS27A/RPS27L/RPS28/RPS29/RPS3/RPS4X/RPS5/RPS7/RPS8/RPSA
reactome	R-HSA-1799339	REACTOME_SRP_DEPENDENT_COTRANSLATIONAL_PROTEIN_TARGETING_TO_MEMBRANE	2	1.44966e-63	5.22603e-61	12.497	62/357	72/5181	DDOST/FAU/RPL10A/RPL13/RPL13A/RPL15/RPL18/RPL19/RPL22/RPL22L1/RPL24/RPL26/RPL27/RPL27A/RPL28/RPL3/RPL30/RPL31/RPL35/RPL36/RPL36AL/RPL37A/RPL38/RPL39/RPL4/RPL6/RPL7/RPL7A/RPL8/RPL9/RPLP1/RPLP2/RPN1/RPN2/RPS11/RPS12/RPS13/RPS14/RPS16/RPS19/RPS21/RPS23/RPS24/RPS27A/RPS27L/RPS28/RPS29/RPS3/RPS4X/RPS5/RPS7/RPS8/RPSA/SEC11A/SEC11C/SEC61A1/SEC61B/SPCS1/SPCS2/SRPRB/SSR2/SSR4
reactome	R-HSA-72613	REACTOME_EUKARYOTIC_TRANSLATION_INITIATION	2	1.06635e-55	2.56279e-53	11.1635	60/357	78/5181	EIF3D/EIF3E/EIF3F/EIF3G/EIF3I/EIF3K/EIF3L/EIF3M/EIF4B/EIF4H/FAU/RPL10A/RPL13/RPL13A/RPL15/RPL18/RPL19/RPL22/RPL22L1/RPL24/RPL26/RPL27/RPL27A/RPL28/RPL3/RPL30/RPL31/RPL35/RPL36/RPL36AL/RPL37A/RPL38/RPL39/RPL4/RPL6/RPL7/RPL7A/RPL8/RPL9/RPLP1/RPLP2/RPS11/RPS12/RPS13/RPS14/RPS16/RPS19/RPS21/RPS23/RPS24/RPS27A/RPS27L/RPS28/RPS29/RPS3/RPS4X/RPS5/RPS7/RPS8/RPSA
reactome	R-HSA-72766	REACTOME_TRANSLATION	2	2.92701e-55	5.27593e-53	6.57038	91/357	201/5181	DDOST/EEF1A1/EEF1B2/EEF1G/EEF2/EIF3D/EIF3E/EIF3F/EIF3G/EIF3I/EIF3K/EIF3L/EIF3M/EIF4B/EIF4H/FAU/MRPL10/MRPL11/MRPL13/MRPL23/MRPL37/MRPL41/MRPL43/MRPL47/MRPL51/MRPS18A/OXA1L/PPA1/QARS1/RPL10A/RPL13/RPL13A/RPL15/RPL18/RPL19/RPL22/RPL22L1/RPL24/RPL26/RPL27/RPL27A/RPL28/RPL3/RPL30/RPL31/RPL35/RPL36/RPL36AL/RPL37A/RPL38/RPL39/RPL4/RPL6/RPL7/RPL7A/RPL8/RPL9/RPLP1/RPLP2/RPN1/RPN2/RPS11/RPS12/RPS13/RPS14/…
reactome	R-HSA-9633012	REACTOME_RESPONSE_OF_EIF2AK4_GCN2_TO_AMINO_ACID_DEFICIENCY	2	6.07675e-49	8.18255e-47	11.8956	50/357	61/5181	FAU/RPL10A/RPL13/RPL13A/RPL15/RPL18/RPL19/RPL22/RPL22L1/RPL24/RPL26/RPL27/RPL27A/RPL28/RPL3/RPL30/RPL31/RPL35/RPL36/RPL36AL/RPL37A/RPL38/RPL39/RPL4/RPL6/RPL7/RPL7A/RPL8/RPL9/RPLP1/RPLP2/RPS11/RPS12/RPS13/RPS14/RPS16/RPS19/RPS21/RPS23/RPS24/RPS27A/RPS27L/RPS28/RPS29/RPS3/RPS4X/RPS5/RPS7/RPS8/RPSA
reactome	R-HSA-9010553	REACTOME_REGULATION_OF_EXPRESSION_OF_SLITS_AND_ROBOS	2	6.80934e-49	8.18255e-47	8.96367	63/357	102/5181	FAU/NCBP2/PSMA1/PSMA2/PSMA6/PSMA7/PSMB1/PSMB3/PSMB4/PSMD13/PSMD9/RBX1/RPL10A/RPL13/RPL13A/RPL15/RPL18/RPL19/RPL22/RPL22L1/RPL24/RPL26/RPL27/RPL27A/RPL28/RPL3/RPL30/RPL31/RPL35/RPL36/RPL36AL/RPL37A/RPL38/RPL39/RPL4/RPL6/RPL7/RPL7A/RPL8/RPL9/RPLP1/RPLP2/RPS11/RPS12/RPS13/RPS14/RPS16/RPS19/RPS21/RPS23/RPS24/RPS27A/RPS27L/RPS28/RPS29/RPS3/RPS4X/RPS5/RPS7/RPS8/RPSA/SEM1/UBB
reactome	R-HSA-2408522	REACTOME_SELENOAMINO_ACID_METABOLISM	2	9.44444e-46	9.72778e-44	10.4813	52/357	72/5181	AHCY/FAU/QARS1/RPL10A/RPL13/RPL13A/RPL15/RPL18/RPL19/RPL22/RPL22L1/RPL24/RPL26/RPL27/RPL27A/RPL28/RPL3/RPL30/RPL31/RPL35/RPL36/RPL36AL/RPL37A/RPL38/RPL39/RPL4/RPL6/RPL7/RPL7A/RPL8/RPL9/RPLP1/RPLP2/RPS11/RPS12/RPS13/RPS14/RPS16/RPS19/RPS21/RPS23/RPS24/RPS27A/RPS27L/RPS28/RPS29/RPS3/RPS4X/RPS5/RPS7/RPS8/RPSA
reactome	R-HSA-927802	REACTOME_NONSENSE_MEDIATED_DECAY_NMD	2	1.13969e-44	1.02714e-42	10.4245	51/357	71/5181	FAU/NCBP2/RPL10A/RPL13/RPL13A/RPL15/RPL18/RPL19/RPL22/RPL22L1/RPL24/RPL26/RPL27/RPL27A/RPL28/RPL3/RPL30/RPL31/RPL35/RPL36/RPL36AL/RPL37A/RPL38/RPL39/RPL4/RPL6/RPL7/RPL7A/RPL8/RPL9/RPLP1/RPLP2/RPS11/RPS12/RPS13/RPS14/RPS16/RPS19/RPS21/RPS23/RPS24/RPS27A/RPS27L/RPS28/RPS29/RPS3/RPS4X/RPS5/RPS7/RPS8/RPSA
reactome	R-HSA-376176	REACTOME_SIGNALING_BY_ROBO_RECEPTORS	2	3.24011e-44	2.59569e-42	7.48306	66/357	128/5181	CDC42/CXCR4/FAU/NCBP2/PSMA1/PSMA2/PSMA6/PSMA7/PSMB1/PSMB3/PSMB4/PSMD13/PSMD9/RBX1/RHOA/RPL10A/RPL13/RPL13A/RPL15/RPL18/RPL19/RPL22/RPL22L1/RPL24/RPL26/RPL27/RPL27A/RPL28/RPL3/RPL30/RPL31/RPL35/RPL36/RPL36AL/RPL37A/RPL38/RPL39/RPL4/RPL6/RPL7/RPL7A/RPL8/RPL9/RPLP1/RPLP2/RPS11/RPS12/RPS13/RPS14/RPS16/RPS19/RPS21/RPS23/RPS24/RPS27A/RPS27L/RPS28/RPS29/RPS3/RPS4X/RPS5/RPS7/RPS8/RPSA/SEM1/UBB
reactome	R-HSA-9711097	REACTOME_CELLULAR_RESPONSE_TO_STARVATION	2	1.7084e-37	1.23175e-35	8.20278	52/357	92/5181	ATP6V1G1/FAU/RPL10A/RPL13/RPL13A/RPL15/RPL18/RPL19/RPL22/RPL22L1/RPL24/RPL26/RPL27/RPL27A/RPL28/RPL3/RPL30/RPL31/RPL35/RPL36/RPL36AL/RPL37A/RPL38/RPL39/RPL4/RPL6/RPL7/RPL7A/RPL8/RPL9/RPLP1/RPLP2/RPS11/RPS12/RPS13/RPS14/RPS16/RPS19/RPS21/RPS23/RPS24/RPS27A/RPS27L/RPS28/RPS29/RPS3/RPS4X/RPS5/RPS7/RPS8/RPSA/SESN2
reactome	R-HSA-168255	REACTOME_INFLUENZA_INFECTION	2	6.69272e-37	4.38678e-35	7.68314	54/357	102/5181	CLTA/FAU/GTF2F1/POLR2G/POLR2J/RPL10A/RPL13/RPL13A/RPL15/RPL18/RPL19/RPL22/RPL22L1/RPL24/RPL26/RPL27/RPL27A/RPL28/RPL3/RPL30/RPL31/RPL35/RPL36/RPL36AL/RPL37A/RPL38/RPL39/RPL4/RPL6/RPL7/RPL7A/RPL8/RPL9/RPLP1/RPLP2/RPS11/RPS12/RPS13/RPS14/RPS16/RPS19/RPS21/RPS23/RPS24/RPS27A/RPS27L/RPS28/RPS29/RPS3/RPS4X/RPS5/RPS7/RPS8/RPSA
reactome	R-HSA-71291	REACTOME_METABOLISM_OF_AMINO_ACIDS_AND_DERIVATIVES	2	2.2396e-35	1.34563e-33	5.33883	71/357	193/5181	ADI1/AHCY/ECHS1/FAU/GLUD1/GOT2/PHGDH/PSAT1/PSMA1/PSMA2/PSMA6/PSMA7/PSMB1/PSMB3/PSMB4/PSMD13/PSMD9/QARS1/RPL10A/RPL13/RPL13A/RPL15/RPL18/RPL19/RPL22/RPL22L1/RPL24/RPL26/RPL27/RPL27A/RPL28/RPL3/RPL30/RPL31/RPL35/RPL36/RPL36AL/RPL37A/RPL38/RPL39/RPL4/RPL6/RPL7/RPL7A/RPL8/RPL9/RPLP1/RPLP2/RPS11/RPS12/RPS13/RPS14/RPS16/RPS19/RPS21/RPS23/RPS24/RPS27A/RPS27L/RPS28/RPS29/RPS3/RPS4X/RPS5/RPS7/RPS8/RPSA/SE…
reactome	R-HSA-72312	REACTOME_RRNA_PROCESSING	2	1.32296e-28	7.33731e-27	5.7203	54/357	137/5181	FAU/FBL/NHP2/RPL10A/RPL13/RPL13A/RPL15/RPL18/RPL19/RPL22/RPL22L1/RPL24/RPL26/RPL27/RPL27A/RPL28/RPL3/RPL30/RPL31/RPL35/RPL36/RPL36AL/RPL37A/RPL38/RPL39/RPL4/RPL6/RPL7/RPL7A/RPL8/RPL9/RPLP1/RPLP2/RPS11/RPS12/RPS13/RPS14/RPS16/RPS19/RPS21/RPS23/RPS24/RPS27A/RPS27L/RPS28/RPS29/RPS3/RPS4X/RPS5/RPS7/RPS8/RPSA/SNU13/TRMT112
reactome	R-HSA-72662	REACTOME_ACTIVATION_OF_THE_MRNA_UPON_BINDING_OF_THE_CAP_BINDING_COMPLEX_AND_EIFS_AND_SUBSEQUENT_BINDING_TO_43S	2	6.85986e-27	3.53283e-25	10.619	30/357	41/5181	EIF3D/EIF3E/EIF3F/EIF3G/EIF3I/EIF3K/EIF3L/EIF3M/EIF4B/EIF4H/FAU/RPS11/RPS12/RPS13/RPS14/RPS16/RPS19/RPS21/RPS23/RPS24/RPS27A/RPS27L/RPS28/RPS29/RPS3/RPS4X/RPS5/RPS7/RPS8/RPSA
reactome	R-HSA-5663205	REACTOME_INFECTIOUS_DISEASE	2	1.00365e-25	4.67795e-24	2.94972	100/357	492/5181	ACTB/ACTG1/AP1S1/ARPC3/BRK1/CD4/CDC42/CLTA/CTSL/CXCR4/DAD1/DDOST/EEF2/ELK1/FAU/GANAB/GTF2F1/HMGA1/ITGB1/MAP2K3/MBD3/NCBP2/PARP6/PGK1/POLR2G/POLR2J/PPIA/PSMA1/PSMA2/PSMA6/PSMA7/PSMB1/PSMB3/PSMB4/PSMD13/PSMD9/PTGER4/RBX1/RPL10A/RPL13/RPL13A/RPL15/RPL18/RPL19/RPL22/RPL22L1/RPL24/RPL26/RPL27/RPL27A/RPL28/RPL3/RPL30/RPL31/RPL35/RPL36/RPL36AL/RPL37A/RPL38/RPL39/RPL4/RPL6/RPL7/RPL7A/RPL8/RPL9/RPLP1/RPLP…
reactome	R-HSA-9675108	REACTOME_NERVOUS_SYSTEM_DEVELOPMENT	2	1.0381e-25	4.67795e-24	3.68882	76/357	299/5181	ACTB/ACTG1/ARPC3/CDC42/CFL1/CLTA/CSNK2B/CXCR4/EZR/FAU/ITGB1/MSN/MYL6/NCBP2/PSMA1/PSMA2/PSMA6/PSMA7/PSMB1/PSMB3/PSMB4/PSMD13/PSMD9/RBX1/RHOA/RPL10A/RPL13/RPL13A/RPL15/RPL18/RPL19/RPL22/RPL22L1/RPL24/RPL26/RPL27/RPL27A/RPL28/RPL3/RPL30/RPL31/RPL35/RPL36/RPL36AL/RPL37A/RPL38/RPL39/RPL4/RPL6/RPL7/RPL7A/RPL8/RPL9/RPLP1/RPLP2/RPS11/RPS12/RPS13/RPS14/RPS16/RPS19/RPS21/RPS23/RPS24/RPS27A/RPS27L/RPS28/RPS…
reactome	R-HSA-8953897	REACTOME_CELLULAR_RESPONSES_TO_STIMULI	2	1.83056e-22	7.76372e-21	2.83545	93/357	476/5181	ATP6V1G1/CAPZB/COX4I1/COX5A/COX6C/COX7B/CSNK2B/DCTN2/EEF1A1/ETS1/FAU/H2AJ/H2AZ1/H2AZ2/HDGF/HIF1AN/HIKESHI/HMGA1/HSPA5/MAP2K3/MYDGF/NDUFA4/P4HB/PDIA6/PRDX1/PRDX5/PSMA1/PSMA2/PSMA6/PSMA7/PSMB1/PSMB3/PSMB4/PSMD13/PSMD9/RBX1/RPA3/RPL10A/RPL13/RPL13A/RPL15/RPL18/RPL19/RPL22/RPL22L1/RPL24/RPL26/RPL27/RPL27A/RPL28/RPL3/RPL30/RPL31/RPL35/RPL36/RPL36AL/RPL37A/RPL38/RPL39/RPL4/RPL6/RPL7/RPL7A/RPL8/RPL9/RPL…
reactome	R-HSA-8953854	REACTOME_METABOLISM_OF_RNA	2	8.16285e-20	3.26968e-18	2.67103	90/357	489/5181	ALYREF/CLNS1A/EFTUD2/EIF4B/FAU/FBL/GTF2F1/HNRNPC/HNRNPH2/HNRNPL/LAGE3/LSM2/NCBP2/NHP2/NUDT21/PCBP1/POLR2G/POLR2J/PPIL3/PSMA1/PSMA2/PSMA6/PSMA7/PSMB1/PSMB3/PSMB4/PSMD13/PSMD9/RPL10A/RPL13/RPL13A/RPL15/RPL18/RPL19/RPL22/RPL22L1/RPL24/RPL26/RPL27/RPL27A/RPL28/RPL3/RPL30/RPL31/RPL35/RPL36/RPL36AL/RPL37A/RPL38/RPL39/RPL4/RPL6/RPL7/RPL7A/RPL8/RPL9/RPLP1/RPLP2/RPS11/RPS12/RPS13/RPS14/RPS16/RPS19/RPS21/R…
reactome	R-HSA-1266738	REACTOME_DEVELOPMENTAL_BIOLOGY	2	1.28686e-19	4.88329e-18	2.75967	85/357	447/5181	ACTB/ACTG1/ARPC3/CAPNS1/CDC42/CFL1/CLTA/CSNK2B/CXCR4/EZR/FAU/H2AJ/H2AZ1/H2AZ2/ITGB1/LEF1/MED25/MSN/MYL6/NCBP2/POLR2G/POLR2J/PSMA1/PSMA2/PSMA6/PSMA7/PSMB1/PSMB3/PSMB4/PSMD13/PSMD9/RBX1/RHOA/RPL10A/RPL13/RPL13A/RPL15/RPL18/RPL19/RPL22/RPL22L1/RPL24/RPL26/RPL27/RPL27A/RPL28/RPL3/RPL30/RPL31/RPL35/RPL36/RPL36AL/RPL37A/RPL38/RPL39/RPL4/RPL6/RPL7/RPL7A/RPL8/RPL9/RPLP1/RPLP2/RPS11/RPS12/RPS13/RPS14/RPS1…
reactome	R-HSA-1428517	REACTOME_THE_CITRIC_ACID_TCA_CYCLE_AND_RESPIRATORY_ELECTRON_TRANSPORT	2	5.88585e-14	2.12185e-12	4.43441	33/357	108/5181	ATP5F1A/ATP5F1C/ATP5MC2/ATP5MC3/ATP5ME/ATP5PD/COA1/COX4I1/COX5A/COX6C/COX7B/CS/ETFB/FH/IDH2/LDHA/LDHB/MDH2/MPC2/NDUFA1/NDUFA11/NDUFA4/NDUFA9/NDUFB1/NDUFB4/NDUFB5/NDUFB8/NDUFB9/NDUFS4/NDUFS6/UCP2/UQCRB/VDAC1
reactome	R-HSA-163200	REACTOME_RESPIRATORY_ELECTRON_TRANSPORT_ATP_SYNTHESIS_BY_CHEMIOSMOTIC_COUPLING_AND_HEAT_PRODUCTION_BY_UNCOUPLING_PROTEINS	2	1.00573e-12	3.453e-11	5.25819	25/357	69/5181	ATP5F1A/ATP5F1C/ATP5MC2/ATP5MC3/ATP5ME/ATP5PD/COA1/COX4I1/COX5A/COX6C/COX7B/ETFB/NDUFA1/NDUFA11/NDUFA4/NDUFA9/NDUFB1/NDUFB4/NDUFB5/NDUFB8/NDUFB9/NDUFS4/NDUFS6/UCP2/UQCRB
reactome	R-HSA-611105	REACTOME_RESPIRATORY_ELECTRON_TRANSPORT	2	2.81907e-08	9.23885e-07	4.50391	18/357	58/5181	COA1/COX4I1/COX5A/COX6C/COX7B/ETFB/NDUFA1/NDUFA11/NDUFA4/NDUFA9/NDUFB1/NDUFB4/NDUFB5/NDUFB8/NDUFB9/NDUFS4/NDUFS6/UQCRB
reactome	R-HSA-72165	REACTOME_MRNA_SPLICING_MINOR_PATHWAY	2	3.9829e-08	1.24855e-06	5.64379	14/357	36/5181	EFTUD2/GTF2F1/LSM2/NCBP2/POLR2G/POLR2J/SF3B3/SF3B4/SF3B6/SNRPB/SNRPE/SNU13/TXNL4A/YBX1
reactome	R-HSA-9711123	REACTOME_CELLULAR_RESPONSE_TO_CHEMICAL_STRESS	2	8.59276e-08	2.58141e-06	3.34906	24/357	104/5181	COX4I1/COX5A/COX6C/COX7B/CSNK2B/NDUFA4/P4HB/PRDX1/PRDX5/PSMA1/PSMA2/PSMA6/PSMA7/PSMB1/PSMB3/PSMB4/PSMD13/PSMD9/RBX1/RPS27A/SEM1/SOD1/TXNIP/UBB
reactome	R-HSA-4641258	REACTOME_DEGRADATION_OF_DVL	2	1.30713e-07	3.76977e-06	5.20965	14/357	39/5181	DACT1/PSMA1/PSMA2/PSMA6/PSMA7/PSMB1/PSMB3/PSMB4/PSMD13/PSMD9/RBX1/RPS27A/SEM1/UBB
reactome	R-HSA-8939236	REACTOME_RUNX1_REGULATES_TRANSCRIPTION_OF_GENES_INVOLVED_IN_DIFFERENTIATION_OF_HSCS	2	6.03626e-07	1.6739e-05	4.14646	16/357	56/5181	GATA3/H2AJ/H2AZ1/H2AZ2/PSMA1/PSMA2/PSMA6/PSMA7/PSMB1/PSMB3/PSMB4/PSMD13/PSMD9/RPS27A/SEM1/UBB
reactome	R-HSA-9707564	REACTOME_CYTOPROTECTION_BY_HMOX1	2	1.12825e-06	3.01285e-05	3.33623	20/357	87/5181	COX4I1/COX5A/COX6C/COX7B/CSNK2B/NDUFA4/PSMA1/PSMA2/PSMA6/PSMA7/PSMB1/PSMB3/PSMB4/PSMD13/PSMD9/RBX1/RPS27A/SEM1/TXNIP/UBB
reactome	R-HSA-9604323	REACTOME_NEGATIVE_REGULATION_OF_NOTCH4_SIGNALING	2	1.38652e-06	3.5703e-05	4.7166	13/357	40/5181	PSMA1/PSMA2/PSMA6/PSMA7/PSMB1/PSMB3/PSMB4/PSMD13/PSMD9/RBX1/RPS27A/SEM1/UBB
reactome	R-HSA-5358346	REACTOME_HEDGEHOG_LIGAND_BIOGENESIS	2	2.59001e-06	6.43929e-05	4.492	13/357	42/5181	P4HB/PSMA1/PSMA2/PSMA6/PSMA7/PSMB1/PSMB3/PSMB4/PSMD13/PSMD9/RPS27A/SEM1/UBB
reactome	R-HSA-68827	REACTOME_CDT1_ASSOCIATION_WITH_THE_CDC6_ORC_ORIGIN_COMPLEX	2	3.48423e-06	8.10365e-05	4.38753	13/357	43/5181	CDT1/PSMA1/PSMA2/PSMA6/PSMA7/PSMB1/PSMB3/PSMB4/PSMD13/PSMD9/RPS27A/SEM1/UBB
reactome	R-HSA-5610780	REACTOME_DEGRADATION_OF_GLI1_BY_THE_PROTEASOME	2	3.48423e-06	8.10365e-05	4.38753	13/357	43/5181	PSMA1/PSMA2/PSMA6/PSMA7/PSMB1/PSMB3/PSMB4/PSMD13/PSMD9/RBX1/RPS27A/SEM1/UBB
reactome	R-HSA-450408	REACTOME_AUF1_HNRNP_D0_BINDS_AND_DESTABILIZES_MRNA	2	3.65444e-06	8.23391e-05	4.70679	12/357	37/5181	PSMA1/PSMA2/PSMA6/PSMA7/PSMB1/PSMB3/PSMB4/PSMD13/PSMD9/RPS27A/SEM1/UBB
reactome	R-HSA-9707587	REACTOME_REGULATION_OF_HMOX1_EXPRESSION_AND_ACTIVITY	2	4.03471e-06	8.81523e-05	4.06353	14/357	50/5181	CSNK2B/PSMA1/PSMA2/PSMA6/PSMA7/PSMB1/PSMB3/PSMB4/PSMD13/PSMD9/RBX1/RPS27A/SEM1/UBB
reactome	R-HSA-69002	REACTOME_DNA_REPLICATION_PRE_INITIATION	2	4.95026e-06	0.000104975	3.42659	17/357	72/5181	CDT1/H2AJ/H2AZ1/H2AZ2/PSMA1/PSMA2/PSMA6/PSMA7/PSMB1/PSMB3/PSMB4/PSMD13/PSMD9/RPA3/RPS27A/SEM1/UBB
reactome	R-HSA-1234174	REACTOME_CELLULAR_RESPONSE_TO_HYPOXIA	2	5.21878e-06	0.000107507	3.98385	14/357	51/5181	HIF1AN/PSMA1/PSMA2/PSMA6/PSMA7/PSMB1/PSMB3/PSMB4/PSMD13/PSMD9/RBX1/RPS27A/SEM1/UBB
reactome	R-HSA-68949	REACTOME_ORC1_REMOVAL_FROM_CHROMATIN	2	6.70169e-06	0.000125203	3.90724	14/357	52/5181	CDT1/PSMA1/PSMA2/PSMA6/PSMA7/PSMB1/PSMB3/PSMB4/PSMD13/PSMD9/RBX1/RPS27A/SEM1/UBB
reactome	R-HSA-8948751	REACTOME_REGULATION_OF_PTEN_STABILITY_AND_ACTIVITY	2	6.70169e-06	0.000125203	3.90724	14/357	52/5181	CSNK2B/MKRN1/PSMA1/PSMA2/PSMA6/PSMA7/PSMB1/PSMB3/PSMB4/PSMD13/PSMD9/RPS27A/SEM1/UBB
reactome	R-HSA-4608870	REACTOME_ASYMMETRIC_LOCALIZATION_OF_PCP_PROTEINS	2	6.79946e-06	0.000125203	4.46542	12/357	39/5181	PSMA1/PSMA2/PSMA6/PSMA7/PSMB1/PSMB3/PSMB4/PSMD13/PSMD9/RPS27A/SEM1/UBB
reactome	R-HSA-187577	REACTOME_SCF_SKP2_MEDIATED_DEGRADATION_OF_P27_P21	2	6.79946e-06	0.000125203	4.46542	12/357	39/5181	PSMA1/PSMA2/PSMA6/PSMA7/PSMB1/PSMB3/PSMB4/PSMD13/PSMD9/RPS27A/SEM1/UBB
reactome	R-HSA-6799198	REACTOME_COMPLEX_I_BIOGENESIS	2	6.94607e-06	0.000125203	4.83754	11/357	33/5181	COA1/NDUFA1/NDUFA11/NDUFA9/NDUFB1/NDUFB4/NDUFB5/NDUFB8/NDUFB9/NDUFS4/NDUFS6
reactome	R-HSA-8852276	REACTOME_THE_ROLE_OF_GTSE1_IN_G2_M_PROGRESSION_AFTER_G2_CHECKPOINT	2	8.0154e-06	0.000140954	4.10139	13/357	46/5181	CCNB2/PSMA1/PSMA2/PSMA6/PSMA7/PSMB1/PSMB3/PSMB4/PSMD13/PSMD9/RPS27A/SEM1/UBB
reactome	R-HSA-201681	REACTOME_TCF_DEPENDENT_SIGNALING_IN_RESPONSE_TO_WNT	2	9.06903e-06	0.000146111	2.84827	21/357	107/5181	CSNK2B/DACT1/H2AJ/H2AZ1/H2AZ2/LEF1/PSMA1/PSMA2/PSMA6/PSMA7/PSMB1/PSMB3/PSMB4/PSMD13/PSMD9/RBX1/RPS27A/RUVBL1/SEM1/TCF7/UBB
reactome	R-HSA-4641257	REACTOME_DEGRADATION_OF_AXIN	2	9.11929e-06	0.000146111	4.35378	12/357	40/5181	PSMA1/PSMA2/PSMA6/PSMA7/PSMB1/PSMB3/PSMB4/PSMD13/PSMD9/RPS27A/SEM1/UBB
reactome	R-HSA-8941858	REACTOME_REGULATION_OF_RUNX3_EXPRESSION_AND_ACTIVITY	2	9.11929e-06	0.000146111	4.35378	12/357	40/5181	PSMA1/PSMA2/PSMA6/PSMA7/PSMB1/PSMB3/PSMB4/PSMD13/PSMD9/RPS27A/SEM1/UBB
reactome	R-HSA-69541	REACTOME_STABILIZATION_OF_P53	2	9.11929e-06	0.000146111	4.35378	12/357	40/5181	PSMA1/PSMA2/PSMA6/PSMA7/PSMB1/PSMB3/PSMB4/PSMD13/PSMD9/RPS27A/SEM1/UBB
reactome	R-HSA-4086400	REACTOME_PCP_CE_PATHWAY	2	1.08277e-05	0.000169713	3.76253	14/357	54/5181	CLTA/PSMA1/PSMA2/PSMA6/PSMA7/PSMB1/PSMB3/PSMB4/PSMD13/PSMD9/RHOA/RPS27A/SEM1/UBB
reactome	R-HSA-5658442	REACTOME_REGULATION_OF_RAS_BY_GAPS	2	1.33876e-05	0.000201093	3.9305	13/357	48/5181	PSMA1/PSMA2/PSMA6/PSMA7/PSMB1/PSMB3/PSMB4/PSMD13/PSMD9/RBX1/RPS27A/SEM1/UBB
reactome	R-HSA-8939902	REACTOME_REGULATION_OF_RUNX2_EXPRESSION_AND_ACTIVITY	2	1.33876e-05	0.000201093	3.9305	13/357	48/5181	PSMA1/PSMA2/PSMA6/PSMA7/PSMB1/PSMB3/PSMB4/PSMD13/PSMD9/RBX1/RPS27A/SEM1/UBB
reactome	R-HSA-1236975	REACTOME_ANTIGEN_PROCESSING_CROSS_PRESENTATION	2	1.46999e-05	0.000216299	3.31717	16/357	70/5181	CTSL/PSMA1/PSMA2/PSMA6/PSMA7/PSMB1/PSMB3/PSMB4/PSMD13/PSMD9/RPS27A/SEC61A1/SEC61B/SEM1/UBB/VAMP8
reactome	R-HSA-5678895	REACTOME_DEFECTIVE_CFTR_CAUSES_CYSTIC_FIBROSIS	2	1.59101e-05	0.000229423	4.14646	12/357	42/5181	PSMA1/PSMA2/PSMA6/PSMA7/PSMB1/PSMB3/PSMB4/PSMD13/PSMD9/RPS27A/SEM1/UBB
reactome	R-HSA-195253	REACTOME_DEGRADATION_OF_BETA_CATENIN_BY_THE_DESTRUCTION_COMPLEX	2	1.97806e-05	0.000279644	3.40139	15/357	64/5181	LEF1/PSMA1/PSMA2/PSMA6/PSMA7/PSMB1/PSMB3/PSMB4/PSMD13/PSMD9/RBX1/RPS27A/SEM1/TCF7/UBB
reactome	R-HSA-5607761	REACTOME_DECTIN_1_MEDIATED_NONCANONICAL_NF_KB_SIGNALING	2	2.07201e-05	0.000287292	4.05003	12/357	43/5181	PSMA1/PSMA2/PSMA6/PSMA7/PSMB1/PSMB3/PSMB4/PSMD13/PSMD9/RPS27A/SEM1/UBB
reactome	R-HSA-1168372	REACTOME_DOWNSTREAM_SIGNALING_EVENTS_OF_B_CELL_RECEPTOR_BCR	2	2.41293e-05	0.000322171	3.34906	15/357	65/5181	NFATC1/NFKBIA/PPIA/PSMA1/PSMA2/PSMA6/PSMA7/PSMB1/PSMB3/PSMB4/PSMD13/PSMD9/RPS27A/SEM1/UBB
reactome	R-HSA-8878159	REACTOME_TRANSCRIPTIONAL_REGULATION_BY_RUNX3	2	2.41293e-05	0.000322171	3.34906	15/357	65/5181	BCL2L11/LEF1/PSMA1/PSMA2/PSMA6/PSMA7/PSMB1/PSMB3/PSMB4/PSMD13/PSMD9/RPS27A/SEM1/TCF7/UBB
reactome	R-HSA-70263	REACTOME_GLUCONEOGENESIS	2	2.83955e-05	0.000372239	5.80504	8/357	20/5181	ALDOC/GAPDH/GOT2/GPI/MDH1/MDH2/PGAM1/PGK1
reactome	R-HSA-69615	REACTOME_G1_S_DNA_DAMAGE_CHECKPOINTS	2	3.42488e-05	0.000440954	3.87003	12/357	45/5181	PSMA1/PSMA2/PSMA6/PSMA7/PSMB1/PSMB3/PSMB4/PSMD13/PSMD9/RPS27A/SEM1/UBB
reactome	R-HSA-162594	REACTOME_EARLY_PHASE_OF_HIV_LIFE_CYCLE	2	3.52638e-05	0.000446056	7.91597	6/357	11/5181	CD4/CXCR4/HMGA1/PPIA/XRCC5/XRCC6
reactome	R-HSA-8878171	REACTOME_TRANSCRIPTIONAL_REGULATION_BY_RUNX1	2	4.33969e-05	0.000539468	2.45434	23/357	136/5181	CR1/CSNK2B/CTLA4/CTSL/FOXP3/GATA3/H2AJ/H2AZ1/H2AZ2/IL2RA/PSMA1/PSMA2/PSMA6/PSMA7/PSMB1/PSMB3/PSMB4/PSMD13/PSMD9/RPS27A/SEM1/THBS1/UBB
reactome	R-HSA-3858494	REACTOME_BETA_CATENIN_INDEPENDENT_WNT_SIGNALING	2	5.0805e-05	0.000620854	2.90252	17/357	85/5181	CLTA/LEF1/NFATC1/PSMA1/PSMA2/PSMA6/PSMA7/PSMB1/PSMB3/PSMB4/PSMD13/PSMD9/RHOA/RPS27A/SEM1/TCF7/UBB
reactome	R-HSA-5632684	REACTOME_HEDGEHOG_ON_STATE	2	5.26092e-05	0.000632187	3.49378	13/357	54/5181	PSMA1/PSMA2/PSMA6/PSMA7/PSMB1/PSMB3/PSMB4/PSMD13/PSMD9/RBX1/RPS27A/SEM1/UBB
reactome	R-HSA-1236978	REACTOME_CROSS_PRESENTATION_OF_SOLUBLE_EXOGENOUS_ANTIGENS_ENDOSOMES	2	6.24988e-05	0.000738715	4.26841	10/357	34/5181	PSMA1/PSMA2/PSMA6/PSMA7/PSMB1/PSMB3/PSMB4/PSMD13/PSMD9/SEM1
reactome	R-HSA-351202	REACTOME_METABOLISM_OF_POLYAMINES	2	6.86403e-05	0.000786035	3.89363	11/357	41/5181	PSMA1/PSMA2/PSMA6/PSMA7/PSMB1/PSMB3/PSMB4/PSMD13/PSMD9/SEM1/SMS
reactome	R-HSA-5619084	REACTOME_ABC_TRANSPORTER_DISORDERS	2	6.86827e-05	0.000786035	3.62815	12/357	48/5181	PSMA1/PSMA2/PSMA6/PSMA7/PSMB1/PSMB3/PSMB4/PSMD13/PSMD9/RPS27A/SEM1/UBB
reactome	R-HSA-2871837	REACTOME_FCERI_MEDIATED_NF_KB_ACTIVATION	2	7.04646e-05	0.000793827	3.22502	14/357	63/5181	NFKBIA/PSMA1/PSMA2/PSMA6/PSMA7/PSMB1/PSMB3/PSMB4/PSMD13/PSMD9/RPS27A/SEM1/UBB/UBE2N
reactome	R-HSA-9013694	REACTOME_SIGNALING_BY_NOTCH4	2	7.90697e-05	0.000877066	3.369	13/357	56/5181	PSMA1/PSMA2/PSMA6/PSMA7/PSMB1/PSMB3/PSMB4/PSMD13/PSMD9/RBX1/RPS27A/SEM1/UBB
reactome	R-HSA-5689603	REACTOME_UCH_PROTEINASES	2	8.46561e-05	0.000924803	3.17463	14/357	64/5181	ACTB/PSMA1/PSMA2/PSMA6/PSMA7/PSMB1/PSMB3/PSMB4/PSMD13/PSMD9/RPS27A/RUVBL1/SEM1/UBB
reactome	R-HSA-5668541	REACTOME_TNFR2_NON_CANONICAL_NF_KB_PATHWAY	2	9.6162e-05	0.00103482	3.30989	13/357	57/5181	LTB/PSMA1/PSMA2/PSMA6/PSMA7/PSMB1/PSMB3/PSMB4/PSMD13/PSMD9/RPS27A/SEM1/UBB
reactome	R-HSA-162909	REACTOME_HOST_INTERACTIONS_OF_HIV_FACTORS	2	9.9482e-05	0.0010548	2.66558	18/357	98/5181	AP1S1/CD4/HMGA1/PPIA/PSMA1/PSMA2/PSMA6/PSMA7/PSMB1/PSMB3/PSMB4/PSMD13/PSMD9/RBX1/RPS27A/SEM1/SLC25A43/UBB
reactome	R-HSA-9020702	REACTOME_INTERLEUKIN_1_SIGNALING	2	0.000101753	0.00106325	2.98204	15/357	73/5181	NFKBIA/PSMA1/PSMA2/PSMA6/PSMA7/PSMB1/PSMB3/PSMB4/PSMD13/PSMD9/RBX1/RPS27A/SEM1/UBB/UBE2N
reactome	R-HSA-202403	REACTOME_TCR_SIGNALING	2	0.000108049	0.0011129	2.74127	17/357	90/5181	CD3E/CD4/NFKBIA/PSMA1/PSMA2/PSMA6/PSMA7/PSMB1/PSMB3/PSMB4/PSMD13/PSMD9/RPS27A/SEM1/TRAT1/UBB/UBE2N
reactome	R-HSA-162906	REACTOME_HIV_INFECTION	2	0.000134858	0.00136948	2.15616	26/357	175/5181	AP1S1/CD4/CXCR4/GTF2F1/HMGA1/NCBP2/POLR2G/POLR2J/PPIA/PSMA1/PSMA2/PSMA6/PSMA7/PSMB1/PSMB3/PSMB4/PSMD13/PSMD9/RBX1/RPS27A/SEM1/SLC25A43/SUPT4H1/UBB/XRCC5/XRCC6
reactome	R-HSA-9694635	REACTOME_TRANSLATION_OF_SARS_COV_2_STRUCTURAL_PROTEINS	2	0.000137746	0.00137937	3.92233	10/357	37/5181	DAD1/DDOST/GANAB/PARP6/RPN1/RPN2/RPS27A/ST6GAL1/UBB/UBE2I
reactome	R-HSA-69052	REACTOME_SWITCHING_OF_ORIGINS_TO_A_POST_REPLICATIVE_STATE	2	0.000143159	0.00141394	3.03248	14/357	67/5181	CDT1/PSMA1/PSMA2/PSMA6/PSMA7/PSMB1/PSMB3/PSMB4/PSMD13/PSMD9/RBX1/RPS27A/SEM1/UBB
reactome	R-HSA-5607764	REACTOME_CLEC7A_DECTIN_1_SIGNALING	2	0.000164284	0.00160066	2.86433	15/357	76/5181	NFATC1/NFKBIA/PSMA1/PSMA2/PSMA6/PSMA7/PSMB1/PSMB3/PSMB4/PSMD13/PSMD9/RPS27A/SEM1/UBB/UBE2N
reactome	R-HSA-69656	REACTOME_CYCLIN_A_CDK2_ASSOCIATED_EVENTS_AT_S_PHASE_ENTRY	2	0.000167932	0.00161439	3.1444	13/357	60/5181	PSMA1/PSMA2/PSMA6/PSMA7/PSMB1/PSMB3/PSMB4/PSMD13/PSMD9/RPS27A/SEM1/TFDP1/UBB
reactome	R-HSA-195721	REACTOME_SIGNALING_BY_WNT	2	0.000172658	0.00163798	2.20445	24/357	158/5181	CLTA/CSNK2B/DACT1/H2AJ/H2AZ1/H2AZ2/LEF1/NFATC1/PSMA1/PSMA2/PSMA6/PSMA7/PSMB1/PSMB3/PSMB4/PSMD13/PSMD9/RBX1/RHOA/RPS27A/RUVBL1/SEM1/TCF7/UBB
reactome	R-HSA-983705	REACTOME_SIGNALING_BY_THE_B_CELL_RECEPTOR_BCR	2	0.000188671	0.00176664	2.62462	17/357	94/5181	CD79A/IGHM/NFATC1/NFKBIA/PPIA/PSMA1/PSMA2/PSMA6/PSMA7/PSMB1/PSMB3/PSMB4/PSMD13/PSMD9/RPS27A/SEM1/UBB
reactome	R-HSA-69306	REACTOME_DNA_REPLICATION	2	0.000192921	0.00178328	2.53618	18/357	103/5181	CDT1/H2AJ/H2AZ1/H2AZ2/PSMA1/PSMA2/PSMA6/PSMA7/PSMB1/PSMB3/PSMB4/PSMD13/PSMD9/RBX1/RPA3/RPS27A/SEM1/UBB
reactome	R-HSA-5368287	REACTOME_MITOCHONDRIAL_TRANSLATION	2	0.0002319	0.00211646	3.22502	12/357	54/5181	MRPL10/MRPL11/MRPL13/MRPL23/MRPL37/MRPL41/MRPL43/MRPL47/MRPL51/MRPS18A/OXA1L/TUFM
reactome	R-HSA-5687128	REACTOME_MAPK6_MAPK4_SIGNALING	2	0.000238036	0.0021453	3.04297	13/357	62/5181	CDC42/PSMA1/PSMA2/PSMA6/PSMA7/PSMB1/PSMB3/PSMB4/PSMD13/PSMD9/RPS27A/SEM1/UBB
reactome	R-HSA-174178	REACTOME_APC_C_CDH1_MEDIATED_DEGRADATION_OF_CDC20_AND_OTHER_APC_C_CDH1_TARGETED_PROTEINS_IN_LATE_MITOSIS_EARLY_G1	2	0.000278568	0.0024796	3.16639	12/357	55/5181	PSMA1/PSMA2/PSMA6/PSMA7/PSMB1/PSMB3/PSMB4/PSMD13/PSMD9/RPS27A/SEM1/UBB
reactome	R-HSA-9694516	REACTOME_SARS_COV_2_INFECTION	2	0.000553851	0.00486983	3.13017	11/357	51/5181	CTSL/DAD1/DDOST/GANAB/PARP6/RPN1/RPN2/RPS27A/ST6GAL1/UBB/UBE2I
reactome	R-HSA-5610787	REACTOME_HEDGEHOG_OFF_STATE	2	0.000615936	0.00535048	2.77447	13/357	68/5181	PSMA1/PSMA2/PSMA6/PSMA7/PSMB1/PSMB3/PSMB4/PSMD13/PSMD9/RBX1/RPS27A/SEM1/UBB
reactome	R-HSA-8949613	REACTOME_CRISTAE_FORMATION	2	0.000661622	0.00567893	5.1221	6/357	17/5181	ATP5F1A/ATP5F1C/ATP5MC2/ATP5MC3/ATP5ME/ATP5PD
reactome	R-HSA-72172	REACTOME_MRNA_SPLICING	2	0.000763858	0.00647932	2.11642	21/357	144/5181	ALYREF/EFTUD2/GTF2F1/HNRNPC/HNRNPH2/HNRNPL/LSM2/NCBP2/NUDT21/PCBP1/POLR2G/POLR2J/PPIL3/SF3B3/SF3B4/SF3B6/SNRPB/SNRPE/SNU13/TXNL4A/YBX1
reactome	R-HSA-446353	REACTOME_CELL_EXTRACELLULAR_MATRIX_INTERACTIONS	2	0.000798235	0.00669218	6.04692	5/357	12/5181	ACTB/ACTG1/ACTN1/ITGB1/RSU1
reactome	R-HSA-8878166	REACTOME_TRANSCRIPTIONAL_REGULATION_BY_RUNX2	2	0.000821871	0.00681114	2.6952	13/357	70/5181	PSMA1/PSMA2/PSMA6/PSMA7/PSMB1/PSMB3/PSMB4/PSMD13/PSMD9/RBX1/RPS27A/SEM1/UBB
reactome	R-HSA-450531	REACTOME_REGULATION_OF_MRNA_STABILITY_BY_PROTEINS_THAT_BIND_AU_RICH_ELEMENTS	2	0.000884492	0.0072468	2.80889	12/357	62/5181	PSMA1/PSMA2/PSMA6/PSMA7/PSMB1/PSMB3/PSMB4/PSMD13/PSMD9/RPS27A/SEM1/UBB
reactome	R-HSA-69239	REACTOME_SYNTHESIS_OF_DNA	2	0.000968471	0.0078457	2.44594	15/357	89/5181	CDT1/PSMA1/PSMA2/PSMA6/PSMA7/PSMB1/PSMB3/PSMB4/PSMD13/PSMD9/RBX1/RPA3/RPS27A/SEM1/UBB
reactome	R-HSA-446652	REACTOME_INTERLEUKIN_1_FAMILY_SIGNALING	2	0.00109095	0.00873973	2.41877	15/357	90/5181	NFKBIA/PSMA1/PSMA2/PSMA6/PSMA7/PSMB1/PSMB3/PSMB4/PSMD13/PSMD9/RBX1/RPS27A/SEM1/UBB/UBE2N
reactome	R-HSA-382556	REACTOME_ABC_FAMILY_PROTEINS_MEDIATED_TRANSPORT	2	0.00118663	0.00929954	2.72111	12/357	64/5181	PSMA1/PSMA2/PSMA6/PSMA7/PSMB1/PSMB3/PSMB4/PSMD13/PSMD9/RPS27A/SEM1/UBB
reactome	R-HSA-174143	REACTOME_APC_C_MEDIATED_DEGRADATION_OF_CELL_CYCLE_PROTEINS	2	0.00118663	0.00929954	2.72111	12/357	64/5181	PSMA1/PSMA2/PSMA6/PSMA7/PSMB1/PSMB3/PSMB4/PSMD13/PSMD9/RPS27A/SEM1/UBB
gene_ontology	GO:0002181	GOBP_CYTOPLASMIC_TRANSLATION	2	1.27474e-44	3.59094e-41	9.83065	56/434	96/7314	CPEB2/EIF3D/EIF3I/EIF3M/EIF4B/EIF4H/PARP6/RPL10A/RPL13/RPL13A/RPL15/RPL18/RPL19/RPL22/RPL22L1/RPL24/RPL26/RPL27/RPL27A/RPL28/RPL3/RPL30/RPL31/RPL35/RPL36/RPL36AL/RPL37A/RPL38/RPL39/RPL4/RPL6/RPL7/RPL7A/RPL8/RPL9/RPLP1/RPLP2/RPS11/RPS12/RPS13/RPS14/RPS16/RPS19/RPS21/RPS23/RPS24/RPS27A/RPS28/RPS29/RPS3/RPS4X/RPS5/RPS7/RPS8/RPSA/YBX1
gene_ontology	GO:0043043	GOBP_PEPTIDE_BIOSYNTHETIC_PROCESS	2	3.59082e-28	5.05767e-25	3.54376	90/434	428/7314	C1QBP/CPEB2/EEF1A1/EEF1B2/EEF1G/EEF2/EIF3D/EIF3E/EIF3F/EIF3G/EIF3I/EIF3K/EIF3L/EIF3M/EIF4B/EIF4H/EIF6/GAPDH/MKNK2/MRPL10/MRPL11/MRPL13/MRPL23/MRPL37/MRPL41/MRPL43/MRPL47/MRPL51/MRPS18A/NCBP2/PARP6/POLR2G/QARS1/RACK1/RHOA/RPL10A/RPL13/RPL13A/RPL15/RPL18/RPL19/RPL22/RPL22L1/RPL24/RPL26/RPL27/RPL27A/RPL28/RPL3/RPL30/RPL31/RPL35/RPL36/RPL36AL/RPL37A/RPL38/RPL39/RPL4/RPL6/RPL7/RPL7A/RPL8/RPL9/RPLP1/RP…
gene_ontology	GO:0046034	GOBP_ATP_METABOLIC_PROCESS	2	9.87432e-12	9.27199e-09	3.93636	32/434	137/7314	ALDOC/ATP5F1A/ATP5F1C/ATP5IF1/ATP5MC2/ATP5MC3/ATP5ME/ATP5PD/COX4I1/COX5A/EIF6/GAPDH/GHITM/GPI/LDHA/NDUFA1/NDUFA4/NDUFA9/NDUFB1/NDUFB4/NDUFB5/NDUFB8/NDUFB9/NDUFS4/NDUFS6/OLA1/PARK7/PARP6/PGAM1/PGK1/RHOA/UQCRB
gene_ontology	GO:0009060	GOBP_AEROBIC_RESPIRATION	2	3.17031e-11	2.23269e-08	4.37518	27/434	104/7314	ADSL/ATP5F1A/ATP5F1C/ATP5ME/ATP5PD/COX4I1/COX5A/CS/FH/GHITM/IDH2/MDH1/MDH2/NDUFA1/NDUFA4/NDUFA9/NDUFB1/NDUFB4/NDUFB5/NDUFB8/NDUFB9/NDUFS4/NDUFS6/OXA1L/PARK7/RHOA/UQCRB
gene_ontology	GO:0006119	GOBP_OXIDATIVE_PHOSPHORYLATION	2	8.20451e-10	4.62242e-07	5.03061	20/434	67/7314	ATP5F1A/ATP5F1C/ATP5ME/ATP5PD/COX4I1/COX5A/GHITM/NDUFA1/NDUFA4/NDUFA9/NDUFB1/NDUFB4/NDUFB5/NDUFB8/NDUFB9/NDUFS4/NDUFS6/PARK7/RHOA/UQCRB
gene_ontology	GO:0045333	GOBP_CELLULAR_RESPIRATION	2	1.03005e-09	4.83606e-07	3.68649	28/434	128/7314	ADSL/ATP5F1A/ATP5F1C/ATP5ME/ATP5PD/COX4I1/COX5A/CS/ETFB/FH/GHITM/IDH2/MDH1/MDH2/NDUFA1/NDUFA4/NDUFA9/NDUFB1/NDUFB4/NDUFB5/NDUFB8/NDUFB9/NDUFS4/NDUFS6/OXA1L/PARK7/RHOA/UQCRB
gene_ontology	GO:0006091	GOBP_GENERATION_OF_PRECURSOR_METABOLITES_AND_ENERGY	2	4.36518e-09	1.75667e-06	2.67812	41/434	258/7314	ADH5/ADSL/ALDOC/ATP5F1A/ATP5F1C/ATP5IF1/ATP5ME/ATP5PD/COX4I1/COX5A/COX6C/CS/EIF6/ETFB/FH/GAPDH/GHITM/GPI/IDH2/LDHA/MDH1/MDH2/NDUFA1/NDUFA4/NDUFA9/NDUFB1/NDUFB4/NDUFB5/NDUFB8/NDUFB9/NDUFS4/NDUFS6/OXA1L/PARK7/PARP6/PGAM1/PGK1/PHB2/PHGDH/RHOA/UQCRB
gene_ontology	GO:0042773	GOBP_ATP_SYNTHESIS_COUPLED_ELECTRON_TRANSPORT	2	1.46528e-08	5.15963e-06	5.74518	15/434	44/7314	COX4I1/COX5A/GHITM/NDUFA1/NDUFA4/NDUFA9/NDUFB1/NDUFB4/NDUFB5/NDUFB8/NDUFB9/NDUFS4/NDUFS6/PARK7/UQCRB
gene_ontology	GO:0042255	GOBP_RIBOSOME_ASSEMBLY	2	4.20309e-08	1.31557e-05	6.25951	13/434	35/7314	C1QBP/EIF6/RPL24/RPL3/RPL38/RPL6/RPS14/RPS19/RPS27L/RPS28/RPS5/RPSA/XRCC5
gene_ontology	GO:0000028	GOBP_RIBOSOMAL_SMALL_SUBUNIT_ASSEMBLY	2	5.78617e-08	1.62996e-05	11.235	8/434	12/7314	RPL38/RPS14/RPS19/RPS27L/RPS28/RPS5/RPSA/XRCC5
gene_ontology	GO:0022904	GOBP_RESPIRATORY_ELECTRON_TRANSPORT_CHAIN	2	8.2711e-08	2.11815e-05	4.81501	16/434	56/7314	COX4I1/COX5A/ETFB/GHITM/NDUFA1/NDUFA4/NDUFA9/NDUFB1/NDUFB4/NDUFB5/NDUFB8/NDUFB9/NDUFS4/NDUFS6/PARK7/UQCRB
gene_ontology	GO:0006120	GOBP_MITOCHONDRIAL_ELECTRON_TRANSPORT_NADH_TO_UBIQUINONE	2	9.72169e-08	2.28217e-05	7.12992	11/434	26/7314	NDUFA1/NDUFA4/NDUFA9/NDUFB1/NDUFB4/NDUFB5/NDUFB8/NDUFB9/NDUFS4/NDUFS6/PARK7
gene_ontology	GO:0010257	GOBP_NADH_DEHYDROGENASE_COMPLEX_ASSEMBLY	2	2.71546e-07	5.88418e-05	5.94795	12/434	34/7314	COA1/NDUFA1/NDUFA11/NDUFA9/NDUFAF8/NDUFB1/NDUFB4/NDUFB5/NDUFB8/NDUFB9/NDUFS4/OXA1L
gene_ontology	GO:0015980	GOBP_ENERGY_DERIVATION_BY_OXIDATION_OF_ORGANIC_COMPOUNDS	2	3.92178e-07	7.89118e-05	2.8426	28/434	166/7314	ADSL/ATP5F1A/ATP5F1C/ATP5ME/ATP5PD/COX4I1/COX5A/CS/ETFB/FH/GHITM/IDH2/MDH1/MDH2/NDUFA1/NDUFA4/NDUFA9/NDUFB1/NDUFB4/NDUFB5/NDUFB8/NDUFB9/NDUFS4/NDUFS6/OXA1L/PARK7/RHOA/UQCRB
gene_ontology	GO:0042273	GOBP_RIBOSOMAL_LARGE_SUBUNIT_BIOGENESIS	2	6.71961e-07	0.000126194	5.09495	13/434	43/7314	EIF6/NHP2/RPL10A/RPL24/RPL26/RPL3/RPL35/RPL38/RPL6/RPL7/RPL7A/RSL24D1/SNU13
gene_ontology	GO:0022613	GOBP_RIBONUCLEOPROTEIN_COMPLEX_BIOGENESIS	2	7.54228e-07	0.000132791	2.2361	41/434	309/7314	C1QBP/CLNS1A/EIF4B/EIF4H/EIF6/FBL/LSM2/NHP2/NPM3/NUDT21/RBFA/RPL10A/RPL13A/RPL24/RPL26/RPL27/RPL3/RPL35/RPL38/RPL6/RPL7/RPL7A/RPS14/RPS16/RPS19/RPS21/RPS24/RPS27L/RPS28/RPS5/RPS7/RPS8/RPSA/RSL24D1/RUVBL1/SNRPB/SNRPE/SNU13/TRMT112/TXNL4A/XRCC5
gene_ontology	GO:0042274	GOBP_RIBOSOMAL_SMALL_SUBUNIT_BIOGENESIS	2	9.26992e-07	0.000153608	4.62619	14/434	51/7314	RPL38/RPS14/RPS16/RPS19/RPS21/RPS24/RPS27L/RPS28/RPS5/RPS7/RPS8/RPSA/SNU13/XRCC5
gene_ontology	GO:0022900	GOBP_ELECTRON_TRANSPORT_CHAIN	2	1.0005e-06	0.000156578	3.69934	18/434	82/7314	ADH5/COX4I1/COX5A/ETFB/GHITM/NDUFA1/NDUFA4/NDUFA9/NDUFB1/NDUFB4/NDUFB5/NDUFB8/NDUFB9/NDUFS4/NDUFS6/PARK7/PHGDH/UQCRB
gene_ontology	GO:1902600	GOBP_PROTON_TRANSMEMBRANE_TRANSPORT	2	1.85502e-06	0.00027503	3.90783	16/434	69/7314	ATP5F1A/ATP5F1C/ATP5MC2/ATP5MC3/ATP5ME/ATP5PD/ATP6V1G1/COX4I1/COX5A/COX7B/NDUFA4/PARK7/PHB2/SLC25A3/SLC25A43/UCP2
gene_ontology	GO:0071826	GOBP_RIBONUCLEOPROTEIN_COMPLEX_SUBUNIT_ORGANIZATION	2	3.20512e-06	0.000446511	2.8926	23/434	134/7314	CLNS1A/EIF4B/EIF4H/EIF6/LSM2/NUDT21/RPL13A/RPL24/RPL3/RPL38/RPL6/RPS14/RPS19/RPS27L/RPS28/RPS5/RPSA/RUVBL1/SNRPB/SNRPE/SNU13/TXNL4A/XRCC5
gene_ontology	GO:0033108	GOBP_MITOCHONDRIAL_RESPIRATORY_CHAIN_COMPLEX_ASSEMBLY	2	3.4752e-06	0.000446511	4.47108	13/434	49/7314	AIFM1/COA1/NDUFA1/NDUFA11/NDUFA9/NDUFAF8/NDUFB1/NDUFB4/NDUFB5/NDUFB8/NDUFB9/NDUFS4/OXA1L
gene_ontology	GO:0042254	GOBP_RIBOSOME_BIOGENESIS	2	3.48713e-06	0.000446511	2.41865	31/434	216/7314	C1QBP/EIF6/FBL/NHP2/NPM3/RBFA/RPL10A/RPL24/RPL26/RPL27/RPL3/RPL35/RPL38/RPL6/RPL7/RPL7A/RPS14/RPS16/RPS19/RPS21/RPS24/RPS27L/RPS28/RPS5/RPS7/RPS8/RPSA/RSL24D1/SNU13/TRMT112/XRCC5
gene_ontology	GO:0015986	GOBP_ATP_SYNTHESIS_COUPLED_PROTON_TRANSPORT	2	1.50959e-05	0.00184891	9.19229	6/434	11/7314	ATP5F1A/ATP5F1C/ATP5MC2/ATP5MC3/ATP5ME/ATP5PD
gene_ontology	GO:0006413	GOBP_TRANSLATIONAL_INITIATION	2	1.97861e-05	0.0023224	3.2883	16/434	82/7314	EIF3D/EIF3E/EIF3F/EIF3G/EIF3I/EIF3K/EIF3L/EIF3M/EIF4B/EIF4H/EIF6/NCBP2/POLR2G/RPL13A/RPS3/RPS5
gene_ontology	GO:0018196	GOBP_PEPTIDYL_ASPARAGINE_MODIFICATION	2	4.43063e-05	0.00499243	6.55376	7/434	18/7314	DAD1/DDOST/HIF1AN/OST4/RPN1/RPN2/ST6GAL1
gene_ontology	GO:1990542	GOBP_MITOCHONDRIAL_TRANSMEMBRANE_TRANSPORT	2	6.93675e-05	0.0075157	3.67692	12/434	55/7314	AIFM1/ATP5F1A/ATP5F1C/ATP5ME/ATP5PD/MPC2/SLC25A3/SLC25A43/SLC39A8/SMDT1/UCP2/VDAC1
gene_ontology	GO:0032703	GOBP_NEGATIVE_REGULATION_OF_INTERLEUKIN_2_PRODUCTION	2	8.41563e-05	0.0087803	7.22251	6/434	14/7314	CR1/EZR/FOXP3/GATA3/LAPTM5/TNFAIP3

## Sheet: Data_S6
Full parameter estimates, p-values, and FDR-corrected p-values by gene for agonism received effects, within vaccine timepoint
gene	rank β day0	rank β day1	rank β day3	rank β day7	rank var(β) day0	rank var(β) day1	rank var(β) day3	rank var(β) day7	rank p-value day0	rank p-value day1	rank p-value day3	rank p-value day7	rank FDR day0	rank FDR day1	rank FDR day3	rank FDR day7
A4GALT	-0.0494276	-0.0135444	-0.0405699	-0.0300528	0.00130272	0.00130907	0.00130272	0.00130907	0.17086	0.708142	0.261	0.406186	0.696453	0.857576	0.593024	0.517628
AAAS	0.0445399	0.0376952	0.021326	0.0156029	0.000228656	0.000230625	0.000228656	0.000230625	0.00322437	0.0130584	0.158444	0.30422	0.630418	0.492651	0.51699	0.470014
AACS	0.0156706	0.0213706	0.00436042	-0.0146353	0.000108441	0.000109851	0.000108441	0.000109851	0.132365	0.0414518	0.675415	0.162604	0.67903	0.556424	0.760571	0.376413
AAGAB	0.00592847	-0.0160197	-0.021511	-0.01869	0.000238924	0.000241933	0.000238924	0.000241933	0.701318	0.303045	0.164027	0.229517	0.823361	0.757149	0.523108	0.425904
AAK1	0.0136946	0.00753847	0.0212699	0.0060626	0.000226068	0.000228336	0.000226068	0.000228336	0.362394	0.617864	0.157173	0.688265	0.741791	0.842862	0.516519	0.626008
AAMDC	-0.00488057	-0.0133534	0.0199236	-0.00409086	0.00058824	0.000592918	0.00058824	0.000592918	0.840519	0.58342	0.411381	0.866581	0.846657	0.835739	0.659713	0.67445
AAMP	0.0082892	0.00730069	-1.34776e-05	-0.00476586	7.15207e-05	7.2496e-05	7.15207e-05	7.2496e-05	0.327007	0.391199	0.998728	0.575659	0.733423	0.794646	0.823649	0.586152
AAR2	-0.00342328	0.0196317	-0.00292915	-0.0079636	7.38119e-05	7.48762e-05	7.38119e-05	7.48762e-05	0.690295	0.0232834	0.733149	0.357407	0.821905	0.539805	0.77275	0.496267
AARS1	0.0146965	0.0156627	0.00988286	-0.0029877	7.66457e-05	7.74019e-05	7.66457e-05	7.74019e-05	0.0932133	0.0750276	0.258959	0.734162	0.656578	0.601632	0.591475	0.63959
AARS2	-0.00606789	0.0132998	0.00829785	0.0208604	0.000234478	0.000237866	0.000234478	0.000237866	0.691909	0.388502	0.587891	0.176196	0.821905	0.793958	0.731722	0.386831
AARSD1	0.0180955	0.00546984	0.01035	-0.00643409	0.000140867	0.00014266	0.000140867	0.00014266	0.12735	0.646985	0.383187	0.590104	0.67903	0.848842	0.647418	0.59073
AASDH	0.0114426	0.00513015	0.0353888	0.0301048	0.000349284	0.000353238	0.000349284	0.000353238	0.540368	0.784885	0.0582849	0.109205	0.789706	0.868272	0.419456	0.333435
AASDHPPT	0.00765863	0.00687635	0.0417418	0.022894	0.000374626	0.000380139	0.000374626	0.000380139	0.692336	0.724325	0.031036	0.240305	0.821905	0.862652	0.386179	0.432016
AASS	-0.00638041	-0.0157963	0.00179085	0.0459303	0.00096679	0.000971682	0.00096679	0.000971682	0.837414	0.612331	0.95407	0.140628	0.846657	0.842862	0.816427	0.359347
AATK	-0.0256838	-0.0256347	-0.04176	-0.0174213	0.00159853	0.00161288	0.00159853	0.00161288	0.520618	0.523277	0.296263	0.664441	0.787384	0.824174	0.609612	0.616502
ABAT	0.0145412	0.0273862	0.0138546	0.0098487	0.000395414	0.000399244	0.000395414	0.000399244	0.464617	0.170497	0.485969	0.622083	0.773751	0.69629	0.697658	0.601498
ABCA1	0.0404914	0.0227222	0.0217404	0.0695346	0.000778571	0.00078534	0.000778571	0.00078534	0.146736	0.417472	0.435894	0.0130919	0.683091	0.799397	0.674469	0.179522
ABCA2	0.026755	0.0109781	0.00538006	0.0130956	0.000538269	0.000541989	0.000538269	0.000541989	0.248828	0.637245	0.816621	0.573768	0.716238	0.846752	0.790781	0.585842
ABCA3	0.0106491	0.000265733	-0.00457697	0.0153614	0.000357286	0.000360579	0.000357286	0.000360579	0.573172	0.988835	0.80867	0.418534	0.795884	0.894046	0.789142	0.521869
ABCA5	0.0144814	0.0312354	0.0441279	0.0391148	0.00104996	0.00106329	0.00104996	0.00106329	0.654937	0.338113	0.173248	0.230319	0.815186	0.769846	0.529944	0.425909
ABCA6	-0.116264	-0.156485	-0.0646024	-0.0541702	0.00312294	0.00314079	0.00312294	0.00314079	0.0374818	0.00523429	0.247671	0.333751	0.630418	0.474181	0.585821	0.484098
ABCA7	-0.00246597	-0.0190671	-0.0186332	0.00647602	0.000198881	0.000201038	0.000198881	0.000201038	0.861189	0.178701	0.186411	0.647858	0.850131	0.698218	0.538886	0.610931
ABCB10	0.0127254	0.0286429	0.0299498	0.0380733	0.000211563	0.000213803	0.000211563	0.000213803	0.381634	0.0501256	0.0394859	0.00921871	0.745723	0.570477	0.390789	0.15977
ABCB7	-0.0110199	-0.00786456	-0.000133769	0.000768035	8.55312e-05	8.66749e-05	8.55312e-05	8.66749e-05	0.233436	0.398251	0.98846	0.934252	0.713708	0.798455	0.822846	0.690233
ABCB8	0.0274289	0.0371511	0.0165693	-0.0148031	0.000241653	0.000244569	0.000241653	0.000244569	0.0776548	0.0175211	0.286477	0.343859	0.647823	0.528428	0.604994	0.48963
ABCC1	-0.00142852	0.00883109	-0.0110568	0.0143446	0.00011182	0.000113089	0.00011182	0.000113089	0.89254	0.406295	0.295742	0.17737	0.853901	0.799274	0.60929	0.387593
ABCC10	0.00666294	-0.00654652	-0.00437604	0.0205825	0.000181504	0.000183858	0.000181504	0.000183858	0.620908	0.629236	0.74532	0.129027	0.807069	0.844538	0.77424	0.3514
ABCC2	-0.000554405	-0.00816057	0.01229	-0.000864185	0.000286671	0.000288876	0.000286671	0.000288876	0.973879	0.63113	0.467919	0.959449	0.863163	0.845568	0.690273	0.695023
ABCC3	-0.0494041	-0.0484952	-0.0261543	-0.00705026	0.00132155	0.00132973	0.00132155	0.00132973	0.174145	0.183554	0.471864	0.846692	0.698515	0.70213	0.69182	0.670609
ABCC4	0.00132676	-0.005137	0.0283767	0.0382086	0.000345738	0.000349111	0.000345738	0.000349111	0.943116	0.783367	0.12698	0.0408612	0.860048	0.867792	0.490589	0.245791
ABCC5	0.00943249	0.00210497	0.00513736	0.0276741	0.000189828	0.000191974	0.000189828	0.000191974	0.493587	0.879247	0.709244	0.0457879	0.78192	0.885002	0.768957	0.25769
ABCD1	-0.0219646	-0.0152784	-0.0252993	-0.00364585	0.000199253	0.00020121	0.000199253	0.00020121	0.119698	0.281438	0.073088	0.79716	0.67903	0.746196	0.434558	0.657808
ABCD3	-0.00711349	-0.00028294	0.0171014	0.00207557	0.000158896	0.000161246	0.000158896	0.000161246	0.572536	0.982223	0.174886	0.870162	0.795884	0.89401	0.531512	0.6751
ABCD4	0.0279695	0.01607	0.0110981	0.0342947	0.000190589	0.000193221	0.000190589	0.000193221	0.0427667	0.247648	0.421457	0.0136184	0.630418	0.734514	0.666661	0.18197
ABCE1	0.0112771	0.00878595	0.0335169	0.0202131	0.000131828	0.000133707	0.000131828	0.000133707	0.32601	0.447361	0.00350962	0.0804537	0.733423	0.810303	0.366318	0.306726
ABCF1	0.0092897	0.00528925	-0.00708644	-0.00465058	6.5622e-05	6.63242e-05	6.5622e-05	6.63242e-05	0.251476	0.516035	0.381689	0.567968	0.716238	0.822292	0.647055	0.584313
ABCF2	0.00309284	0.0211924	0.00131602	0.00270831	5.47064e-05	5.55124e-05	5.47064e-05	5.55124e-05	0.675833	0.00445005	0.85878	0.716232	0.819379	0.474181	0.796977	0.634398
ABCG1	0.0502637	0.0460854	0.0608457	0.05305	0.000521472	0.000526667	0.000521472	0.000526667	0.0277293	0.0446277	0.00771043	0.0207984	0.630418	0.556424	0.366318	0.210851
ABCG2	0.00525249	0.0121679	-0.00250951	-0.00731144	0.000229865	0.000232086	0.000229865	0.000232086	0.729011	0.424459	0.868534	0.631277	0.828928	0.80103	0.79816	0.604499
ABHD11	0.00355834	0.010874	-0.0144642	-0.00511453	0.000241334	0.00024406	0.000241334	0.00024406	0.818827	0.486397	0.351814	0.743378	0.844136	0.818178	0.632985	0.642539
ABHD12	0.00834973	0.000230852	0.00551584	0.000600227	5.36459e-05	5.42465e-05	5.36459e-05	5.42465e-05	0.254287	0.974996	0.451399	0.935049	0.716238	0.893437	0.683468	0.690233
ABHD13	-0.00903927	0.0041377	0.0433587	0.0154141	0.000554065	0.000561555	0.000554065	0.000561555	0.700964	0.861388	0.0654711	0.515393	0.823194	0.881367	0.423839	0.563319
ABHD14B	0.0126327	0.0118235	0.00531767	0.00113077	0.000157585	0.000159346	0.000157585	0.000159346	0.314257	0.348939	0.671852	0.928622	0.73208	0.773212	0.758878	0.688791
ABHD15	0.0230686	0.00607722	-0.0183216	-0.0179844	0.000382646	0.00038733	0.000382646	0.00038733	0.23828	0.757481	0.348951	0.360818	0.713708	0.866956	0.631666	0.496826
ABHD16A	0.00215404	-0.00566718	-0.0132295	0.0159282	0.000112324	0.000113933	0.000112324	0.000113933	0.838944	0.595463	0.211934	0.135632	0.846657	0.840616	0.560066	0.357026
ABHD17A	0.0250863	0.0262143	0.0109316	0.0041616	0.000164557	0.000166105	0.000164557	0.000166105	0.0505133	0.0419533	0.394122	0.74677	0.63217	0.556424	0.653843	0.6441
ABHD17B	-0.0246135	-0.000708639	0.00778545	-0.00664035	0.000225285	0.000227709	0.000225285	0.000227709	0.101034	0.962545	0.603969	0.659902	0.672294	0.893233	0.738504	0.615455
ABHD18	0.0118811	-0.00997292	-0.00706139	0.0119695	0.000333942	0.000338112	0.000333942	0.000338112	0.515589	0.587567	0.699189	0.515082	0.78602	0.837148	0.76736	0.563202
ABHD2	-0.0123903	-0.00189856	-0.00542431	-0.00850057	0.000287505	0.000291127	0.000287505	0.000291127	0.464943	0.911401	0.74904	0.618341	0.773751	0.888542	0.774867	0.599891
ABHD3	0.00645231	-0.0181061	0.0119944	0.00723457	0.000303834	0.000307445	0.000303834	0.000307445	0.711259	0.30178	0.49138	0.6799	0.824204	0.756801	0.697658	0.623089
ABHD4	0.00102299	-0.0187932	-0.00256505	-0.00715073	0.000131213	0.000132701	0.000131213	0.000132701	0.928838	0.102803	0.822814	0.534768	0.858603	0.640244	0.790814	0.572271
ABHD5	-0.0325417	-0.0207415	-0.0210203	-0.029666	0.0004874	0.000493694	0.0004874	0.000493694	0.140482	0.350566	0.341032	0.181827	0.67903	0.773212	0.629522	0.391601
ABHD6	-0.0022127	0.00615442	-0.015008	-0.00214536	0.000187798	0.000190204	0.000187798	0.000190204	0.871727	0.655417	0.273448	0.876382	0.851365	0.848842	0.601699	0.675996
ABHD8	0.0123375	0.0223735	0.0047482	-0.0220513	0.0001583	0.000160506	0.0001583	0.000160506	0.326796	0.0773981	0.705885	0.0817621	0.733423	0.603718	0.768957	0.307468
ABI1	-0.0123072	-0.00465639	0.00792584	0.00760013	0.000175521	0.000177818	0.000175521	0.000177818	0.352913	0.726947	0.549675	0.568715	0.740103	0.862652	0.715777	0.584618
ABI3	-0.0162737	-0.0117987	-0.0211577	-0.00550866	0.000280993	0.00028333	0.000280993	0.00028333	0.331637	0.483332	0.206886	0.743467	0.735398	0.818178	0.556766	0.642539
ABL1	0.0116656	0.00935313	-0.0080923	-0.0104111	9.35729e-05	9.4889e-05	9.35729e-05	9.4889e-05	0.227836	0.336969	0.40284	0.285167	0.710749	0.769846	0.656469	0.458141
ABL2	0.0177955	-0.0136073	0.028344	0.0419755	0.000406694	0.000411594	0.000406694	0.000411594	0.377548	0.502404	0.159876	0.0385457	0.743147	0.818502	0.51797	0.243694
ABLIM1	-0.00591333	-0.0124705	-0.0103659	-0.00866504	0.000349706	0.000352169	0.000349706	0.000352169	0.75184	0.506356	0.579363	0.64427	0.831633	0.820706	0.727946	0.60922
ABLIM3	-0.137534	-0.15927	-0.152156	-0.0783099	0.00378886	0.00382253	0.00378886	0.00382253	0.0254583	0.00999272	0.013439	0.205297	0.630418	0.48809	0.373302	0.410394
ABR	0.00579092	-0.00106925	-0.00900747	-7.91372e-05	7.85176e-05	7.9157e-05	7.85176e-05	7.9157e-05	0.513416	0.90434	0.309378	0.992903	0.785524	0.887536	0.618286	0.702899
ABRAXAS1	0.00455507	-0.0111345	0.0372592	0.0161868	0.000222212	0.000225139	0.000222212	0.000225139	0.759932	0.458043	0.0124375	0.280684	0.832364	0.812041	0.373302	0.45616
ABRAXAS2	-0.0031633	5.24896e-05	0.0134717	-0.00212583	0.000107783	0.000109232	0.000107783	0.000109232	0.760599	0.995993	0.19442	0.838822	0.832364	0.895427	0.546943	0.669036
ABTB1	0.0138648	0.00176219	-0.00237297	0.0290854	0.000327792	0.000331546	0.000327792	0.000331546	0.443795	0.922902	0.895722	0.110185	0.768033	0.890902	0.805814	0.334423
ACAA1	-0.00756606	-0.0108271	-0.00767059	0.00290306	0.000183011	0.000185168	0.000183011	0.000185168	0.575969	0.426228	0.570708	0.831061	0.796974	0.80103	0.724641	0.667901
ACAA2	0.00194994	0.000346784	-0.00874663	0.0027857	0.000104879	0.000106379	0.000104879	0.000106379	0.848992	0.973178	0.393062	0.787092	0.848458	0.893437	0.652718	0.654973
ACAD10	-0.0543691	-0.0456602	-0.0368119	-0.0295003	0.00084196	0.000847712	0.00084196	0.000847712	0.0609682	0.116824	0.204565	0.310957	0.640856	0.661083	0.554135	0.473431
ACAD8	-0.0083489	0.0144871	0.00987823	0.0355707	0.000192361	0.00019516	0.000192361	0.00019516	0.547198	0.299728	0.476322	0.0108895	0.791658	0.756627	0.693908	0.171519
ACAD9	0.0150493	0.0215612	0.00589117	-0.00394229	0.000169136	0.000171058	0.000169136	0.000171058	0.2472	0.0992402	0.65056	0.763092	0.715072	0.63403	0.752827	0.64752
ACADM	0.0155844	0.0223555	0.018185	0.000989373	0.00016375	0.000165888	0.00016375	0.000165888	0.223276	0.082615	0.155289	0.93877	0.710749	0.617924	0.516519	0.690799
ACADSB	0.019273	0.0238193	0.0143956	0.0225051	9.53322e-05	9.65702e-05	9.53322e-05	9.65702e-05	0.0483909	0.0153566	0.140379	0.0220142	0.63217	0.518443	0.503372	0.213052
ACADVL	0.0073335	-0.00880498	-0.0110629	-0.00196468	0.00010809	0.000109521	0.00010809	0.000109521	0.48058	0.40015	0.287289	0.851086	0.777505	0.798947	0.604994	0.671314
ACAP1	0.0257106	0.017058	0.00757601	0.0130504	0.000189925	0.000191853	0.000189925	0.000191853	0.0620963	0.218127	0.582505	0.346093	0.640856	0.723766	0.728454	0.49107
ACAP2	-0.0119768	0.000484811	0.0105272	0.00721926	7.26906e-05	7.37389e-05	7.26906e-05	7.37389e-05	0.160092	0.954977	0.216928	0.400513	0.694178	0.892179	0.564884	0.515498
ACAP3	0.0253621	0.00315076	0.00257166	0.0355199	0.000348658	0.000351635	0.000348658	0.000351635	0.174378	0.866565	0.890457	0.0581984	0.698515	0.883144	0.804829	0.279428
ACBD3	0.000523881	-0.00035575	0.00284013	0.00319739	3.5753e-05	3.62816e-05	3.5753e-05	3.62816e-05	0.930183	0.952903	0.634796	0.595539	0.858603	0.892179	0.746104	0.593001
ACBD4	0.0160648	0.00726495	0.0140214	0.0248691	0.000209222	0.000212155	0.000209222	0.000212155	0.266725	0.617937	0.332364	0.0877497	0.719343	0.842862	0.625462	0.314786
ACBD5	0.0122622	0.0229482	0.027757	0.0304127	0.000255397	0.000258959	0.000255397	0.000258959	0.442908	0.153855	0.082412	0.0587711	0.768033	0.682672	0.443588	0.280605
ACBD6	0.0162066	0.0118904	0.0207307	0.00169618	0.000163385	0.000165624	0.000163385	0.000165624	0.204832	0.355528	0.104836	0.895144	0.707267	0.777643	0.46173	0.680408
ACD	-0.00402539	0.0164063	-0.00556101	0.00330513	0.000194111	0.000196589	0.000194111	0.000196589	0.77264	0.241951	0.689788	0.813645	0.834079	0.731677	0.764436	0.663589
ACER3	0.00954328	0.00906372	0.0129569	0.0204786	0.000307917	0.00031207	0.000307917	0.00031207	0.586543	0.607899	0.460278	0.246357	0.798844	0.842862	0.686954	0.435152
ACIN1	0.00574654	-0.000696728	-0.00413314	0.013503	7.62579e-05	7.71968e-05	7.62579e-05	7.71968e-05	0.510501	0.936795	0.635998	0.124332	0.785524	0.891203	0.746168	0.347762
ACLY	0.00234994	0.00417452	-0.00182004	0.000913167	3.68622e-05	3.72586e-05	3.68622e-05	3.72586e-05	0.69872	0.494038	0.764351	0.881079	0.822934	0.818178	0.779964	0.676997
ACO1	-0.00378486	0.00191435	-0.0160594	0.0287452	0.0001284	0.000130029	0.0001284	0.000130029	0.738367	0.866677	0.156409	0.0117077	0.830031	0.883144	0.516519	0.173211
ACO2	0.0180881	0.00793867	0.00223213	-0.0013025	5.15049e-05	5.20853e-05	5.15049e-05	5.20853e-05	0.0117223	0.271335	0.755782	0.856778	0.630418	0.744994	0.776882	0.673127
ACOT11	0.0636919	0.0473968	0.0213963	0.0599999	0.000997398	0.00100094	0.000997398	0.00100094	0.0437228	0.134104	0.498094	0.057898	0.630418	0.673517	0.700043	0.279143
ACOT13	0.00795077	-0.00747497	-0.00197284	-0.00429073	0.000296055	0.000299656	0.000296055	0.000299656	0.644019	0.665876	0.908716	0.804237	0.812787	0.850839	0.807566	0.65982
ACOT7	0.0157135	-0.0086599	-0.0159282	-0.037784	0.000492037	0.000496875	0.000492037	0.000496875	0.478701	0.697647	0.472714	0.0900648	0.777252	0.854595	0.691842	0.315835
ACOT8	0.0104229	0.0261987	0.00498246	-0.000898645	0.000108837	0.000110335	0.000108837	0.000110335	0.317755	0.0126255	0.632942	0.931822	0.73208	0.492175	0.74566	0.689683
ACOT9	0.00275445	-0.0117389	0.00595943	-0.00922191	0.000318662	0.000320817	0.000318662	0.000320817	0.877372	0.512217	0.738499	0.606648	0.852431	0.820782	0.773115	0.596105
ACOX1	0.0145596	0.0190453	0.0144677	0.00333757	9.67223e-05	9.76307e-05	9.67223e-05	9.76307e-05	0.13876	0.0539168	0.141269	0.735527	0.67903	0.573576	0.504224	0.640153
ACOX3	0.00673316	0.00750656	0.0209841	0.0181888	0.000136803	0.000138735	0.000136803	0.000138735	0.56484	0.523925	0.0728005	0.122533	0.79459	0.824174	0.434558	0.346612
ACP1	0.0141148	0.00647118	0.0199154	-0.00705466	0.000127605	0.000129438	0.000127605	0.000129438	0.211475	0.569498	0.0778976	0.535207	0.708498	0.834009	0.440864	0.572495
ACP2	0.00453194	0.0279159	-0.0176239	-0.012104	0.000144078	0.000146101	0.000144078	0.000146101	0.705758	0.0209138	0.142034	0.316641	0.823856	0.536433	0.504814	0.476721
ACP3	-0.00580305	-0.001141	0.000973797	0.0642932	0.00120692	0.00121831	0.00120692	0.00121831	0.867339	0.973922	0.977638	0.0654774	0.850797	0.893437	0.821707	0.289617
ACP5	-0.0582944	-0.0473006	-0.0470062	-0.0345443	0.000807248	0.000811072	0.000807248	0.000811072	0.0401944	0.0967386	0.0980373	0.225145	0.630418	0.632381	0.458294	0.42226
ACP6	0.0177909	0.00945986	0.0229748	0.0166082	0.000113478	0.000114775	0.000113478	0.000114775	0.0948994	0.377237	0.031026	0.121084	0.657587	0.78839	0.386179	0.344872
ACSF3	0.0213808	0.0182073	0.00849306	0.0171428	0.000307275	0.000309238	0.000307275	0.000309238	0.22257	0.300493	0.628026	0.329636	0.710749	0.756627	0.744474	0.481725
ACSL1	-0.0144015	0.0194416	0.00869547	0.0102719	0.000739819	0.000749155	0.000739819	0.000749155	0.596477	0.477514	0.749203	0.707446	0.802581	0.817565	0.774867	0.631743
ACSL3	-0.0218536	-0.0150848	-0.000569402	-0.0223565	0.000273716	0.000276539	0.000273716	0.000276539	0.186532	0.364347	0.972545	0.178822	0.698515	0.781833	0.820228	0.389163
ACSL4	-0.0115495	-0.000649212	0.0299117	0.0093666	0.000305552	0.000309258	0.000305552	0.000309258	0.508787	0.970551	0.0870463	0.594293	0.784784	0.893437	0.446121	0.592478
ACSL5	0.00489086	0.0110245	0.00761516	0.00554403	0.000121022	0.000121866	0.000121022	0.000121866	0.656621	0.317958	0.488797	0.615521	0.815578	0.762854	0.697658	0.598648
ACSL6	-0.136822	-0.0556165	-0.0885714	0.0175306	0.00872386	0.00880079	0.00872386	0.00880079	0.142953	0.553283	0.342984	0.851764	0.68089	0.831968	0.631259	0.671589
ACSS1	0.0102422	0.0118379	0.00172839	0.00869159	0.000126139	0.00012748	0.000126139	0.00012748	0.361797	0.294423	0.877695	0.441419	0.741791	0.751821	0.801756	0.532115
ACSS2	-0.0239436	-0.0397168	-0.0187965	-0.00334827	0.00105653	0.00106563	0.00105653	0.00106563	0.461348	0.22373	0.563078	0.918305	0.773751	0.727279	0.721632	0.685892
ACTB	-0.00173282	0.021611	0.00109452	-0.0208456	0.00016898	0.000170698	0.00016898	0.000170698	0.893955	0.0981077	0.932898	0.110597	0.854118	0.633385	0.814149	0.33523
ACTG1	0.023527	0.0323906	0.01122	-0.0448035	0.00021018	0.000213288	0.00021018	0.000213288	0.104627	0.0265635	0.438976	0.00215632	0.674029	0.544924	0.676843	0.12216
ACTL6A	0.0132946	0.0234112	0.0218716	-0.00195761	0.000105806	0.000107204	0.000105806	0.000107204	0.196193	0.0237538	0.0334779	0.850039	0.70286	0.539805	0.388609	0.670957
ACTMAP	-0.00283884	-0.0105853	-0.00128706	-0.0205877	0.00036493	0.000369336	0.00036493	0.000369336	0.881865	0.581773	0.946284	0.284049	0.853595	0.835196	0.816308	0.457466
ACTN1	-0.021286	-0.0200292	-0.0314798	-0.0308735	0.000456823	0.000460346	0.000456823	0.000460346	0.319294	0.350554	0.140792	0.150167	0.73208	0.773212	0.503372	0.365709
ACTN3	0.0931476	0.0753453	0.0686419	0.0799434	0.000675674	0.00068135	0.000675674	0.00068135	0.000339067	0.00389561	0.00827327	0.00219387	0.630418	0.457417	0.366318	0.12216
ACTN4	0.0155471	0.023964	0.0135049	0.0138368	0.000107939	0.000108743	0.000107939	0.000108743	0.134539	0.0215596	0.193644	0.184544	0.67903	0.536433	0.546872	0.393343
ACTR10	0.00237027	-0.00525153	0.0124323	0.00862531	8.0936e-05	8.20567e-05	8.0936e-05	8.20567e-05	0.792191	0.562094	0.166998	0.341007	0.840323	0.834009	0.525612	0.488558
ACTR1A	0.000793492	0.00807028	0.00271404	-0.00852725	7.39412e-05	7.50345e-05	7.39412e-05	7.50345e-05	0.926477	0.351512	0.752286	0.324911	0.858155	0.773678	0.77568	0.479997
ACTR1B	0.029498	0.0291238	0.0177071	0.0112697	0.000194198	0.000196122	0.000194198	0.000196122	0.0342808	0.0375599	0.203855	0.420976	0.630418	0.556424	0.554135	0.522731
ACTR2	-0.00627974	0.0116937	0.0241077	0.000633922	0.000171934	0.000174346	0.000171934	0.000174346	0.631997	0.375824	0.0659814	0.961708	0.810566	0.787854	0.424064	0.695317
ACTR3	-0.0023499	0.0149356	0.0211636	0.000766747	0.000110101	0.000111641	0.000110101	0.000111641	0.822795	0.157494	0.0437011	0.94215	0.844667	0.687663	0.392159	0.69151
ACTR3B	-0.0154881	-0.0426196	-0.0351678	-0.010659	0.000242259	0.000245268	0.000242259	0.000245268	0.319697	0.00650093	0.0238545	0.49612	0.73208	0.474181	0.373302	0.553953
ACTR5	0.00316775	0.00806603	0.00594439	0.0222516	0.000113728	0.000115264	0.000113728	0.000115264	0.766435	0.452472	0.577249	0.0382099	0.832391	0.810999	0.727105	0.243293
ACTR6	0.0141273	0.00924709	0.0301986	0.0464448	0.000545385	0.000553157	0.000545385	0.000553157	0.545224	0.694194	0.195974	0.0482961	0.791658	0.854449	0.547919	0.263992
ACTR8	-0.00278026	0.00693903	0.000395441	0.00366355	3.93151e-05	3.98418e-05	3.93151e-05	3.98418e-05	0.657469	0.271623	0.949713	0.56164	0.815941	0.745268	0.816427	0.582539
ACVR1	-0.00852936	-0.0153233	-0.0276628	0.00506977	0.000244306	0.000247429	0.000244306	0.000247429	0.585276	0.32998	0.0767568	0.747223	0.798844	0.767954	0.440253	0.6441
ACY1	0.0250639	0.0300892	0.0176659	0.00772881	0.000203249	0.000205452	0.000203249	0.000205452	0.0787366	0.0357989	0.215293	0.589742	0.649724	0.554658	0.563388	0.590677
ADA	-0.0133387	-0.0160315	-0.0365399	-0.0317055	0.000371688	0.000375182	0.000371688	0.000375182	0.489018	0.407861	0.0580523	0.101658	0.778949	0.799274	0.419456	0.327086
ADA2	-0.0395983	-0.0273686	-0.0249709	0.0174399	0.00116373	0.00117085	0.00116373	0.00117085	0.24573	0.423805	0.464172	0.61028	0.715072	0.800828	0.688793	0.597422
ADAL	-0.000516397	-0.0173389	0.0209095	0.0112381	0.000339725	0.000344042	0.000339725	0.000344042	0.977649	0.349895	0.256611	0.544594	0.863436	0.773212	0.591475	0.576662
ADAM10	-0.0111843	-0.00640681	-0.00231038	-0.00760824	0.000110029	0.000110914	0.000110029	0.000110914	0.286314	0.54296	0.82567	0.470035	0.73017	0.829179	0.791479	0.544329
ADAM12	0.0155089	0.0291621	0.0329209	0.013899	0.00297949	0.00298871	0.00297949	0.00298871	0.776315	0.593736	0.546432	0.799311	0.834403	0.840061	0.715427	0.65829
ADAM15	0.0281212	0.0298661	0.0187562	0.033763	0.000201555	0.000204187	0.000201555	0.000204187	0.0476155	0.03661	0.186456	0.0181374	0.63217	0.554658	0.538886	0.19927
ADAM17	-0.0113054	-0.00147633	0.00389991	0.00715337	0.000162285	0.000164149	0.000162285	0.000164149	0.374834	0.908263	0.759501	0.576618	0.743147	0.888064	0.778351	0.586494
ADAM19	-0.0452595	-0.0145024	-0.0197263	-0.0517122	0.000585695	0.000591778	0.000585695	0.000591778	0.0614645	0.551072	0.415015	0.0335235	0.640856	0.831968	0.661375	0.236007
ADAM23	0.0810443	0.0840561	0.0969463	0.106272	0.00134569	0.00135167	0.00134569	0.00135167	0.0271552	0.0222365	0.0082231	0.00384547	0.630418	0.539805	0.366318	0.13701
ADAM8	0.0448333	0.0239785	0.00420164	0.0307786	0.000553099	0.0005563	0.000553099	0.0005563	0.056607	0.309324	0.858208	0.19191	0.632981	0.759071	0.796977	0.399841
ADAM9	-0.010682	-0.011671	0.0147948	0.00521873	0.000370918	0.000375841	0.000370918	0.000375841	0.579138	0.547164	0.442372	0.787782	0.797848	0.829591	0.680322	0.655026
ADAMTS10	0.0297717	-0.00351876	-0.00808809	0.0372089	0.000941674	0.000949809	0.000941674	0.000949809	0.331955	0.909099	0.792111	0.227302	0.735524	0.888064	0.786181	0.423897
ADAMTS7	0.0389899	0.0230324	0.00960706	0.0475674	0.0014926	0.00149848	0.0014926	0.00149848	0.312876	0.551846	0.803618	0.219144	0.73208	0.831968	0.788004	0.418752
ADAMTSL4	-0.0112822	0.00116751	-0.00237119	0.0342687	0.00124277	0.00125928	0.00124277	0.00125928	0.748943	0.973754	0.946373	0.3342	0.830992	0.893437	0.816308	0.48438
ADAMTSL5	0.0665386	0.0529928	0.0330017	0.0829475	0.00219831	0.00221103	0.00219831	0.00221103	0.155855	0.259747	0.481514	0.0777272	0.693626	0.739325	0.696162	0.305105
ADAP1	-0.00689035	-0.0106352	-0.0118269	0.000873526	0.000213904	0.000216413	0.000213904	0.000216413	0.637555	0.469716	0.418716	0.95265	0.811837	0.815518	0.665164	0.693276
ADAP2	-0.035269	0.0217755	-0.0074682	0.00788574	0.00148576	0.00150123	0.00148576	0.00150123	0.360193	0.57411	0.846372	0.838724	0.741791	0.834009	0.794502	0.669036
ADAR	-0.00358752	0.00611764	-0.00234156	0.00608611	7.50199e-05	7.60957e-05	7.50199e-05	7.60957e-05	0.67873	0.483116	0.786895	0.485374	0.819379	0.818178	0.784574	0.549959
ADARB1	-0.0205085	0.00827051	0.00195952	0.0250068	0.000419645	0.000423497	0.000419645	0.000423497	0.316762	0.687765	0.923794	0.224306	0.73208	0.85334	0.81169	0.42201
ADAT1	0.0208051	0.0274321	0.0327309	0.0348523	0.000334315	0.000338244	0.000334315	0.000338244	0.255176	0.135812	0.0734363	0.0580883	0.716238	0.674275	0.434803	0.279368
ADCK1	0.0178652	0.0241732	0.0132338	-0.00887958	0.000296697	0.000299135	0.000296697	0.000299135	0.299655	0.162215	0.442312	0.607669	0.73208	0.692621	0.680322	0.596548
ADCK2	0.00676956	0.0178222	0.0039507	-0.00425987	0.000129999	0.00013149	0.000129999	0.00013149	0.552691	0.12013	0.728966	0.710271	0.793826	0.661576	0.77206	0.632708
ADCK5	0.0428709	0.0186773	-0.00197822	0.0136216	0.000496959	0.000502043	0.000496959	0.000502043	0.0544672	0.404521	0.929289	0.54323	0.632981	0.799274	0.812756	0.575861
ADCY3	0.0397548	0.0107254	0.0160022	-0.0600779	0.000600489	0.000608411	0.000600489	0.000608411	0.104735	0.66369	0.513743	0.0148648	0.674029	0.850392	0.705893	0.186433
ADCY4	0.020809	0.00629731	-0.00310328	0.00866407	0.000198791	0.000200622	0.000198791	0.000200622	0.139975	0.656611	0.825792	0.540741	0.67903	0.849001	0.791479	0.574333
ADCY7	0.012036	-0.000501262	-0.00185398	0.0206622	0.000115434	0.000116632	0.000115434	0.000116632	0.262608	0.96298	0.862998	0.0557175	0.717004	0.893233	0.797525	0.273803
ADCY9	0.024771	0.0146728	0.00411232	0.0225647	0.000379313	0.00038239	0.000379313	0.00038239	0.203417	0.453047	0.832771	0.248532	0.707267	0.811101	0.791762	0.436436
ADCYAP1R1	-0.00610275	-0.0348129	-0.0384914	-0.0247738	0.00106327	0.00107042	0.00106327	0.00107042	0.851538	0.287306	0.237827	0.448925	0.848458	0.748882	0.578887	0.535684
ADD3	0.00887934	0.0156515	0.0254447	0.0101722	0.000148593	0.000150473	0.000148593	0.000150473	0.466357	0.20198	0.0368552	0.406965	0.773751	0.712593	0.388609	0.517818
ADGRE1	-0.0515779	-0.0133869	-0.0296115	0.0045676	0.00168207	0.00169819	0.00168207	0.00169819	0.208537	0.745292	0.470293	0.911744	0.707817	0.865325	0.691072	0.684396
ADGRE2	-0.0645983	-0.0502462	-0.061718	-0.0201137	0.00208169	0.00209287	0.00208169	0.00209287	0.156824	0.272061	0.176149	0.66018	0.693626	0.745268	0.531883	0.615521
ADGRE5	0.00654637	0.012061	-0.00128074	0.0182601	0.000105628	0.00010683	0.000105628	0.00010683	0.524152	0.243245	0.900828	0.0772819	0.787384	0.732775	0.806502	0.304663
ADGRF3	0.0150294	-0.00869489	0.015035	0.0358185	0.00043761	0.000442429	0.00043761	0.000442429	0.472478	0.679333	0.472312	0.0885895	0.776308	0.85321	0.691842	0.315102
ADGRG1	0.0465805	0.0459516	0.0256721	0.0668384	0.00162248	0.00162759	0.00162248	0.00162759	0.247511	0.254698	0.523902	0.0975725	0.715072	0.738136	0.709545	0.323276
ADGRG3	-0.0851039	-0.0408252	-0.0727851	-0.0305598	0.00283356	0.00285146	0.00283356	0.00285146	0.109874	0.444552	0.171519	0.567125	0.677775	0.808838	0.529393	0.583841
ADGRG5	0.0182357	0.0339383	0.0165493	0.0342264	0.000443736	0.000447162	0.000443736	0.000447162	0.386664	0.108508	0.432084	0.105542	0.74714	0.654603	0.671426	0.330167
ADGRL1	0.0162267	0.00343305	0.0085367	0.0429802	0.000577063	0.000580369	0.000577063	0.000580369	0.499364	0.886682	0.722314	0.0744095	0.783461	0.885464	0.770692	0.300907
ADH5	0.000368636	0.00362853	0.00509596	-0.0104932	9.47468e-05	9.60081e-05	9.47468e-05	9.60081e-05	0.96979	0.711144	0.600604	0.284209	0.862345	0.858983	0.736391	0.457466
ADI1	0.00277479	0.0093354	-0.00276812	-0.0134982	0.000132135	0.000133959	0.000132135	0.000133959	0.809253	0.41991	0.809702	0.243516	0.842884	0.799397	0.789162	0.434355
ADIPOR1	-0.0289682	-0.0391513	-0.04028	-0.0271751	0.000272013	0.000274265	0.000272013	0.000274265	0.0790179	0.0180752	0.0145952	0.100816	0.649724	0.536433	0.373302	0.326427
ADIPOR2	-0.000964378	-0.00470651	0.000180003	0.00360015	8.42556e-05	8.52517e-05	8.42556e-05	8.52517e-05	0.916326	0.610235	0.984354	0.6966	0.857288	0.842862	0.822547	0.628562
ADISSP	-0.0147075	-0.0104397	-0.0150991	-0.0167176	0.000214185	0.00021678	0.000214185	0.00021678	0.314921	0.478293	0.302211	0.25619	0.73208	0.81784	0.614169	0.440716
[truncated: 8,089 more rows]

## Sheet: Data_S7
). Gene set enrichment analysis results (FDR 1%) for the effects of agonisms received at different timepoints post-vaccination
[truncated: 698 more rows]

[truncated: 1 more sheets: Data_S8]
